# Supplementary material for: An ancient enhancer rapidly evolving in the human lineage promotes neural development and cognitive flexibility
Source: Sci Adv. 2025 Aug 13;11(33):eadt0534. doi: 10.1126/sciadv.adt0534 (PMC12346275; doi:10.1126/sciadv.adt0534)
Supplement: Supplementary file 2 — Tables S1 to S4 [file sciadv.adt0534_tables_s1_to_s4.zip]

Archive with 4 entries (4 files):
- adt0534_table_s1.xlsx
- adt0534_table_s2.xlsx
- adt0534_table_s3.xlsx
- adt0534_table_s4.xlsx
