# Supplementary material for: An ancient enhancer rapidly evolving in the human lineage promotes neural development and cognitive flexibility
Source: Sci Adv. 2025 Aug 13;11(33):eadt0534. doi: 10.1126/sciadv.adt0534 (PMC12346275; doi:10.1126/sciadv.adt0534)
Supplement: Supplementary file 2 — Tables S1 to S4 [file sciadv.adt0534_tables_s1_to_s4.zip › adt0534_table_s1.xlsx]

## Sheet: Legend
	Tables Content
	Sheet1. Significantly enriched genes in each cluster identified by scRNAseq analysis
	Sheet2. Pair-wise comparisons to identify genes differentially expressed in each NPC subsets from scRNAseq analysis (HAR123-KO vs contro [hHAR123])
	Sheet3. The identification of genes differentially expressed in each cell cluster from scRNAseq analysis (cHAR123 vs contro [hHAR123])

## Sheet: Sheet1
Significantly enriched genes in each cluster identified from scRNAseq
	avg_log2FC	pct.1	pct.2	p_val	p_val_adj	cluster	gene symbol
LUM	2.4334	0.824	0.045	0	0	Neuroectoderm	LUM
DLC1	2.39133	0.92	0.088	0	0	Neuroectoderm	DLC1
NR2F1	2.30931	0.976	0.36	0	0	Neuroectoderm	NR2F1
TMEM132C	2.16732	0.852	0.298	0	0	Neuroectoderm	TMEM132C
S100A11	2.10476	0.978	0.347	0	0	Neuroectoderm	S100A11
TWIST1	2.07933	0.852	0.021	0	0	Neuroectoderm	TWIST1
PLCB4	2.01684	0.944	0.613	0	0	Neuroectoderm	PLCB4
ROBO1	1.95278	0.971	0.849	0	0	Neuroectoderm	ROBO1
COLEC12	1.78501	0.831	0.132	0	0	Neuroectoderm	COLEC12
COL1A2	1.73947	0.922	0.216	0	0	Neuroectoderm	COL1A2
HMCN1	1.73774	0.898	0.379	0	0	Neuroectoderm	HMCN1
TNFRSF19	1.72129	0.793	0.099	0	0	Neuroectoderm	TNFRSF19
COL23A1	1.69986	0.817	0.146	0	0	Neuroectoderm	COL23A1
SASH1	1.63251	0.942	0.473	0	0	Neuroectoderm	SASH1
DOCK10	1.62556	0.87	0.221	0	0	Neuroectoderm	DOCK10
DCN	1.61317	0.702	0.006	0	0	Neuroectoderm	DCN
BNC2	1.60387	0.861	0.25	0	0	Neuroectoderm	BNC2
CPED1	1.52392	0.68	0.007	0	0	Neuroectoderm	CPED1
BGN	1.50682	0.817	0.048	0	0	Neuroectoderm	BGN
TFAP2B	1.48261	0.771	0.005	0	0	Neuroectoderm	TFAP2B
FRMD4A	1.4519	0.991	0.845	0	0	Neuroectoderm	FRMD4A
NKD1	1.44808	0.792	0.191	0	0	Neuroectoderm	NKD1
LSAMP	1.44737	0.964	0.905	0	0	Neuroectoderm	LSAMP
COL25A1	1.42517	0.84	0.383	0	0	Neuroectoderm	COL25A1
CRABP2	1.38195	0.939	0.783	0	0	Neuroectoderm	CRABP2
FOXP2	1.37872	0.736	0.095	0	0	Neuroectoderm	FOXP2
ROR1	1.3266	0.919	0.556	0	0	Neuroectoderm	ROR1
HAPLN1	1.32136	0.603	0.032	0	0	Neuroectoderm	HAPLN1
EDNRA	1.31296	0.787	0.066	0	0	Neuroectoderm	EDNRA
KIF26B	1.20998	0.702	0.228	0	0	Neuroectoderm	KIF26B
CACNA1C	1.19677	0.756	0.213	0	0	Neuroectoderm	CACNA1C
ST6GALNAC3	1.18432	0.955	0.878	0	0	Neuroectoderm	ST6GALNAC3
ROR2	1.1588	0.881	0.636	0	0	Neuroectoderm	ROR2
NRP2	1.12795	0.757	0.148	0	0	Neuroectoderm	NRP2
S100A6	1.11979	0.792	0.389	0	0	Neuroectoderm	S100A6
PRRX1	1.10619	0.638	0.121	0	0	Neuroectoderm	PRRX1
CLMP	1.10337	0.695	0.166	0	0	Neuroectoderm	CLMP
LGALS1	1.09796	0.651	0.23	0	0	Neuroectoderm	LGALS1
DNAJC1	1.09393	0.979	0.736	0	0	Neuroectoderm	DNAJC1
PAG1	1.09285	0.509	0.078	0	0	Neuroectoderm	PAG1
S100A4	1.04667	0.724	0.275	0	0	Neuroectoderm	S100A4
MDGA2	1.04597	0.679	0.225	0	0	Neuroectoderm	MDGA2
NID1	1.03977	0.888	0.444	0	0	Neuroectoderm	NID1
TRIL	1.03751	0.68	0.099	0	0	Neuroectoderm	TRIL
NR2F1-AS1	1.02546	0.812	0.253	0	0	Neuroectoderm	NR2F1-AS1
TANC1	1.02364	0.801	0.241	0	0	Neuroectoderm	TANC1
DPYD	1.01607	0.72	0.27	0	0	Neuroectoderm	DPYD
LAMB1	0.99695	0.844	0.308	0	0	Neuroectoderm	LAMB1
COBLL1	0.987863	0.539	0.085	0	0	Neuroectoderm	COBLL1
NQO1	0.984885	0.831	0.475	0	0	Neuroectoderm	NQO1
PDZRN3	0.983292	0.727	0.241	0	0	Neuroectoderm	PDZRN3
CDK6	0.980458	0.867	0.491	0	0	Neuroectoderm	CDK6
RASSF3	0.980199	0.801	0.357	0	0	Neuroectoderm	RASSF3
RUNX1T1	0.970293	0.625	0.044	0	0	Neuroectoderm	RUNX1T1
ITGA1	0.969947	0.503	0.128	0	0	Neuroectoderm	ITGA1
TGFBI	0.967738	0.609	0.064	0	0	Neuroectoderm	TGFBI
DDR2	0.964214	0.656	0.089	0	0	Neuroectoderm	DDR2
CCND2	0.957089	0.967	0.786	0	0	Neuroectoderm	CCND2
ITPR2	0.952786	0.682	0.139	0	0	Neuroectoderm	ITPR2
MYO1D	0.951617	0.735	0.274	0	0	Neuroectoderm	MYO1D
AFF3	0.948085	0.892	0.57	0	0	Neuroectoderm	AFF3
PDE5A	0.941068	0.611	0.283	0	0	Neuroectoderm	PDE5A
PEG10	0.930248	0.974	0.868	0	0	Neuroectoderm	PEG10
GRK5	0.92737	0.894	0.586	0	0	Neuroectoderm	GRK5
RBFOX2	0.925382	0.995	0.947	0	0	Neuroectoderm	RBFOX2
S100A10	0.909194	0.613	0.125	0	0	Neuroectoderm	S100A10
MSX1	0.902493	0.534	0.16	0	0	Neuroectoderm	MSX1
SGCD	0.899003	0.518	0.045	0	0	Neuroectoderm	SGCD
GYPC	0.897336	0.917	0.604	0	0	Neuroectoderm	GYPC
NR2F2	0.89487	0.879	0.358	0	0	Neuroectoderm	NR2F2
TNS1	0.893053	0.65	0.06	0	0	Neuroectoderm	TNS1
PLS3	0.887695	0.915	0.57	0	0	Neuroectoderm	PLS3
COL1A1	0.875014	0.422	0.119	0	0	Neuroectoderm	COL1A1
DLGAP1	0.870158	0.882	0.697	0	0	Neuroectoderm	DLGAP1
COL3A1	0.865467	0.313	0.044	0	0	Neuroectoderm	COL3A1
NR2F2-AS1	0.863222	0.637	0.157	0	0	Neuroectoderm	NR2F2-AS1
TPM2	0.84798	0.984	0.77	0	0	Neuroectoderm	TPM2
IGDCC3	0.838528	0.957	0.847	0	0	Neuroectoderm	IGDCC3
AMOTL1	0.83766	0.865	0.561	0	0	Neuroectoderm	AMOTL1
GPC5	0.837633	0.461	0.109	0	0	Neuroectoderm	GPC5
RHOJ	0.829396	0.673	0.092	0	0	Neuroectoderm	RHOJ
ANXA2	0.827694	0.714	0.437	0	0	Neuroectoderm	ANXA2
TIMP3	0.82672	0.669	0.207	0	0	Neuroectoderm	TIMP3
ZEB2	0.824183	0.84	0.532	0	0	Neuroectoderm	ZEB2
CTBP2	0.821436	0.967	0.84	0	0	Neuroectoderm	CTBP2
EPB41L2	0.817669	0.949	0.734	0	0	Neuroectoderm	EPB41L2
EBF2	0.804938	0.419	0.011	0	0	Neuroectoderm	EBF2
SACS	0.804623	0.854	0.597	0	0	Neuroectoderm	SACS
INPP4B	0.80093	0.702	0.31	0	0	Neuroectoderm	INPP4B
PDGFRB	0.798071	0.65	0.087	0	0	Neuroectoderm	PDGFRB
OSBPL10	0.797525	0.626	0.154	0	0	Neuroectoderm	OSBPL10
LDHA	0.796419	0.808	0.531	0	0	Neuroectoderm	LDHA
GLCE	0.795992	0.695	0.263	0	0	Neuroectoderm	GLCE
FARP1	0.791791	0.959	0.803	0	0	Neuroectoderm	FARP1
S100A13	0.779362	0.896	0.742	0	0	Neuroectoderm	S100A13
SPATS2L	0.774318	0.671	0.369	0	0	Neuroectoderm	SPATS2L
FREM1	0.771911	0.513	0.12	0	0	Neuroectoderm	FREM1
COL13A1	0.763008	0.607	0.032	0	0	Neuroectoderm	COL13A1
ZBTB46	0.761017	0.712	0.256	0	0	Neuroectoderm	ZBTB46
MYL12A	0.756194	0.966	0.855	0	0	Neuroectoderm	MYL12A
TMSB4X	0.754716	1	1	0	0	Neuroectoderm	TMSB4X
ETS1	0.749153	0.605	0.057	0	0	Neuroectoderm	ETS1
PFN1	0.748094	0.998	0.985	0	0	Neuroectoderm	PFN1
ITGA4	0.737051	0.491	0.028	0	0	Neuroectoderm	ITGA4
LRCH1	0.723159	0.724	0.277	0	0	Neuroectoderm	LRCH1
WWTR1	0.722458	0.761	0.389	0	0	Neuroectoderm	WWTR1
PIK3R1	0.72189	0.825	0.538	0	0	Neuroectoderm	PIK3R1
RBMS1	0.716867	0.9	0.649	0	0	Neuroectoderm	RBMS1
NUAK1	0.714981	0.715	0.351	0	0	Neuroectoderm	NUAK1
L1TD1	0.70116	0.773	0.455	0	0	Neuroectoderm	L1TD1
FAM126A	0.696175	0.813	0.466	0	0	Neuroectoderm	FAM126A
TRIO	0.684343	0.961	0.865	0	0	Neuroectoderm	TRIO
ADAM12	0.667828	0.435	0.103	0	0	Neuroectoderm	ADAM12
CDC42EP5	0.665165	0.672	0.203	0	0	Neuroectoderm	CDC42EP5
LEF1	0.663334	0.66	0.328	0	0	Neuroectoderm	LEF1
MT2A	0.659428	0.507	0.156	0	0	Neuroectoderm	MT2A
RHOBTB3	0.656111	0.685	0.238	0	0	Neuroectoderm	RHOBTB3
MAN1C1	0.655686	0.497	0.088	0	0	Neuroectoderm	MAN1C1
TFAP2A	0.654362	0.506	0.009	0	0	Neuroectoderm	TFAP2A
ITGB1	0.653869	0.974	0.925	0	0	Neuroectoderm	ITGB1
COL26A1	0.653835	0.791	0.577	0	0	Neuroectoderm	COL26A1
ARHGAP10	0.650672	0.652	0.196	0	0	Neuroectoderm	ARHGAP10
PDGFRA	0.645002	0.505	0.024	0	0	Neuroectoderm	PDGFRA
EVA1B	0.642894	0.687	0.283	0	0	Neuroectoderm	EVA1B
SPTBN1	0.639682	0.855	0.664	0	0	Neuroectoderm	SPTBN1
KLHL29	0.632321	0.664	0.307	0	0	Neuroectoderm	KLHL29
NID2	0.630767	0.504	0.054	0	0	Neuroectoderm	NID2
TPM4	0.626814	0.988	0.947	0	0	Neuroectoderm	TPM4
PELI1	0.624728	0.792	0.578	0	0	Neuroectoderm	PELI1
PHACTR3	0.621296	0.467	0.07	0	0	Neuroectoderm	PHACTR3
PRKCA	0.618304	0.652	0.318	0	0	Neuroectoderm	PRKCA
FLI1	0.615438	0.498	0.033	0	0	Neuroectoderm	FLI1
MOXD1	0.612399	0.334	0.05	0	0	Neuroectoderm	MOXD1
SORBS1	0.612393	0.615	0.277	0	0	Neuroectoderm	SORBS1
PRKCE	0.611984	0.737	0.419	0	0	Neuroectoderm	PRKCE
RBMS3	0.611076	0.478	0.131	0	0	Neuroectoderm	RBMS3
PDE4D	0.608975	0.625	0.323	0	0	Neuroectoderm	PDE4D
GRID1	0.607756	0.457	0.11	0	0	Neuroectoderm	GRID1
GSTO1	0.607151	0.849	0.545	0	0	Neuroectoderm	GSTO1
ITGA9	0.602414	0.547	0.089	0	0	Neuroectoderm	ITGA9
HAS2	0.601461	0.45	0.041	0	0	Neuroectoderm	HAS2
PKNOX2	0.601442	0.83	0.583	0	0	Neuroectoderm	PKNOX2
TNS3	0.599717	0.835	0.625	0	0	Neuroectoderm	TNS3
RND3	0.597642	0.761	0.341	0	0	Neuroectoderm	RND3
FABP5	0.59534	0.983	0.836	0	0	Neuroectoderm	FABP5
ETV6	0.593783	0.808	0.532	0	0	Neuroectoderm	ETV6
PLXNA2	0.590222	0.521	0.16	0	0	Neuroectoderm	PLXNA2
SPSB4	0.590006	0.693	0.328	0	0	Neuroectoderm	SPSB4
HK1	0.588415	0.731	0.379	0	0	Neuroectoderm	HK1
PPIB	0.584965	0.979	0.895	0	0	Neuroectoderm	PPIB
NRIP1	0.584431	0.957	0.835	0	0	Neuroectoderm	NRIP1
NDST3	0.583935	0.413	0.053	0	0	Neuroectoderm	NDST3
UBASH3B	0.579856	0.553	0.203	0	0	Neuroectoderm	UBASH3B
BACE2	0.569365	0.548	0.1	0	0	Neuroectoderm	BACE2
THY1	0.56134	0.728	0.375	0	0	Neuroectoderm	THY1
ARHGAP6	0.557439	0.685	0.376	0	0	Neuroectoderm	ARHGAP6
ARHGAP42	0.555349	0.683	0.387	0	0	Neuroectoderm	ARHGAP42
PRELP	0.551343	0.415	0.023	0	0	Neuroectoderm	PRELP
PDGFC	0.551232	0.584	0.293	0	0	Neuroectoderm	PDGFC
FTL	0.549989	1	0.999	0	0	Neuroectoderm	FTL
LDB2	0.549191	0.661	0.408	0	0	Neuroectoderm	LDB2
TMEM131L	0.549072	0.743	0.46	0	0	Neuroectoderm	TMEM131L
ADGRL2	0.548018	0.967	0.87	0	0	Neuroectoderm	ADGRL2
IGFBP4	0.545245	0.622	0.22	0	0	Neuroectoderm	IGFBP4
PLXNA4	0.543841	0.434	0.119	0	0	Neuroectoderm	PLXNA4
HS3ST3A1	0.54365	0.458	0.13	0	0	Neuroectoderm	HS3ST3A1
MEF2C	0.541436	0.519	0.124	0	0	Neuroectoderm	MEF2C
SH3PXD2A	0.536817	0.582	0.179	0	0	Neuroectoderm	SH3PXD2A
SLC25A5	0.533004	0.982	0.91	0	0	Neuroectoderm	SLC25A5
MDFI	0.530444	0.647	0.242	0	0	Neuroectoderm	MDFI
OAF	0.528079	0.593	0.171	0	0	Neuroectoderm	OAF
ANXA6	0.525346	0.709	0.367	0	0	Neuroectoderm	ANXA6
LITAF	0.523925	0.625	0.235	0	0	Neuroectoderm	LITAF
TXN	0.523217	0.998	0.974	0	0	Neuroectoderm	TXN
ASAP1	0.514587	0.974	0.909	0	0	Neuroectoderm	ASAP1
ATXN1	0.511593	0.468	0.132	0	0	Neuroectoderm	ATXN1
TMC6	0.507669	0.53	0.097	0	0	Neuroectoderm	TMC6
MT-ND4	0.502465	0.999	0.988	0	0	Neuroectoderm	MT-ND4
EBF1	0.601821	0.602	0.337	5.41758e-302	1.56335e-297	Neuroectoderm	EBF1
2022-09-11	0.684148	0.974	0.934	8.46491e-300	2.44272e-295	Neuroectoderm	2022-09-11
SAMD4A	0.833588	0.645	0.377	4.48773e-299	1.29502e-294	Neuroectoderm	SAMD4A
CTDSPL	0.522619	0.863	0.74	2.74954e-233	7.93435e-229	Neuroectoderm	CTDSPL
MIR99AHG	0.549674	0.812	0.629	1.27591e-224	3.68191e-220	Neuroectoderm	MIR99AHG
SEMA3C	0.521297	0.346	0.152	1.36912e-224	3.95087e-220	Neuroectoderm	SEMA3C
LMO4	0.540872	0.934	0.829	6.0316e-210	1.74054e-205	Neuroectoderm	LMO4
ROBO2	0.547144	0.642	0.434	4.21921e-204	1.21754e-199	Neuroectoderm	ROBO2
CALD1	0.651394	0.987	0.96	1.44491e-198	4.16958e-194	Neuroectoderm	CALD1
CDON	0.542378	0.826	0.766	1.34251e-168	3.87408e-164	Neuroectoderm	CDON
GNG11	0.507662	0.706	0.521	4.33463e-165	1.25085e-160	Neuroectoderm	GNG11
CDH11	0.52423	0.886	0.85	8.26538e-147	2.38514e-142	Neuroectoderm	CDH11
ANXA1	0.780215	0.359	0.205	6.40314e-131	1.84775e-126	Neuroectoderm	ANXA1
CCSER1	0.971655	0.454	0.315	3.44645e-123	9.94542e-119	Neuroectoderm	CCSER1
CLSTN2	0.745579	0.287	0.181	2.99093e-73	8.63092e-69	Neuroectoderm	CLSTN2
VIM	0.57334	0.997	0.997	2.05117e-66	5.91905e-62	Neuroectoderm	VIM
MIR4435-2HG	0.531976	0.469	0.374	1.06126e-55	3.06246e-51	Neuroectoderm	MIR4435-2HG
COL4A1	0.527851	0.627	0.672	2.1461e-08	0.0006193	Neuroectoderm	COL4A1
AC016766.1	3.28332	0.827	0.315	0	0	NPC-1	AC016766.1
TAGLN	3.08628	0.935	0.444	0	0	NPC-1	TAGLN
ANKRD1	2.80958	0.732	0.099	0	0	NPC-1	ANKRD1
SPP1	2.2446	0.616	0.093	0	0	NPC-1	SPP1
CALD11	2.18874	0.973	0.96	0	0	NPC-1	CALD1
TPM1	2.16115	0.991	0.95	0	0	NPC-1	TPM1
ANXA11	2.10909	0.794	0.125	0	0	NPC-1	ANXA1
CTGF	2.08713	0.796	0.372	0	0	NPC-1	CTGF
AKAP12	2.07485	0.887	0.837	0	0	NPC-1	AKAP12
TFPI2	2.07237	0.727	0.086	0	0	NPC-1	TFPI2
VIM1	1.84977	0.999	0.997	0	0	NPC-1	VIM
NEAT1	1.81376	0.813	0.587	0	0	NPC-1	NEAT1
S100A111	1.74871	0.831	0.313	0	0	NPC-1	S100A11
ANXA21	1.68536	0.865	0.389	0	0	NPC-1	ANXA2
TMSB4X1	1.66731	1	1	0	0	NPC-1	TMSB4X
CRIM1	1.65099	0.791	0.405	0	0	NPC-1	CRIM1
IER3	1.59585	0.853	0.392	0	0	NPC-1	IER3
MYL9	1.58657	0.911	0.431	0	0	NPC-1	MYL9
FABP51	1.58456	0.964	0.826	0	0	NPC-1	FABP5
CYTOR	1.54223	0.825	0.186	0	0	NPC-1	CYTOR
MIR4435-2HG1	1.49833	0.819	0.312	0	0	NPC-1	MIR4435-2HG
ACTC1	1.49374	0.495	0.064	0	0	NPC-1	ACTC1
FTL1	1.48263	0.999	0.999	0	0	NPC-1	FTL
COL8A1	1.45184	0.595	0.039	0	0	NPC-1	COL8A1
TAGLN2	1.44266	0.834	0.311	0	0	NPC-1	TAGLN2
TPM21	1.44237	0.969	0.753	0	0	NPC-1	TPM2
NPPB	1.4134	0.448	0.029	0	0	NPC-1	NPPB
KRT18	1.40761	0.911	0.596	0	0	NPC-1	KRT18
CAMK2D	1.38009	0.845	0.634	0	0	NPC-1	CAMK2D
COL11A1	1.37289	0.864	0.766	0	0	NPC-1	COL11A1
S100A101	1.37044	0.58	0.087	0	0	NPC-1	S100A10
DDAH1	1.30084	0.815	0.402	0	0	NPC-1	DDAH1
SAMD4A1	1.28959	0.808	0.329	0	0	NPC-1	SAMD4A
TNFRSF12A	1.25864	0.777	0.231	0	0	NPC-1	TNFRSF12A
TUBB2A	1.22444	0.861	0.46	0	0	NPC-1	TUBB2A
GNG111	1.2205	0.873	0.479	0	0	NPC-1	GNG11
AP1S2	1.21054	0.971	0.905	0	0	NPC-1	AP1S2
CAV1	1.20085	0.551	0.049	0	0	NPC-1	CAV1
COL25A11	1.1941	0.708	0.362	0	0	NPC-1	COL25A1
ACTN1	1.1823	0.892	0.72	0	0	NPC-1	ACTN1
MYL6	1.1746	0.997	0.992	0	0	NPC-1	MYL6
CYR61	1.16904	0.768	0.353	0	0	NPC-1	CYR61
PAPPA	1.16019	0.764	0.339	0	0	NPC-1	PAPPA
S100A61	1.15759	0.716	0.364	0	0	NPC-1	S100A6
NOX4	1.13918	0.774	0.491	0	0	NPC-1	NOX4
CDH6	1.13853	0.86	0.677	0	0	NPC-1	CDH6
HIVEP3	1.134	0.726	0.321	0	0	NPC-1	HIVEP3
SERPINE1	1.12634	0.426	0.035	0	0	NPC-1	SERPINE1
PHLDA2	1.12292	0.645	0.08	0	0	NPC-1	PHLDA2
LHFPL6	1.10736	0.83	0.5	0	0	NPC-1	LHFPL6
KRT8	1.1034	0.907	0.608	0	0	NPC-1	KRT8
EDN1	1.09202	0.526	0.062	0	0	NPC-1	EDN1
COTL1	1.08294	0.958	0.814	0	0	NPC-1	COTL1
ACTG1	1.05756	0.999	1	0	0	NPC-1	ACTG1
CLSTN21	1.05295	0.579	0.127	0	0	NPC-1	CLSTN2
PRDX6	1.05064	0.989	0.958	0	0	NPC-1	PRDX6
ANXA5	1.03755	0.964	0.867	0	0	NPC-1	ANXA5
SORBS2	1.0316	0.779	0.617	0	0	NPC-1	SORBS2
MYL12A1	1.02607	0.967	0.845	0	0	NPC-1	MYL12A
AC098864.1	0.999827	0.721	0.205	0	0	NPC-1	AC098864.1
IGFBP3	0.993066	0.468	0.153	0	0	NPC-1	IGFBP3
MYH9	0.990254	0.886	0.723	0	0	NPC-1	MYH9
TMEM132D	0.989301	0.636	0.246	0	0	NPC-1	TMEM132D
DSTN	0.976993	0.97	0.887	0	0	NPC-1	DSTN
PLK2	0.968473	0.702	0.151	0	0	NPC-1	PLK2
FST	0.963623	0.56	0.163	0	0	NPC-1	FST
LIMS1	0.963284	0.882	0.729	0	0	NPC-1	LIMS1
NECTIN3-AS1	0.95933	0.364	0.118	0	0	NPC-1	NECTIN3-AS1
ITGAV	0.958832	0.814	0.642	0	0	NPC-1	ITGAV
GRIA1	0.958386	0.765	0.38	0	0	NPC-1	GRIA1
NES	0.948508	0.921	0.866	0	0	NPC-1	NES
PHLDA1	0.944986	0.697	0.087	0	0	NPC-1	PHLDA1
ADGRL4	0.941276	0.642	0.133	0	0	NPC-1	ADGRL4
LPP	0.928141	0.914	0.941	0	0	NPC-1	LPP
P3H2	0.922929	0.718	0.254	0	0	NPC-1	P3H2
TRIO1	0.912063	0.869	0.87	0	0	NPC-1	TRIO
ANXA3	0.911001	0.695	0.153	0	0	NPC-1	ANXA3
LRP1B	0.90185	0.463	0.2	0	0	NPC-1	LRP1B
TGFB2	0.888646	0.522	0.067	0	0	NPC-1	TGFB2
ITGB11	0.887414	0.91	0.93	0	0	NPC-1	ITGB1
GREM1	0.882584	0.476	0.096	0	0	NPC-1	GREM1
ACTB	0.875059	0.999	1	0	0	NPC-1	ACTB
TMSB10	0.872306	0.999	1	0	0	NPC-1	TMSB10
PRICKLE1	0.866236	0.698	0.269	0	0	NPC-1	PRICKLE1
ACTA2	0.860977	0.586	0.206	0	0	NPC-1	ACTA2
FTH1	0.857498	0.998	0.999	0	0	NPC-1	FTH1
PTPRM	0.856408	0.788	0.428	0	0	NPC-1	PTPRM
GALNT17	0.844516	0.765	0.413	0	0	NPC-1	GALNT17
GAP43	0.8416	0.722	0.216	0	0	NPC-1	GAP43
SHISA9	0.839272	0.671	0.325	0	0	NPC-1	SHISA9
ACTN4	0.83759	0.872	0.681	0	0	NPC-1	ACTN4
FBXL5	0.832263	0.932	0.752	0	0	NPC-1	FBXL5
TUBA1C	0.822885	0.932	0.66	0	0	NPC-1	TUBA1C
SSR3	0.818546	0.923	0.811	0	0	NPC-1	SSR3
RND31	0.814694	0.804	0.297	0	0	NPC-1	RND3
GPC4	0.809277	0.745	0.222	0	0	NPC-1	GPC4
CAVIN1	0.807472	0.574	0.052	0	0	NPC-1	CAVIN1
NQO11	0.80028	0.846	0.441	0	0	NPC-1	NQO1
RHOB	0.793698	0.767	0.297	0	0	NPC-1	RHOB
CLIC1	0.792392	0.978	0.924	0	0	NPC-1	CLIC1
YBX3	0.791942	0.94	0.77	0	0	NPC-1	YBX3
LYPD1	0.791659	0.602	0.067	0	0	NPC-1	LYPD1
CDH13	0.781194	0.487	0.07	0	0	NPC-1	CDH13
PFN11	0.780462	0.996	0.985	0	0	NPC-1	PFN1
PDGFC1	0.779275	0.656	0.256	0	0	NPC-1	PDGFC
OCIAD2	0.771278	0.914	0.732	0	0	NPC-1	OCIAD2
TUBB6	0.771072	0.821	0.417	0	0	NPC-1	TUBB6
TPM41	0.77025	0.983	0.944	0	0	NPC-1	TPM4
MYL12B	0.766101	0.956	0.827	0	0	NPC-1	MYL12B
PVT1	0.765193	0.833	0.682	0	0	NPC-1	PVT1
EXT1	0.764672	0.893	0.962	0	0	NPC-1	EXT1
GLIPR1	0.757145	0.575	0.048	0	0	NPC-1	GLIPR1
COL1A11	0.74286	0.453	0.088	0	0	NPC-1	COL1A1
MAMDC2	0.740111	0.698	0.281	0	0	NPC-1	MAMDC2
UBE2S	0.739153	0.983	0.833	0	0	NPC-1	UBE2S
FRMD6	0.705865	0.629	0.253	0	0	NPC-1	FRMD6
UPP1	0.699272	0.727	0.277	0	0	NPC-1	UPP1
LAMB11	0.688569	0.725	0.279	0	0	NPC-1	LAMB1
SPATS2L1	0.686405	0.726	0.334	0	0	NPC-1	SPATS2L
IGFBP7	0.686331	0.374	0.04	0	0	NPC-1	IGFBP7
CLDN6	0.686079	0.637	0.157	0	0	NPC-1	CLDN6
PTPRD	0.684981	0.855	0.856	0	0	NPC-1	PTPRD
SLC2A3	0.68445	0.722	0.367	0	0	NPC-1	SLC2A3
SDC2	0.680432	0.898	0.789	0	0	NPC-1	SDC2
NEBL	0.675814	0.805	0.583	0	0	NPC-1	NEBL
2022-03-04	0.672842	0.43	0.041	0	0	NPC-1	2022-03-04
CDK61	0.672732	0.814	0.465	0	0	NPC-1	CDK6
WEE1	0.66952	0.845	0.52	0	0	NPC-1	WEE1
CCND1	0.666798	0.944	0.873	0	0	NPC-1	CCND1
FLNB	0.666232	0.714	0.398	0	0	NPC-1	FLNB
RHOC	0.663558	0.818	0.438	0	0	NPC-1	RHOC
PAWR	0.662895	0.895	0.763	0	0	NPC-1	PAWR
CNTN6	0.662051	0.53	0.092	0	0	NPC-1	CNTN6
MCTP1	0.657713	0.633	0.21	0	0	NPC-1	MCTP1
VMP1	0.655039	0.838	0.649	0	0	NPC-1	VMP1
EIF5A	0.654724	0.991	0.957	0	0	NPC-1	EIF5A
RPL22L1	0.653221	0.928	0.773	0	0	NPC-1	RPL22L1
PGAM1	0.651544	0.972	0.887	0	0	NPC-1	PGAM1
RBMS11	0.648688	0.864	0.632	0	0	NPC-1	RBMS1
TRPC4	0.645181	0.625	0.288	0	0	NPC-1	TRPC4
CAP1	0.643869	0.911	0.723	0	0	NPC-1	CAP1
FAM84B	0.641172	0.654	0.212	0	0	NPC-1	FAM84B
EIF1	0.639885	0.997	0.993	0	0	NPC-1	EIF1
CSRP1	0.639379	0.649	0.174	0	0	NPC-1	CSRP1
MALT1	0.63441	0.782	0.441	0	0	NPC-1	MALT1
PLS31	0.632216	0.829	0.552	0	0	NPC-1	PLS3
CNN1	0.631847	0.594	0.113	0	0	NPC-1	CNN1
REXO2	0.630747	0.847	0.49	0	0	NPC-1	REXO2
RBP1	0.62864	0.913	0.674	0	0	NPC-1	RBP1
VCL	0.624164	0.881	0.82	0	0	NPC-1	VCL
CNN2	0.623351	0.926	0.749	0	0	NPC-1	CNN2
MMP2	0.620549	0.675	0.317	0	0	NPC-1	MMP2
GLIS3	0.61885	0.777	0.574	0	0	NPC-1	GLIS3
NEDD9	0.615515	0.749	0.379	0	0	NPC-1	NEDD9
CTSC	0.614586	0.739	0.542	0	0	NPC-1	CTSC
LARGE1	0.61412	0.838	0.8	0	0	NPC-1	LARGE1
PEA15	0.613866	0.797	0.396	0	0	NPC-1	PEA15
CYCS	0.613685	0.965	0.835	0	0	NPC-1	CYCS
RAB11FIP1	0.611931	0.753	0.523	0	0	NPC-1	RAB11FIP1
UGCG	0.611188	0.707	0.419	0	0	NPC-1	UGCG
ARPC2	0.608805	0.969	0.913	0	0	NPC-1	ARPC2
PPP1R14B	0.605696	0.992	0.962	0	0	NPC-1	PPP1R14B
BCAR1	0.605115	0.755	0.278	0	0	NPC-1	BCAR1
SPARC	0.604207	0.873	0.751	0	0	NPC-1	SPARC
ADAMTS12	0.603769	0.711	0.455	0	0	NPC-1	ADAMTS12
TNFRSF21	0.594602	0.649	0.255	0	0	NPC-1	TNFRSF21
SKIL	0.594551	0.815	0.47	0	0	NPC-1	SKIL
COL1A21	0.59293	0.571	0.207	0	0	NPC-1	COL1A2
AC015522.1	0.592612	0.32	0.068	0	0	NPC-1	AC015522.1
IQCJ-SCHIP1	0.590081	0.678	0.276	0	0	NPC-1	IQCJ-SCHIP1
PPIB1	0.589522	0.933	0.894	0	0	NPC-1	PPIB
PALLD	0.587384	0.947	0.952	0	0	NPC-1	PALLD
ARHGAP29	0.586904	0.651	0.187	0	0	NPC-1	ARHGAP29
ADARB2	0.585461	0.443	0.235	0	0	NPC-1	ADARB2
C12orf75	0.585257	0.846	0.609	0	0	NPC-1	C12orf75
LDLRAD4	0.58018	0.557	0.21	0	0	NPC-1	LDLRAD4
TIMP1	0.577658	0.807	0.449	0	0	NPC-1	TIMP1
RAI14	0.575966	0.88	0.758	0	0	NPC-1	RAI14
VDAC2	0.575426	0.964	0.876	0	0	NPC-1	VDAC2
SLC7A5	0.575295	0.612	0.157	0	0	NPC-1	SLC7A5
PRKCA1	0.571238	0.662	0.286	0	0	NPC-1	PRKCA
AXL	0.569948	0.661	0.23	0	0	NPC-1	AXL
DIAPH3	0.569232	0.819	0.635	0	0	NPC-1	DIAPH3
HSPA8	0.568531	0.981	0.934	0	0	NPC-1	HSPA8
ENO1	0.566934	0.994	0.975	0	0	NPC-1	ENO1
IL11	0.564634	0.407	0.014	0	0	NPC-1	IL11
RAB31	0.563381	0.729	0.268	0	0	NPC-1	RAB31
PCDH7	0.562484	0.804	0.641	0	0	NPC-1	PCDH7
SEMA3C1	0.560832	0.528	0.107	0	0	NPC-1	SEMA3C
IGF1R	0.560761	0.873	0.884	0	0	NPC-1	IGF1R
SQSTM1	0.560404	0.763	0.433	0	0	NPC-1	SQSTM1
CAPN2	0.560403	0.784	0.453	0	0	NPC-1	CAPN2
SLC2A1	0.559991	0.808	0.623	0	0	NPC-1	SLC2A1
SHC1	0.557435	0.76	0.278	0	0	NPC-1	SHC1
RTN4	0.554612	0.933	0.962	0	0	NPC-1	RTN4
PRDX1	0.553589	0.995	0.988	0	0	NPC-1	PRDX1
GADD45A	0.55346	0.749	0.348	0	0	NPC-1	GADD45A
EFNB2	0.549452	0.789	0.535	0	0	NPC-1	EFNB2
ANO4	0.548291	0.483	0.136	0	0	NPC-1	ANO4
KLF6	0.546249	0.575	0.205	0	0	NPC-1	KLF6
POU3F2	0.543897	0.415	0.193	0	0	NPC-1	POU3F2
RAB34	0.542777	0.877	0.56	0	0	NPC-1	RAB34
ANKRD33B	0.542345	0.546	0.085	0	0	NPC-1	ANKRD33B
TXN1	0.54122	0.993	0.972	0	0	NPC-1	TXN
CCND21	0.539253	0.902	0.779	0	0	NPC-1	CCND2
FAM200B	0.539038	0.848	0.557	0	0	NPC-1	FAM200B
PCGF5	0.535516	0.682	0.26	0	0	NPC-1	PCGF5
IRS1	0.53289	0.745	0.354	0	0	NPC-1	IRS1
IRS2	0.53206	0.698	0.313	0	0	NPC-1	IRS2
SLC27A4	0.531059	0.8	0.417	0	0	NPC-1	SLC27A4
EIF4EBP1	0.529045	0.891	0.641	0	0	NPC-1	EIF4EBP1
RGS5	0.528641	0.608	0.223	0	0	NPC-1	RGS5
EMP1	0.527019	0.38	0.017	0	0	NPC-1	EMP1
PDPN	0.526933	0.621	0.132	0	0	NPC-1	PDPN
ELK3	0.525359	0.639	0.182	0	0	NPC-1	ELK3
TXNRD1	0.523738	0.947	0.859	0	0	NPC-1	TXNRD1
PDP1	0.522409	0.611	0.185	0	0	NPC-1	PDP1
AHNAK	0.518745	0.608	0.191	0	0	NPC-1	AHNAK
OAZ1	0.518514	0.99	0.963	0	0	NPC-1	OAZ1
WDR1	0.518171	0.835	0.522	0	0	NPC-1	WDR1
AC044810.3	0.517414	0.485	0.164	0	0	NPC-1	AC044810.3
YWHAZ	0.517205	0.987	0.982	0	0	NPC-1	YWHAZ
MYOF	0.517023	0.509	0.094	0	0	NPC-1	MYOF
SH3BP4	0.516514	0.695	0.295	0	0	NPC-1	SH3BP4
SEPT111	0.515235	0.964	0.932	0	0	NPC-1	2022-09-11
CDC42EP3	0.513269	0.701	0.364	0	0	NPC-1	CDC42EP3
KLF7	0.510797	0.654	0.296	0	0	NPC-1	KLF7
RBPMS	0.510345	0.858	0.675	0	0	NPC-1	RBPMS
KCNMA1	0.506609	0.45	0.104	0	0	NPC-1	KCNMA1
PDLIM7	0.506349	0.912	0.763	0	0	NPC-1	PDLIM7
TPM3	0.502585	0.979	0.942	0	0	NPC-1	TPM3
CCDC50	0.50175	0.856	0.667	0	0	NPC-1	CCDC50
TLN1	0.501362	0.849	0.574	0	0	NPC-1	TLN1
PFKP	0.500043	0.49	0.108	0	0	NPC-1	PFKP
ERBB4	0.580268	0.553	0.359	2.21215e-273	6.38361e-269	NPC-1	ERBB4
XACT	0.86548	0.598	0.423	1.0991e-271	3.17167e-267	NPC-1	XACT
MDM2	0.513764	0.75	0.56	7.77088e-193	2.24244e-188	NPC-1	MDM2
FLRT2	0.626301	0.598	0.448	3.76353e-179	1.08604e-174	NPC-1	FLRT2
MID1	0.512931	0.805	0.753	2.90048e-133	8.36992e-129	NPC-1	MID1
IMMP2L	0.56925	0.83	0.811	7.5271e-100	2.1721e-95	NPC-1	IMMP2L
HIST1H4C	1.31342	0.921	0.675	0	0	NPC-2	HIST1H4C
TOP2A	1.27291	0.979	0.634	0	0	NPC-2	TOP2A
MKI67	1.02964	0.967	0.557	0	0	NPC-2	MKI67
CENPF	0.98878	0.997	0.868	0	0	NPC-2	CENPF
ASPM	0.946343	0.928	0.536	0	0	NPC-2	ASPM
NUSAP1	0.94442	0.983	0.627	0	0	NPC-2	NUSAP1
UBE2C	0.864029	0.886	0.478	0	0	NPC-2	UBE2C
TPX2	0.8423	0.971	0.633	0	0	NPC-2	TPX2
CENPE	0.779986	0.828	0.455	0	0	NPC-2	CENPE
DLK1	0.757925	0.998	0.75	0	0	NPC-2	DLK1
HPSE2	0.714206	0.974	0.732	0	0	NPC-2	HPSE2
SMC4	0.708163	0.988	0.758	0	0	NPC-2	SMC4
MIS18BP1	0.69705	0.948	0.653	0	0	NPC-2	MIS18BP1
KIF11	0.695915	0.892	0.474	0	0	NPC-2	KIF11
AC016205.1	0.688822	0.707	0.636	0	0	NPC-2	AC016205.1
HMGB2	0.688138	0.996	0.81	0	0	NPC-2	HMGB2
HIST1H1B	0.67898	0.657	0.242	0	0	NPC-2	HIST1H1B
SPC25	0.672655	0.882	0.418	0	0	NPC-2	SPC25
DLGAP5	0.671256	0.871	0.497	0	0	NPC-2	DLGAP5
LINC01572	0.66723	0.941	0.678	0	0	NPC-2	LINC01572
WWOX	0.664526	0.998	0.929	0	0	NPC-2	WWOX
RTKN2	0.649579	0.885	0.487	0	0	NPC-2	RTKN2
KIF14	0.631639	0.779	0.364	0	0	NPC-2	KIF14
KPNA2	0.62989	0.947	0.769	0	0	NPC-2	KPNA2
KIF15	0.623916	0.873	0.481	0	0	NPC-2	KIF15
CDK1	0.622581	0.872	0.412	0	0	NPC-2	CDK1
SIX3	0.616052	0.942	0.619	0	0	NPC-2	SIX3
NDC80	0.602632	0.764	0.307	0	0	NPC-2	NDC80
DIAPH31	0.599392	0.958	0.564	0	0	NPC-2	DIAPH3
BUB1B	0.598762	0.852	0.452	0	0	NPC-2	BUB1B
KIF18B	0.594572	0.78	0.323	0	0	NPC-2	KIF18B
ECT2	0.590904	0.883	0.556	0	0	NPC-2	ECT2
SGO2	0.588869	0.788	0.415	0	0	NPC-2	SGO2
MECOM	0.585006	0.997	0.889	0	0	NPC-2	MECOM
APOLD1	0.576454	0.508	0.218	0	0	NPC-2	APOLD1
KIF20B	0.575488	0.903	0.575	0	0	NPC-2	KIF20B
KNL1	0.573672	0.836	0.462	0	0	NPC-2	KNL1
CKAP2	0.573448	0.948	0.726	0	0	NPC-2	CKAP2
GTSE1	0.571006	0.828	0.419	0	0	NPC-2	GTSE1
CDC25C	0.569433	0.724	0.291	0	0	NPC-2	CDC25C
DEPDC1B	0.566088	0.857	0.516	0	0	NPC-2	DEPDC1B
TTK	0.562251	0.725	0.31	0	0	NPC-2	TTK
NCAPG	0.55524	0.86	0.454	0	0	NPC-2	NCAPG
SPATA5	0.554091	0.94	0.731	0	0	NPC-2	SPATA5
ST6GALNAC5	0.548889	0.975	0.862	0	0	NPC-2	ST6GALNAC5
BUB3	0.547961	0.908	0.636	0	0	NPC-2	BUB3
HMMR	0.545811	0.798	0.486	0	0	NPC-2	HMMR
NAV3	0.544526	0.982	0.806	0	0	NPC-2	NAV3
HIST1H1E	0.539196	0.644	0.302	0	0	NPC-2	HIST1H1E
FZD5	0.532063	0.88	0.499	0	0	NPC-2	FZD5
DLEU2	0.528028	0.931	0.648	0	0	NPC-2	DLEU2
AC091057.6	0.523954	0.722	0.321	0	0	NPC-2	AC091057.6
CIT	0.523839	0.779	0.398	0	0	NPC-2	CIT
G2E3	0.523578	0.807	0.508	0	0	NPC-2	G2E3
SGO1	0.522143	0.816	0.441	0	0	NPC-2	SGO1
CDCA2	0.521928	0.737	0.336	0	0	NPC-2	CDCA2
KIF4A	0.520041	0.808	0.433	0	0	NPC-2	KIF4A
CENPP	0.519949	0.877	0.581	0	0	NPC-2	CENPP
TMPO	0.514491	0.995	0.913	0	0	NPC-2	TMPO
NRG3	0.508416	0.948	0.707	0	0	NPC-2	NRG3
H2AFX	0.506611	0.922	0.621	0	0	NPC-2	H2AFX
KIF18A	0.505649	0.706	0.335	0	0	NPC-2	KIF18A
CCNB1	0.503317	0.885	0.605	0	0	NPC-2	CCNB1
CADM2	0.50301	0.805	0.532	0	0	NPC-2	CADM2
CDCA8	0.501668	0.752	0.345	0	0	NPC-2	CDCA8
RBFOX1	2.16152	0.617	0.238	0	0	NPC-3	RBFOX1
WLS	1.91221	0.932	0.22	0	0	NPC-3	WLS
TPBG	1.79965	0.957	0.709	0	0	NPC-3	TPBG
CDH18	1.75823	0.651	0.186	0	0	NPC-3	CDH18
PAX3	1.63637	0.745	0.147	0	0	NPC-3	PAX3
ERBB41	1.46601	0.678	0.305	0	0	NPC-3	ERBB4
SAT1	1.302	0.767	0.428	0	0	NPC-3	SAT1
RSPO2	1.28603	0.327	0.026	0	0	NPC-3	RSPO2
LMX1A	1.25422	0.53	0.023	0	0	NPC-3	LMX1A
PLAGL1	1.16923	0.892	0.478	0	0	NPC-3	PLAGL1
TMEM132C1	1.1685	0.805	0.2	0	0	NPC-3	TMEM132C
ID1	1.12402	0.848	0.526	0	0	NPC-3	ID1
SLIT3	1.09894	0.608	0.288	0	0	NPC-3	SLIT3
ID3	1.09664	0.955	0.778	0	0	NPC-3	ID3
GNG12-AS1	0.96563	0.674	0.155	0	0	NPC-3	GNG12-AS1
SLIT2	0.953889	0.889	0.712	0	0	NPC-3	SLIT2
C1orf61	0.94792	0.568	0.129	0	0	NPC-3	C1orf61
ZNF503	0.907274	0.651	0.218	0	0	NPC-3	ZNF503
ARL4C	0.889255	0.948	0.826	0	0	NPC-3	ARL4C
CDH61	0.885806	0.902	0.647	0	0	NPC-3	CDH6
RFX4	0.854576	0.589	0.169	0	0	NPC-3	RFX4
RSPO3	0.850431	0.412	0.064	0	0	NPC-3	RSPO3
CACHD1	0.846203	0.82	0.612	0	0	NPC-3	CACHD1
UNC5D	0.793981	0.732	0.62	0	0	NPC-3	UNC5D
CTNNA2	0.793011	0.888	0.807	0	0	NPC-3	CTNNA2
DACH1	0.772965	0.981	0.88	0	0	NPC-3	DACH1
TSHZ2	0.764622	0.557	0.274	0	0	NPC-3	TSHZ2
UBE3D	0.759371	0.791	0.67	0	0	NPC-3	UBE3D
RGS7	0.753739	0.324	0.118	0	0	NPC-3	RGS7
DMRTA1	0.741043	0.683	0.344	0	0	NPC-3	DMRTA1
BAALC	0.736789	0.621	0.268	0	0	NPC-3	BAALC
OPCML	0.736541	0.352	0.135	0	0	NPC-3	OPCML
ADGRV1	0.734243	0.815	0.598	0	0	NPC-3	ADGRV1
GRAMD1B	0.728096	0.54	0.369	0	0	NPC-3	GRAMD1B
BMP7	0.72663	0.786	0.569	0	0	NPC-3	BMP7
FGFR2	0.722242	0.494	0.078	0	0	NPC-3	FGFR2
CDON1	0.717405	0.882	0.739	0	0	NPC-3	CDON
LIX1	0.714199	0.781	0.479	0	0	NPC-3	LIX1
NR2F21	0.710471	0.676	0.308	0	0	NPC-3	NR2F2
COL4A6	0.702838	0.93	0.824	0	0	NPC-3	COL4A6
SFRP2	0.697389	0.898	0.796	0	0	NPC-3	SFRP2
ADGRL3	0.694358	0.965	0.881	0	0	NPC-3	ADGRL3
SESN3	0.691601	0.817	0.702	0	0	NPC-3	SESN3
PRTG	0.690791	0.991	0.963	0	0	NPC-3	PRTG
ZNRF3	0.685392	0.824	0.619	0	0	NPC-3	ZNRF3
TRABD2B	0.682709	0.485	0.159	0	0	NPC-3	TRABD2B
BOC	0.676641	0.814	0.628	0	0	NPC-3	BOC
PLXDC2	0.675866	0.781	0.686	0	0	NPC-3	PLXDC2
EFNB21	0.664054	0.785	0.51	0	0	NPC-3	EFNB2
ID4	0.652494	0.795	0.615	0	0	NPC-3	ID4
APOE	0.645834	0.901	0.767	0	0	NPC-3	APOE
SH3D19	0.637992	0.793	0.604	0	0	NPC-3	SH3D19
NR2F11	0.634513	0.65	0.325	0	0	NPC-3	NR2F1
COLEC121	0.622273	0.338	0.124	0	0	NPC-3	COLEC12
NEBL1	0.62152	0.785	0.565	0	0	NPC-3	NEBL
NR2F2-AS11	0.611941	0.424	0.118	0	0	NPC-3	NR2F2-AS1
TMEM65	0.605199	0.663	0.465	0	0	NPC-3	TMEM65
GJA1	0.60331	0.911	0.791	0	0	NPC-3	GJA1
KIRREL3	0.586569	0.495	0.292	0	0	NPC-3	KIRREL3
TFPI	0.572786	0.671	0.41	0	0	NPC-3	TFPI
CCBE1	0.567234	0.302	0.043	0	0	NPC-3	CCBE1
SCD	0.562641	0.848	0.738	0	0	NPC-3	SCD
SAMD5	0.562162	0.296	0.051	0	0	NPC-3	SAMD5
MSX11	0.556846	0.393	0.123	0	0	NPC-3	MSX1
PCDH71	0.550215	0.783	0.63	0	0	NPC-3	PCDH7
WNT8B	0.549562	0.391	0.016	0	0	NPC-3	WNT8B
OTX1	0.546802	0.486	0.139	0	0	NPC-3	OTX1
RAB3B	0.546013	0.534	0.342	0	0	NPC-3	RAB3B
GAS1	0.545772	0.53	0.264	0	0	NPC-3	GAS1
EMX2	0.534349	0.705	0.516	0	0	NPC-3	EMX2
COL4A5	0.531746	0.918	0.856	0	0	NPC-3	COL4A5
CNTNAP3B	0.52572	0.656	0.516	0	0	NPC-3	CNTNAP3B
RNF152	0.52322	0.645	0.435	0	0	NPC-3	RNF152
LINC01090	0.521193	0.687	0.492	0	0	NPC-3	LINC01090
FAM110B	0.511017	0.764	0.638	0	0	NPC-3	FAM110B
SEMA3A	0.508636	0.769	0.592	0	0	NPC-3	SEMA3A
PRKG1	0.500272	0.756	0.645	0	0	NPC-3	PRKG1
AC022639.1	0.577281	0.73	0.622	4.20705e-280	1.21403e-275	NPC-3	AC022639.1
GLIS31	0.595024	0.666	0.583	3.07652e-275	8.87792e-271	NPC-3	GLIS3
SMOC1	1.27563	0.923	0.512	0	0	NPC-4	SMOC1
LINC01551	1.23537	0.846	0.428	0	0	NPC-4	LINC01551
HPSE21	0.94044	0.956	0.7	0	0	NPC-4	HPSE2
DLK11	0.915297	0.992	0.709	0	0	NPC-4	DLK1
AC092958.1	0.905432	0.829	0.5	0	0	NPC-4	AC092958.1
PTPRZ1	0.833372	0.978	0.814	0	0	NPC-4	PTPRZ1
EPHA4	0.822023	0.954	0.768	0	0	NPC-4	EPHA4
FOXG1	0.775285	0.856	0.504	0	0	NPC-4	FOXG1
FABP7	0.770948	0.924	0.756	0	0	NPC-4	FABP7
ZIC1	0.767628	0.915	0.68	0	0	NPC-4	ZIC1
SOX5	0.712186	0.991	0.954	0	0	NPC-4	SOX5
GREB1L	0.709882	0.953	0.847	0	0	NPC-4	GREB1L
CASC15	0.698153	0.963	0.841	0	0	NPC-4	CASC15
FZD51	0.691287	0.829	0.46	0	0	NPC-4	FZD5
SEMA6A	0.682865	0.914	0.791	0	0	NPC-4	SEMA6A
LINC01833	0.666335	0.737	0.447	0	0	NPC-4	LINC01833
PTPRN2	0.659798	0.84	0.617	0	0	NPC-4	PTPRN2
SYT1	0.657916	0.954	0.867	0	0	NPC-4	SYT1
MAPK10	0.657417	0.965	0.885	0	0	NPC-4	MAPK10
LINC01830	0.621157	0.484	0.308	0	0	NPC-4	LINC01830
AC091078.1	0.619768	0.895	0.711	0	0	NPC-4	AC091078.1
NRCAM	0.611063	0.761	0.521	0	0	NPC-4	NRCAM
PRSS23	0.610145	0.871	0.627	0	0	NPC-4	PRSS23
TFDP2	0.603216	0.943	0.862	0	0	NPC-4	TFDP2
SFRP1	0.595803	0.982	0.932	0	0	NPC-4	SFRP1
AC073050.1	0.590828	0.899	0.774	0	0	NPC-4	AC073050.1
SOX11	0.587175	0.993	0.946	0	0	NPC-4	SOX11
EYA4	0.573177	0.492	0.259	0	0	NPC-4	EYA4
DACH2	0.572018	0.548	0.357	0	0	NPC-4	DACH2
TLE4	0.568951	0.993	0.954	0	0	NPC-4	TLE4
SIX31	0.559475	0.874	0.599	0	0	NPC-4	SIX3
FBLN1	0.559454	0.944	0.797	0	0	NPC-4	FBLN1
BAZ2B	0.553572	0.938	0.88	0	0	NPC-4	BAZ2B
FBXL20	0.551022	0.703	0.46	0	0	NPC-4	FBXL20
MECOM1	0.550995	0.987	0.875	0	0	NPC-4	MECOM
NELL2	0.547713	0.889	0.742	0	0	NPC-4	NELL2
FGF13	0.542731	0.928	0.782	0	0	NPC-4	FGF13
SEMA5A	0.535278	0.769	0.601	0	0	NPC-4	SEMA5A
ADAMTS6	0.530612	0.622	0.459	0	0	NPC-4	ADAMTS6
WNT5B	0.524562	0.959	0.856	0	0	NPC-4	WNT5B
IGFBP5	0.524409	0.743	0.561	0	0	NPC-4	IGFBP5
AL157778.1	0.521933	0.971	0.94	0	0	NPC-4	AL157778.1
AC110023.1	0.520466	0.791	0.661	0	0	NPC-4	AC110023.1
SLC44A5	0.519	0.701	0.563	0	0	NPC-4	SLC44A5
2023-03-01	0.516311	0.508	0.328	0	0	NPC-4	2022-03-01
HES5	0.513844	0.496	0.353	0	0	NPC-4	HES5
PAK3	0.51376	0.814	0.686	0	0	NPC-4	PAK3
SOX2	0.50596	0.968	0.836	0	0	NPC-4	SOX2
SHROOM3	0.502232	0.992	0.936	0	0	NPC-4	SHROOM3
MAP2K6	0.500478	0.727	0.548	0	0	NPC-4	MAP2K6
STMN2	4.13401	0.731	0.105	0	0	Diff. Progenitors	STMN2
SGCZ	2.32768	0.336	0.017	0	0	Diff. Progenitors	SGCZ
CNTNAP5	2.24749	0.464	0.015	0	0	Diff. Progenitors	CNTNAP5
CADPS	2.01276	0.844	0.184	0	0	Diff. Progenitors	CADPS
RUNX1T11	1.99387	0.603	0.072	0	0	Diff. Progenitors	RUNX1T1
FSTL5	1.93225	0.323	0.024	0	0	Diff. Progenitors	FSTL5
EBF21	1.90963	0.59	0.03	0	0	Diff. Progenitors	EBF2
SRRM4	1.81043	0.751	0.123	0	0	Diff. Progenitors	SRRM4
ELAVL3	1.74097	0.697	0.042	0	0	Diff. Progenitors	ELAVL3
MIR217HG	1.53405	0.721	0.125	0	0	Diff. Progenitors	MIR217HG
ELAVL4	1.51786	0.59	0.011	0	0	Diff. Progenitors	ELAVL4
EBF3	1.40817	0.487	0.024	0	0	Diff. Progenitors	EBF3
LHX9	1.37916	0.549	0.005	0	0	Diff. Progenitors	LHX9
ST18	1.28594	0.415	0.003	0	0	Diff. Progenitors	ST18
GADD45G	1.24267	0.485	0.041	0	0	Diff. Progenitors	GADD45G
SCG3	1.21298	0.615	0.073	0	0	Diff. Progenitors	SCG3
SYT4	1.17599	0.403	0.001	0	0	Diff. Progenitors	SYT4
INSM1	1.17035	0.613	0.003	0	0	Diff. Progenitors	INSM1
SYP	1.13034	0.5	0.039	0	0	Diff. Progenitors	SYP
NEUROD1	1.04334	0.392	0	0	0	Diff. Progenitors	NEUROD1
ONECUT1	1.02097	0.544	0.013	0	0	Diff. Progenitors	ONECUT1
EOMES	1.00239	0.331	0.001	0	0	Diff. Progenitors	EOMES
STMN4	0.975956	0.438	0.044	0	0	Diff. Progenitors	STMN4
NHLH1	0.951006	0.395	0.013	0	0	Diff. Progenitors	NHLH1
NEUROG1	0.944349	0.377	0	0	0	Diff. Progenitors	NEUROG1
MIR137HG	0.935414	0.403	0.028	0	0	Diff. Progenitors	MIR137HG
UNCX	0.924231	0.405	0	0	0	Diff. Progenitors	UNCX
SLC17A6	0.903217	0.328	0	0	0	Diff. Progenitors	SLC17A6
ASCL1	0.858706	0.321	0.012	0	0	Diff. Progenitors	ASCL1
MYT1L	0.838972	0.315	0.006	0	0	Diff. Progenitors	MYT1L
PRMT8	0.760505	0.369	0.018	0	0	Diff. Progenitors	PRMT8
TBR1	0.742461	0.308	0.001	0	0	Diff. Progenitors	TBR1
SCN3A	0.692374	0.351	0.016	0	0	Diff. Progenitors	SCN3A
CELF3	0.629412	0.408	0.014	0	0	Diff. Progenitors	CELF3
CNR1	0.594553	0.351	0.021	0	0	Diff. Progenitors	CNR1
CHRNA3	0.575032	0.259	0.014	0	0	Diff. Progenitors	CHRNA3
GNG8	0.530712	0.274	0.011	0	0	Diff. Progenitors	GNG8
TTC9B	0.527945	0.295	0.001	0	0	Diff. Progenitors	TTC9B
GDAP1L1	0.623666	0.39	0.036	4.73888e-302	1.3675e-297	Diff. Progenitors	GDAP1L1
GABBR2	0.728494	0.292	0.021	1.87986e-296	5.42472e-292	Diff. Progenitors	GABBR2
DLL3	1.61742	0.7	0.144	2.81682e-272	8.1285e-268	Diff. Progenitors	DLL3
DCX	2.55597	0.949	0.371	3.88203e-261	1.12024e-256	Diff. Progenitors	DCX
SLC4A10	0.659906	0.269	0.02	5.90839e-252	1.70498e-247	Diff. Progenitors	SLC4A10
TMEM163	1.80088	0.592	0.105	8.00251e-251	2.30928e-246	Diff. Progenitors	TMEM163
NFASC	1.0179	0.479	0.07	7.81102e-242	2.25403e-237	Diff. Progenitors	NFASC
DCC	3.83931	0.892	0.356	6.1909e-228	1.78651e-223	Diff. Progenitors	DCC
PCSK2	1.90194	0.672	0.151	1.22584e-226	3.53741e-222	Diff. Progenitors	PCSK2
CELF4	1.10782	0.541	0.096	7.26916e-220	2.09766e-215	Diff. Progenitors	CELF4
SLIT1	0.726479	0.277	0.025	4.23186e-215	1.22119e-210	Diff. Progenitors	SLIT1
CDKN1C	2.51857	0.918	0.473	3.24045e-201	9.35095e-197	Diff. Progenitors	CDKN1C
MIAT	1.27937	0.851	0.329	2.40951e-190	6.95311e-186	Diff. Progenitors	MIAT
KLHL35	0.626098	0.351	0.046	1.64536e-185	4.74802e-181	Diff. Progenitors	KLHL35
ONECUT2	1.64488	0.531	0.11	1.00365e-184	2.89624e-180	Diff. Progenitors	ONECUT2
SYT12	1.67315	0.997	0.898	2.08778e-183	6.02471e-179	Diff. Progenitors	SYT1
TAGLN3	1.6986	0.731	0.233	8.69145e-183	2.50809e-178	Diff. Progenitors	TAGLN3
SERPINI1	0.658254	0.421	0.068	1.34711e-178	3.88737e-174	Diff. Progenitors	SERPINI1
FNDC5	0.606484	0.364	0.052	1.57848e-176	4.55502e-172	Diff. Progenitors	FNDC5
SNAP91	0.874106	0.444	0.076	1.8689e-176	5.39308e-172	Diff. Progenitors	SNAP91
SRRM3	0.570695	0.385	0.058	9.97996e-173	2.87992e-168	Diff. Progenitors	SRRM3
MAP1B	2.51382	0.997	0.974	2.36508e-168	6.8249e-164	Diff. Progenitors	MAP1B
PLCL1	0.92539	0.344	0.049	3.45682e-167	9.97535e-163	Diff. Progenitors	PLCL1
TMEM196	0.500562	0.356	0.051	4.23646e-167	1.22251e-162	Diff. Progenitors	TMEM196
KALRN	1.9093	0.964	0.727	7.96572e-166	2.29867e-161	Diff. Progenitors	KALRN
FRRS1L	0.61127	0.395	0.065	1.49175e-162	4.30474e-158	Diff. Progenitors	FRRS1L
KCNH7	2.26905	0.885	0.445	1.26491e-158	3.65015e-154	Diff. Progenitors	KCNH7
NRXN1	2.44215	0.71	0.243	2.21966e-158	6.40528e-154	Diff. Progenitors	NRXN1
RGS16	1.2719	0.421	0.079	3.37632e-156	9.74305e-152	Diff. Progenitors	RGS16
SOX4	1.7991	0.99	0.903	2.52019e-154	7.27251e-150	Diff. Progenitors	SOX4
KCNH8	1.07347	0.723	0.234	2.15213e-152	6.21039e-148	Diff. Progenitors	KCNH8
MYO16	1.3533	0.59	0.16	4.92634e-151	1.42159e-146	Diff. Progenitors	MYO16
ELAVL2	1.68713	0.831	0.408	5.83163e-151	1.68283e-146	Diff. Progenitors	ELAVL2
MALAT1	1.26903	1	0.999	5.50261e-150	1.58789e-145	Diff. Progenitors	MALAT1
PARM1	1.08204	0.577	0.151	6.7093e-149	1.9361e-144	Diff. Progenitors	PARM1
KIF5A	0.642473	0.477	0.102	2.37623e-148	6.85709e-144	Diff. Progenitors	KIF5A
AL445623.2	1.01552	0.523	0.128	1.0121e-147	2.92062e-143	Diff. Progenitors	AL445623.2
EDIL3	1.05559	0.385	0.068	1.15453e-146	3.33162e-142	Diff. Progenitors	EDIL3
AL033504.1	1.57117	0.382	0.068	3.09991e-145	8.94542e-141	Diff. Progenitors	AL033504.1
PCBP4	1.09156	0.736	0.285	1.79466e-144	5.17885e-140	Diff. Progenitors	PCBP4
NMNAT2	0.536609	0.354	0.058	9.71097e-141	2.80229e-136	Diff. Progenitors	NMNAT2
HECW1	1.17837	0.495	0.123	2.35901e-135	6.8074e-131	Diff. Progenitors	HECW1
CACNA2D1	2.48448	0.708	0.283	2.71479e-134	7.83408e-130	Diff. Progenitors	CACNA2D1
CKB	1.5613	0.99	0.931	2.68733e-133	7.75484e-129	Diff. Progenitors	CKB
PCSK1N	1.27482	0.467	0.112	1.21363e-132	3.50218e-128	Diff. Progenitors	PCSK1N
PEX5L	0.76636	0.354	0.063	8.82773e-130	2.54742e-125	Diff. Progenitors	PEX5L
KIF5C	1.68177	0.941	0.729	2.99775e-129	8.65061e-125	Diff. Progenitors	KIF5C
FAM57B	0.911474	0.533	0.147	5.56092e-129	1.60472e-124	Diff. Progenitors	FAM57B
EYA2	0.903052	0.354	0.065	1.68966e-127	4.87586e-123	Diff. Progenitors	EYA2
FYN	1.2263	0.969	0.855	1.12126e-125	3.23562e-121	Diff. Progenitors	FYN
INA	1.40485	0.61	0.216	1.52219e-123	4.39258e-119	Diff. Progenitors	INA
GNG3	0.992586	0.454	0.112	2.09261e-123	6.03864e-119	Diff. Progenitors	GNG3
MLLT11	1.47928	0.941	0.744	2.58959e-123	7.47277e-119	Diff. Progenitors	MLLT11
PHACTR31	0.582407	0.421	0.09	1.87281e-122	5.40436e-118	Diff. Progenitors	PHACTR3
DENND1B	1.41441	0.854	0.494	2.48794e-122	7.17944e-118	Diff. Progenitors	DENND1B
NKAIN4	0.976706	0.764	0.33	2.28791e-121	6.60221e-117	Diff. Progenitors	NKAIN4
NCOA1	1.78041	0.9	0.671	6.02761e-119	1.73939e-114	Diff. Progenitors	NCOA1
RHBDL3	0.555367	0.346	0.064	1.54212e-118	4.4501e-114	Diff. Progenitors	RHBDL3
MAP6	1.26302	0.81	0.455	5.09307e-118	1.46971e-113	Diff. Progenitors	MAP6
PSD3	1.40771	0.959	0.87	1.86068e-114	5.36937e-110	Diff. Progenitors	PSD3
CACNA1B	0.909047	0.446	0.113	6.44623e-114	1.86019e-109	Diff. Progenitors	CACNA1B
THSD7A	1.48766	0.403	0.094	1.23587e-113	3.56635e-109	Diff. Progenitors	THSD7A
H3F3B	0.787279	1	0.998	7.24149e-113	2.08968e-108	Diff. Progenitors	H3F3B
EPHA3	1.15803	0.379	0.08	2.19601e-112	6.33703e-108	Diff. Progenitors	EPHA3
DAAM1	1.09391	0.926	0.673	3.66973e-112	1.05897e-107	Diff. Progenitors	DAAM1
RORB	1.45239	0.728	0.334	7.82004e-112	2.25663e-107	Diff. Progenitors	RORB
PAK31	1.2174	0.944	0.73	1.80085e-111	5.19672e-107	Diff. Progenitors	PAK3
ABCA1	0.981977	0.754	0.351	8.23221e-111	2.37557e-106	Diff. Progenitors	ABCA1
MAML3	1.42247	0.967	0.818	2.69972e-110	7.79059e-106	Diff. Progenitors	MAML3
SAMD51	1.85534	0.413	0.101	2.22866e-109	6.43124e-105	Diff. Progenitors	SAMD5
TUBA1A	1.56635	0.997	0.997	2.02493e-108	5.84333e-104	Diff. Progenitors	TUBA1A
KCNIP4	3.40669	0.485	0.148	2.39358e-106	6.90716e-102	Diff. Progenitors	KCNIP4
NDRG4	0.849295	0.462	0.13	7.09096e-106	2.04624e-101	Diff. Progenitors	NDRG4
MAP2	1.25674	0.982	0.876	3.56042e-105	1.02743e-100	Diff. Progenitors	MAP2
BASP1	1.26007	0.969	0.919	2.91204e-101	8.40327e-97	Diff. Progenitors	BASP1
DPYSL3	1.03417	0.938	0.745	8.55327e-101	2.46822e-96	Diff. Progenitors	DPYSL3
XKR4	1.51142	0.405	0.105	1.53201e-100	4.42092e-96	Diff. Progenitors	XKR4
AKAP6	2.14014	0.482	0.155	1.69773e-99	4.89913e-95	Diff. Progenitors	AKAP6
CAMK2N1	1.30236	0.787	0.45	2.46448e-99	7.11176e-95	Diff. Progenitors	CAMK2N1
ATCAY	0.784988	0.577	0.213	1.20268e-98	3.47057e-94	Diff. Progenitors	ATCAY
KCTD8	0.962191	0.285	0.053	1.69619e-98	4.89469e-94	Diff. Progenitors	KCTD8
KLHL24	0.931438	0.779	0.444	7.06872e-98	2.03982e-93	Diff. Progenitors	KLHL24
SNAP25	0.536158	0.321	0.067	2.32993e-97	6.72349e-93	Diff. Progenitors	SNAP25
GNG2	0.938585	0.644	0.274	6.22301e-97	1.79577e-92	Diff. Progenitors	GNG2
GRIA3	0.831731	0.605	0.225	2.36006e-96	6.81042e-92	Diff. Progenitors	GRIA3
RFX3	1.12528	0.967	0.867	6.87687e-96	1.98446e-91	Diff. Progenitors	RFX3
FTX	0.805272	0.99	0.966	9.47426e-95	2.73399e-90	Diff. Progenitors	FTX
CRABP1	3.1068	0.692	0.322	1.06444e-94	3.07165e-90	Diff. Progenitors	CRABP1
MAP4K4	0.955418	0.974	0.941	3.50172e-94	1.01049e-89	Diff. Progenitors	MAP4K4
DNER	0.932068	0.477	0.148	1.19682e-92	3.45365e-88	Diff. Progenitors	DNER
CLSTN22	1.4236	0.538	0.185	1.92862e-92	5.56542e-88	Diff. Progenitors	CLSTN2
CCSER11	3.58492	0.656	0.321	1.00052e-91	2.8872e-87	Diff. Progenitors	CCSER1
SETBP1	1.23958	0.879	0.658	7.09368e-91	2.04702e-86	Diff. Progenitors	SETBP1
KCNQ1OT1	1.18043	0.864	0.601	1.01316e-90	2.92368e-86	Diff. Progenitors	KCNQ1OT1
SCG5	0.877539	0.708	0.345	1.1289e-90	3.25767e-86	Diff. Progenitors	SCG5
CASC151	1.32138	0.949	0.884	1.20096e-90	3.46562e-86	Diff. Progenitors	CASC15
UNC79	0.731942	0.526	0.179	1.58421e-90	4.57155e-86	Diff. Progenitors	UNC79
CTNND2	1.25288	0.959	0.826	5.81411e-90	1.67778e-85	Diff. Progenitors	CTNND2
DCLK1	1.38104	0.797	0.47	1.91244e-89	5.51872e-85	Diff. Progenitors	DCLK1
NAV1	1.2095	0.951	0.87	2.2395e-89	6.46254e-85	Diff. Progenitors	NAV1
SRGAP3	1.01579	0.882	0.65	4.11054e-89	1.18618e-84	Diff. Progenitors	SRGAP3
SEZ6L2	0.757553	0.554	0.208	9.38077e-89	2.70701e-84	Diff. Progenitors	SEZ6L2
NOL4	0.739256	0.456	0.142	3.31157e-88	9.55621e-84	Diff. Progenitors	NOL4
BAZ2B1	0.923223	0.985	0.9	1.08346e-86	3.12655e-82	Diff. Progenitors	BAZ2B
TUBB2B	1.52128	0.982	0.958	1.41785e-86	4.09148e-82	Diff. Progenitors	TUBB2B
NKAIN3	1.47637	0.803	0.499	1.7842e-85	5.14866e-81	Diff. Progenitors	NKAIN3
EBF11	1.91595	0.69	0.35	2.43428e-85	7.02461e-81	Diff. Progenitors	EBF1
SOX111	0.783794	0.99	0.963	3.65724e-85	1.05537e-80	Diff. Progenitors	SOX11
CTNNA21	1.04211	0.974	0.824	4.22305e-85	1.21864e-80	Diff. Progenitors	CTNNA2
MBD5	0.88208	0.969	0.876	2.15357e-84	6.21456e-80	Diff. Progenitors	MBD5
LYST	0.946327	0.459	0.151	5.46509e-84	1.57706e-79	Diff. Progenitors	LYST
GDAP1	0.952025	0.792	0.499	3.28607e-83	9.48261e-79	Diff. Progenitors	GDAP1
KDM5B	0.711486	0.977	0.897	3.38114e-83	9.75697e-79	Diff. Progenitors	KDM5B
LRRC4C	1.02258	0.441	0.139	6.65593e-83	1.9207e-78	Diff. Progenitors	LRRC4C
ZC3H12C	1.13744	0.726	0.433	2.95713e-81	8.53339e-77	Diff. Progenitors	ZC3H12C
NCAM1	1.41832	0.79	0.537	4.84965e-80	1.39946e-75	Diff. Progenitors	NCAM1
PAK5	0.624699	0.595	0.24	4.9219e-79	1.42031e-74	Diff. Progenitors	PAK5
CACNA2D3	0.67645	0.254	0.051	6.25427e-78	1.80479e-73	Diff. Progenitors	CACNA2D3
ATP6V1G1	0.696723	0.977	0.965	1.11725e-77	3.22405e-73	Diff. Progenitors	ATP6V1G1
CECR2	0.843114	0.946	0.847	1.35063e-77	3.89751e-73	Diff. Progenitors	CECR2
PTPRO	0.806389	0.559	0.218	4.06971e-77	1.1744e-72	Diff. Progenitors	PTPRO
NBEA	0.855794	0.944	0.823	6.70651e-77	1.9353e-72	Diff. Progenitors	NBEA
NOVA1	0.878984	0.956	0.85	7.39547e-76	2.13411e-71	Diff. Progenitors	NOVA1
TERF2IP	0.902294	0.808	0.574	1.37383e-74	3.96445e-70	Diff. Progenitors	TERF2IP
LINC00461	0.785638	0.3	0.071	1.82039e-73	5.2531e-69	Diff. Progenitors	LINC00461
CPEB4	0.659775	0.595	0.275	2.43896e-73	7.03811e-69	Diff. Progenitors	CPEB4
PTPRN21	0.912984	0.905	0.695	2.80807e-73	8.10324e-69	Diff. Progenitors	PTPRN2
KIAA1211	0.983806	0.921	0.799	2.84132e-73	8.19921e-69	Diff. Progenitors	KIAA1211
KAT6B	0.915531	0.903	0.751	3.56615e-73	1.02908e-68	Diff. Progenitors	KAT6B
NREP	0.681315	0.977	0.926	6.67069e-73	1.92496e-68	Diff. Progenitors	NREP
AC092691.1	0.978812	0.562	0.233	9.00607e-73	2.59888e-68	Diff. Progenitors	AC092691.1
SYN3	1.00147	0.487	0.186	3.42973e-72	9.89719e-68	Diff. Progenitors	SYN3
SSTR2	0.692681	0.313	0.08	6.66071e-72	1.92208e-67	Diff. Progenitors	SSTR2
GABRB3	1.03952	0.69	0.399	1.1536e-71	3.32894e-67	Diff. Progenitors	GABRB3
RNF165	0.781286	0.787	0.503	1.7802e-71	5.13711e-67	Diff. Progenitors	RNF165
KLHL291	1.30944	0.623	0.325	3.99756e-71	1.15358e-66	Diff. Progenitors	KLHL29
FGF14	0.918122	0.5	0.191	7.0554e-71	2.03598e-66	Diff. Progenitors	FGF14
TMEM108	0.964165	0.713	0.388	1.49471e-70	4.31329e-66	Diff. Progenitors	TMEM108
RTN41	0.764924	0.99	0.958	1.72635e-69	4.98172e-65	Diff. Progenitors	RTN4
RNF24	0.873137	0.792	0.552	2.19548e-69	6.3355e-65	Diff. Progenitors	RNF24
TOX3	0.931037	0.869	0.708	2.96163e-69	8.54639e-65	Diff. Progenitors	TOX3
GPC2	0.677844	0.641	0.33	1.11408e-68	3.21489e-64	Diff. Progenitors	GPC2
BLCAP	0.766299	0.756	0.483	2.8115e-67	8.11315e-63	Diff. Progenitors	BLCAP
CBFA2T2	1.50862	0.841	0.694	3.549e-67	1.02413e-62	Diff. Progenitors	CBFA2T2
NSG1	0.535251	0.362	0.108	4.47983e-67	1.29274e-62	Diff. Progenitors	NSG1
ZNF804A	0.756224	0.338	0.095	2.3532e-66	6.79062e-62	Diff. Progenitors	ZNF804A
KIDINS220	0.822979	0.864	0.701	6.20878e-66	1.79167e-61	Diff. Progenitors	KIDINS220
PPFIA2	0.945736	0.6	0.293	9.42529e-66	2.71986e-61	Diff. Progenitors	PPFIA2
NRG1	2.07554	0.513	0.22	1.01359e-64	2.92492e-60	Diff. Progenitors	NRG1
NOVA2	0.617765	0.574	0.273	1.11432e-64	3.21558e-60	Diff. Progenitors	NOVA2
IPO9-AS1	0.795615	0.744	0.462	2.30709e-64	6.65756e-60	Diff. Progenitors	IPO9-AS1
KLHDC8A	0.581339	0.459	0.167	3.19536e-64	9.22086e-60	Diff. Progenitors	KLHDC8A
DGKI	1.11779	0.5	0.214	1.23562e-63	3.56564e-59	Diff. Progenitors	DGKI
PTPRD1	1.36764	0.951	0.856	1.75421e-63	5.06212e-59	Diff. Progenitors	PTPRD
SERINC1	0.782768	0.787	0.578	1.77343e-63	5.11759e-59	Diff. Progenitors	SERINC1
CEP170	0.780996	0.895	0.782	4.06526e-63	1.17311e-58	Diff. Progenitors	CEP170
PBX1	1.47133	0.967	0.925	9.96412e-63	2.87535e-58	Diff. Progenitors	PBX1
SGIP1	0.684277	0.546	0.243	2.68247e-62	7.74081e-58	Diff. Progenitors	SGIP1
ME3	1.06597	0.61	0.32	3.0143e-61	8.69838e-57	Diff. Progenitors	ME3
AC233296.1	0.916471	0.956	0.862	3.31023e-61	9.55234e-57	Diff. Progenitors	AC233296.1
PLD5	1.26035	0.515	0.225	1.31198e-60	3.78599e-56	Diff. Progenitors	PLD5
ANKS1B	0.982428	0.715	0.421	1.9713e-60	5.68858e-56	Diff. Progenitors	ANKS1B
PCDH15	0.591548	0.397	0.133	7.00124e-60	2.02035e-55	Diff. Progenitors	PCDH15
RTN1	1.43617	0.667	0.428	7.23678e-60	2.08832e-55	Diff. Progenitors	RTN1
TPD52	0.788787	0.431	0.168	8.44247e-60	2.43624e-55	Diff. Progenitors	TPD52
LHX5-AS1	1.22409	0.649	0.39	1.97363e-59	5.6953e-55	Diff. Progenitors	LHX5-AS1
NRCAM1	1.0642	0.815	0.605	2.02076e-59	5.8313e-55	Diff. Progenitors	NRCAM
MTCL1	0.708881	0.431	0.167	2.02733e-59	5.85028e-55	Diff. Progenitors	MTCL1
GRIK2	0.882107	0.508	0.221	3.82719e-59	1.10441e-54	Diff. Progenitors	GRIK2
CRMP1	0.666087	0.741	0.486	4.16591e-59	1.20216e-54	Diff. Progenitors	CRMP1
FMNL2	0.798008	0.921	0.849	9.25701e-59	2.67129e-54	Diff. Progenitors	FMNL2
ATL1	0.589458	0.533	0.252	4.9788e-58	1.43673e-53	Diff. Progenitors	ATL1
AC120193.1	0.743131	0.331	0.1	1.44145e-57	4.15959e-53	Diff. Progenitors	AC120193.1
DLL1	1.1356	0.556	0.291	1.86497e-57	5.38175e-53	Diff. Progenitors	DLL1
TLE1	0.906973	0.746	0.544	3.5399e-57	1.02151e-52	Diff. Progenitors	TLE1
DACH11	1.1125	0.967	0.901	6.81469e-57	1.96652e-52	Diff. Progenitors	DACH1
ZEB1	0.934202	0.915	0.836	9.59725e-57	2.76948e-52	Diff. Progenitors	ZEB1
MIB1	0.741801	0.931	0.858	1.08053e-56	3.11808e-52	Diff. Progenitors	MIB1
THSD7B	0.546967	0.313	0.091	1.68939e-56	4.87508e-52	Diff. Progenitors	THSD7B
PNRC1	0.636593	0.708	0.415	2.26616e-56	6.53945e-52	Diff. Progenitors	PNRC1
C20orf194	0.625367	0.721	0.453	3.4508e-56	9.95798e-52	Diff. Progenitors	C20orf194
PPM1L	0.778113	0.833	0.647	1.09089e-55	3.14797e-51	Diff. Progenitors	PPM1L
DGKB	0.632558	0.303	0.088	5.68407e-55	1.64025e-50	Diff. Progenitors	DGKB
WSB1	0.59459	0.941	0.887	1.6311e-54	4.70686e-50	Diff. Progenitors	WSB1
FGD4	0.826568	0.844	0.727	3.38876e-54	9.77895e-50	Diff. Progenitors	FGD4
BEX1	0.708392	0.887	0.761	3.55277e-54	1.02522e-49	Diff. Progenitors	BEX1
CORO2B	0.59958	0.469	0.204	4.99653e-54	1.44185e-49	Diff. Progenitors	CORO2B
EPS8L1	0.548776	0.541	0.255	1.29264e-53	3.73017e-49	Diff. Progenitors	EPS8L1
ATP8A2	0.587462	0.482	0.206	1.37669e-53	3.97272e-49	Diff. Progenitors	ATP8A2
LINGO1	0.617476	0.436	0.183	1.74935e-53	5.04811e-49	Diff. Progenitors	LINGO1
KLF71	0.71622	0.621	0.342	4.78802e-53	1.38168e-48	Diff. Progenitors	KLF7
NRN1	0.719012	0.326	0.102	9.62183e-53	2.77657e-48	Diff. Progenitors	NRN1
FAM214A	0.51051	0.603	0.307	4.34442e-52	1.25367e-47	Diff. Progenitors	FAM214A
2022-03-11	0.986125	0.685	0.39	4.63242e-52	1.33678e-47	Diff. Progenitors	2022-03-01
TFDP21	1.06419	0.91	0.89	7.76467e-52	2.24065e-47	Diff. Progenitors	TFDP2
SYT11	0.602705	0.733	0.481	2.62716e-51	7.5812e-47	Diff. Progenitors	SYT11
JUND	0.726343	0.908	0.789	8.0627e-51	2.32665e-46	Diff. Progenitors	JUND
PCMTD1	0.604103	0.867	0.725	1.32939e-50	3.83622e-46	Diff. Progenitors	PCMTD1
CSRNP3	0.874222	0.862	0.697	8.37457e-50	2.41665e-45	Diff. Progenitors	CSRNP3
CPE	0.763121	0.818	0.637	1.63509e-49	4.71839e-45	Diff. Progenitors	CPE
KCNQ3	0.831919	0.521	0.239	1.89038e-49	5.45508e-45	Diff. Progenitors	KCNQ3
KMT2E	0.579358	0.928	0.866	4.35833e-49	1.25768e-44	Diff. Progenitors	KMT2E
TMEM59	0.540567	0.859	0.709	6.48388e-49	1.87105e-44	Diff. Progenitors	TMEM59
SSBP3	0.614791	0.946	0.887	1.1028e-48	3.18235e-44	Diff. Progenitors	SSBP3
TP53BP1	0.58071	0.892	0.779	2.18271e-48	6.29865e-44	Diff. Progenitors	TP53BP1
RERE	0.590659	0.995	0.976	2.76639e-48	7.98297e-44	Diff. Progenitors	RERE
PHYHIPL	0.644643	0.621	0.343	3.24597e-48	9.36689e-44	Diff. Progenitors	PHYHIPL
ACVR2A	0.778858	0.628	0.386	3.70142e-48	1.06812e-43	Diff. Progenitors	ACVR2A
ERC2	0.796386	0.859	0.728	9.60391e-48	2.7714e-43	Diff. Progenitors	ERC2
HECTD4	0.637522	0.774	0.584	2.09652e-46	6.04992e-42	Diff. Progenitors	HECTD4
AKT3	0.727211	0.915	0.835	2.4737e-46	7.13834e-42	Diff. Progenitors	AKT3
CCNG2	0.650014	0.679	0.457	4.21886e-46	1.21744e-41	Diff. Progenitors	CCNG2
MAPK8	0.632399	0.926	0.852	4.45651e-46	1.28601e-41	Diff. Progenitors	MAPK8
C1orf611	0.849332	0.495	0.221	5.75625e-46	1.66108e-41	Diff. Progenitors	C1orf61
MAGI2	0.858394	0.859	0.695	5.83543e-46	1.68393e-41	Diff. Progenitors	MAGI2
MIR124-2HG	0.593061	0.595	0.335	7.47939e-46	2.15833e-41	Diff. Progenitors	MIR124-2HG
EPB41L4A	0.533811	0.369	0.143	9.48741e-46	2.73778e-41	Diff. Progenitors	EPB41L4A
PLPPR1	0.982495	0.438	0.199	1.01281e-45	2.92267e-41	Diff. Progenitors	PLPPR1
RCAN2	0.654469	0.564	0.31	1.49466e-45	4.31313e-41	Diff. Progenitors	RCAN2
PRSS231	1.12744	0.797	0.713	1.64823e-45	4.75629e-41	Diff. Progenitors	PRSS23
RUFY3	0.695706	0.838	0.765	4.36655e-45	1.26005e-40	Diff. Progenitors	RUFY3
MEIS2	1.19209	0.764	0.614	4.43623e-45	1.28016e-40	Diff. Progenitors	MEIS2
CBLB	1.05518	0.672	0.473	7.95233e-45	2.2948e-40	Diff. Progenitors	CBLB
TMEM158	0.743256	0.295	0.101	2.37194e-44	6.84472e-40	Diff. Progenitors	TMEM158
GSK3B	0.516775	0.933	0.892	3.12168e-44	9.00823e-40	Diff. Progenitors	GSK3B
SENP7	0.603173	0.715	0.519	5.76796e-44	1.66446e-39	Diff. Progenitors	SENP7
SEMA6D	1.64597	0.649	0.454	6.06302e-44	1.7496e-39	Diff. Progenitors	SEMA6D
TRIM2	0.707927	0.782	0.628	6.41314e-44	1.85064e-39	Diff. Progenitors	TRIM2
KLC1	0.614398	0.759	0.585	2.26871e-43	6.54681e-39	Diff. Progenitors	KLC1
LRRN1	0.704462	0.854	0.74	2.47328e-43	7.13714e-39	Diff. Progenitors	LRRN1
DIP2C	0.59278	0.882	0.799	2.55209e-43	7.36456e-39	Diff. Progenitors	DIP2C
SAMD3	0.873395	0.295	0.102	2.88794e-43	8.33374e-39	Diff. Progenitors	SAMD3
TRIM36	0.527707	0.533	0.287	4.40308e-43	1.2706e-38	Diff. Progenitors	TRIM36
RIMS1	0.679245	0.592	0.342	4.43364e-43	1.27942e-38	Diff. Progenitors	RIMS1
PPP1R1A	0.744575	0.521	0.278	1.2993e-42	3.74938e-38	Diff. Progenitors	PPP1R1A
GABARAPL2	0.555246	0.862	0.782	5.0261e-42	1.45038e-37	Diff. Progenitors	GABARAPL2
TTLL7	0.783027	0.626	0.409	1.38141e-41	3.98633e-37	Diff. Progenitors	TTLL7
FOXP21	0.864385	0.344	0.129	1.78682e-41	5.15622e-37	Diff. Progenitors	FOXP2
FRY	0.528318	0.526	0.274	1.85912e-41	5.36487e-37	Diff. Progenitors	FRY
ADAM121	0.642226	0.321	0.119	2.3447e-41	6.7661e-37	Diff. Progenitors	ADAM12
SLC16A2	0.648606	0.595	0.371	3.38269e-41	9.76143e-37	Diff. Progenitors	SLC16A2
ZBTB20	0.627351	0.9	0.742	9.49934e-41	2.74122e-36	Diff. Progenitors	ZBTB20
TULP4	0.528452	0.892	0.833	1.31456e-40	3.79343e-36	Diff. Progenitors	TULP4
PLXNA21	0.719792	0.4	0.178	1.37498e-40	3.96777e-36	Diff. Progenitors	PLXNA2
PLD3	0.566813	0.849	0.713	3.6023e-40	1.03952e-35	Diff. Progenitors	PLD3
ANK3	1.3821	0.7	0.563	5.59993e-40	1.61597e-35	Diff. Progenitors	ANK3
FBXL201	0.51829	0.772	0.545	6.22211e-40	1.79552e-35	Diff. Progenitors	FBXL20
TET2	0.557919	0.71	0.504	7.97419e-40	2.30111e-35	Diff. Progenitors	TET2
EIF4A2	0.571848	0.905	0.839	4.62426e-39	1.33442e-34	Diff. Progenitors	EIF4A2
MYO6	0.537927	0.731	0.526	6.38186e-39	1.84161e-34	Diff. Progenitors	MYO6
TMEM178B	0.660543	0.849	0.684	7.5996e-39	2.19302e-34	Diff. Progenitors	TMEM178B
RNF130	0.523725	0.959	0.934	1.0141e-38	2.9264e-34	Diff. Progenitors	RNF130
KIF3A	0.540497	0.749	0.589	1.36082e-38	3.92693e-34	Diff. Progenitors	KIF3A
SDCCAG8	0.534446	0.595	0.371	1.57271e-38	4.53837e-34	Diff. Progenitors	SDCCAG8
CTIF	0.523939	0.551	0.326	3.33004e-38	9.60951e-34	Diff. Progenitors	CTIF
ZNF254	0.52039	0.867	0.757	3.67361e-38	1.06009e-33	Diff. Progenitors	ZNF254
LRCH2	0.507226	0.674	0.48	9.884e-38	2.85222e-33	Diff. Progenitors	LRCH2
POU2F2	0.554825	0.313	0.123	2.23838e-37	6.45928e-33	Diff. Progenitors	POU2F2
JAKMIP2	0.65751	0.8	0.685	2.67872e-37	7.72998e-33	Diff. Progenitors	JAKMIP2
STXBP1	0.542399	0.477	0.266	3.00961e-37	8.68484e-33	Diff. Progenitors	STXBP1
NCOA2	0.573065	0.89	0.806	4.77056e-37	1.37664e-32	Diff. Progenitors	NCOA2
ARMH4	0.527411	0.772	0.602	5.32035e-37	1.53529e-32	Diff. Progenitors	ARMH4
ADCY2	1.48941	0.287	0.109	1.99613e-36	5.76024e-32	Diff. Progenitors	ADCY2
SVBP	0.566767	0.772	0.659	3.01252e-36	8.69322e-32	Diff. Progenitors	SVBP
BEX2	0.59163	0.772	0.628	4.21133e-36	1.21526e-31	Diff. Progenitors	BEX2
BTG1	0.590062	0.831	0.711	1.03071e-35	2.97433e-31	Diff. Progenitors	BTG1
APP	0.679465	0.933	0.941	1.16231e-35	3.35407e-31	Diff. Progenitors	APP
MXI1	0.510515	0.595	0.387	1.31363e-35	3.79074e-31	Diff. Progenitors	MXI1
SYT14	0.618506	0.654	0.461	2.37419e-35	6.85119e-31	Diff. Progenitors	SYT14
SSBP2	0.651628	0.933	0.887	2.4729e-35	7.13605e-31	Diff. Progenitors	SSBP2
KCNMA11	0.516857	0.351	0.149	3.3374e-35	9.63074e-31	Diff. Progenitors	KCNMA1
KIF21A	0.520062	0.821	0.707	3.47939e-35	1.00405e-30	Diff. Progenitors	KIF21A
GDI1	0.537918	0.623	0.434	3.81826e-35	1.10184e-30	Diff. Progenitors	GDI1
STXBP5	0.640667	0.674	0.499	5.54088e-35	1.59893e-30	Diff. Progenitors	STXBP5
SLC44A51	0.760094	0.764	0.611	7.94754e-35	2.29342e-30	Diff. Progenitors	SLC44A5
NLRP1	0.554109	0.749	0.616	8.67462e-35	2.50324e-30	Diff. Progenitors	NLRP1
FAM155A	1.64333	0.836	0.791	1.09118e-34	3.14882e-30	Diff. Progenitors	FAM155A
PRAG1	1.07463	0.5	0.313	3.53422e-34	1.01987e-29	Diff. Progenitors	PRAG1
HES6	1.72527	0.574	0.426	4.81291e-34	1.38886e-29	Diff. Progenitors	HES6
DST	0.803652	0.908	0.855	4.86656e-34	1.40434e-29	Diff. Progenitors	DST
CCDC112	0.520177	0.662	0.484	5.85919e-34	1.69079e-29	Diff. Progenitors	CCDC112
KHDRBS3	0.947316	0.679	0.532	7.65923e-34	2.21022e-29	Diff. Progenitors	KHDRBS3
HERC1	0.512215	0.772	0.649	9.43895e-34	2.7238e-29	Diff. Progenitors	HERC1
BMPR2	0.563381	0.797	0.672	1.26905e-33	3.6621e-29	Diff. Progenitors	BMPR2
WDFY3	0.562772	0.785	0.682	1.84583e-33	5.32652e-29	Diff. Progenitors	WDFY3
DYNC1I2	0.506283	0.862	0.813	2.17229e-33	6.26858e-29	Diff. Progenitors	DYNC1I2
ZSWIM6	0.546285	0.946	0.911	2.73631e-33	7.89617e-29	Diff. Progenitors	ZSWIM6
RBP11	1.17243	0.772	0.705	3.22861e-33	9.31681e-29	Diff. Progenitors	RBP1
PIK3R11	0.601702	0.708	0.553	3.30639e-33	9.54124e-29	Diff. Progenitors	PIK3R1
TOX	0.673831	0.582	0.369	6.28018e-33	1.81227e-28	Diff. Progenitors	TOX
CACNA1E	0.518682	0.403	0.189	6.37829e-33	1.84058e-28	Diff. Progenitors	CACNA1E
GREB1L1	0.722637	0.938	0.884	1.17494e-32	3.39053e-28	Diff. Progenitors	GREB1L
CELF2	0.812641	0.805	0.677	2.48805e-32	7.17975e-28	Diff. Progenitors	CELF2
PHACTR1	0.589945	0.815	0.653	2.08477e-31	6.01603e-27	Diff. Progenitors	PHACTR1
GRID11	0.558352	0.305	0.128	2.49138e-31	7.18938e-27	Diff. Progenitors	GRID1
PCCA	0.510627	0.895	0.839	3.86567e-31	1.11552e-26	Diff. Progenitors	PCCA
PLCL2	0.57897	0.408	0.213	5.914e-31	1.7066e-26	Diff. Progenitors	PLCL2
GPR173	0.501172	0.764	0.617	6.45306e-31	1.86216e-26	Diff. Progenitors	GPR173
PGM2L1	0.589728	0.59	0.409	6.51672e-31	1.88053e-26	Diff. Progenitors	PGM2L1
ARHGEF9	0.534264	0.679	0.523	7.19879e-31	2.07736e-26	Diff. Progenitors	ARHGEF9
TCAF1	0.516302	0.846	0.77	7.94068e-31	2.29144e-26	Diff. Progenitors	TCAF1
PKIA	0.586984	0.785	0.696	9.9018e-31	2.85736e-26	Diff. Progenitors	PKIA
ROBO21	1.50425	0.61	0.445	1.0773e-30	3.10875e-26	Diff. Progenitors	ROBO2
BICD1	0.566315	0.91	0.874	7.14035e-30	2.06049e-25	Diff. Progenitors	BICD1
2022-09-06	0.577431	0.69	0.551	9.61653e-30	2.77504e-25	Diff. Progenitors	2022-09-06
CLASP2	0.592111	0.874	0.81	2.50377e-29	7.22514e-25	Diff. Progenitors	CLASP2
NKAIN1	0.607721	0.638	0.48	3.76768e-29	1.08724e-24	Diff. Progenitors	NKAIN1
NEFM	1.63018	0.713	0.597	4.55896e-29	1.31558e-24	Diff. Progenitors	NEFM
KIF1B	0.593236	0.872	0.813	1.40694e-28	4.06002e-24	Diff. Progenitors	KIF1B
NRP1	0.654712	0.513	0.325	2.01249e-28	5.80745e-24	Diff. Progenitors	NRP1
BCAS3	0.549979	0.803	0.671	2.44796e-28	7.06407e-24	Diff. Progenitors	BCAS3
FEZF2	0.791877	0.572	0.414	2.83558e-28	8.18263e-24	Diff. Progenitors	FEZF2
LRRN3	0.569072	0.308	0.139	3.01588e-28	8.70292e-24	Diff. Progenitors	LRRN3
SHISA6	1.07857	0.562	0.384	3.7838e-28	1.09189e-23	Diff. Progenitors	SHISA6
STMN1	0.580948	0.997	0.997	3.86865e-28	1.11638e-23	Diff. Progenitors	STMN1
BAALC1	0.638212	0.528	0.341	4.19409e-28	1.21029e-23	Diff. Progenitors	BAALC
TP53I11	0.551267	0.567	0.402	8.0401e-28	2.32013e-23	Diff. Progenitors	TP53I11
NCKAP5	0.714602	0.508	0.313	1.52984e-27	4.41466e-23	Diff. Progenitors	NCKAP5
LSAMP1	0.604665	0.938	0.908	2.2588e-27	6.51822e-23	Diff. Progenitors	LSAMP
NEFL	1.11604	0.541	0.388	8.72052e-27	2.51648e-22	Diff. Progenitors	NEFL
KLF12	0.550807	0.833	0.742	9.15244e-27	2.64112e-22	Diff. Progenitors	KLF12
CHN1	0.509	0.854	0.799	1.29882e-26	3.74801e-22	Diff. Progenitors	CHN1
ZSWIM5	0.510599	0.656	0.476	1.43909e-26	4.15279e-22	Diff. Progenitors	ZSWIM5
SESN31	0.537078	0.805	0.726	4.02338e-26	1.16103e-21	Diff. Progenitors	SESN3
ZBTB18	0.500869	0.418	0.242	4.99004e-26	1.43998e-21	Diff. Progenitors	ZBTB18
RIMS2	1.77994	0.805	0.794	8.22134e-26	2.37243e-21	Diff. Progenitors	RIMS2
AC098829.1	0.51962	0.449	0.244	8.4357e-26	2.43429e-21	Diff. Progenitors	AC098829.1
MTUS2	0.544066	0.274	0.123	2.53375e-24	7.31165e-20	Diff. Progenitors	MTUS2
EYA41	0.875418	0.505	0.34	2.89712e-24	8.36023e-20	Diff. Progenitors	EYA4
VAMP2	0.514312	0.564	0.431	4.80903e-24	1.38774e-19	Diff. Progenitors	VAMP2
SLC22A23	0.673435	0.541	0.376	7.44915e-24	2.1496e-19	Diff. Progenitors	SLC22A23
PAM	0.925876	0.803	0.79	1.10418e-23	3.18632e-19	Diff. Progenitors	PAM
UBE2L6	0.557296	0.669	0.548	3.47406e-23	1.00251e-18	Diff. Progenitors	UBE2L6
LINC01456	0.506104	0.641	0.478	4.42196e-23	1.27605e-18	Diff. Progenitors	LINC01456
SOX51	0.564258	0.977	0.967	6.61643e-23	1.9093e-18	Diff. Progenitors	SOX5
RFTN1	0.641014	0.308	0.16	1.78302e-22	5.14525e-18	Diff. Progenitors	RFTN1
FMN2	0.504853	0.669	0.513	6.2414e-22	1.80108e-17	Diff. Progenitors	FMN2
CADM1	0.905381	0.892	0.906	9.63287e-22	2.77976e-17	Diff. Progenitors	CADM1
EPB41	0.621425	0.89	0.882	9.88135e-22	2.85146e-17	Diff. Progenitors	EPB41
TMEFF2	0.670514	0.331	0.178	1.19472e-21	3.4476e-17	Diff. Progenitors	TMEFF2
VAT1	0.504217	0.577	0.448	2.42638e-21	7.00181e-17	Diff. Progenitors	VAT1
DYNC1I1	0.519402	0.274	0.133	3.00106e-21	8.66015e-17	Diff. Progenitors	DYNC1I1
KCNB2	0.635221	0.444	0.285	3.99234e-21	1.15207e-16	Diff. Progenitors	KCNB2
RSPO31	0.809006	0.285	0.137	8.92746e-21	2.5762e-16	Diff. Progenitors	RSPO3
DPYSL5	0.503935	0.813	0.756	2.74852e-20	7.9314e-16	Diff. Progenitors	DPYSL5
CNTN4	0.922443	0.618	0.506	5.96475e-20	1.72125e-15	Diff. Progenitors	CNTN4
ACSL4	0.502543	0.764	0.711	6.50669e-20	1.87764e-15	Diff. Progenitors	ACSL4
GALNT18	0.601762	0.305	0.164	1.14151e-19	3.29405e-15	Diff. Progenitors	GALNT18
SH3BGRL3	0.599583	0.913	0.881	1.47495e-19	4.25625e-15	Diff. Progenitors	SH3BGRL3
LRRTM4	1.18029	0.656	0.572	3.22188e-19	9.29737e-15	Diff. Progenitors	LRRTM4
NRXN3	0.85798	0.705	0.615	5.752e-19	1.65986e-14	Diff. Progenitors	NRXN3
ENOX2	0.527766	0.562	0.437	1.82318e-18	5.26116e-14	Diff. Progenitors	ENOX2
CFAP298	0.716864	0.554	0.455	4.54731e-18	1.31222e-13	Diff. Progenitors	CFAP298
SYNE2	0.943937	0.905	0.938	4.96405e-18	1.43248e-13	Diff. Progenitors	SYNE2
TENM4	0.657134	0.751	0.718	6.23426e-18	1.79902e-13	Diff. Progenitors	TENM4
EPHB1	0.625618	0.538	0.428	7.47276e-18	2.15641e-13	Diff. Progenitors	EPHB1
ST7	0.66338	0.579	0.484	8.90464e-18	2.56961e-13	Diff. Progenitors	ST7
DPYD1	0.707883	0.431	0.294	1.00872e-16	2.91087e-12	Diff. Progenitors	DPYD
APLP1	0.521899	0.621	0.565	9.72464e-16	2.80624e-11	Diff. Progenitors	APLP1
NAV31	0.510418	0.913	0.848	1.19709e-15	3.45445e-11	Diff. Progenitors	NAV3
GAP431	1.3985	0.392	0.282	2.13378e-15	6.15746e-11	Diff. Progenitors	GAP43
ADGRL31	0.905727	0.91	0.899	3.07449e-15	8.87207e-11	Diff. Progenitors	ADGRL3
PTPRG	0.588711	0.949	0.948	4.81119e-14	1.38836e-09	Diff. Progenitors	PTPRG
ADARB21	0.561359	0.39	0.261	1.32859e-13	3.83392e-09	Diff. Progenitors	ADARB2
PELI2	0.527352	0.633	0.58	7.33069e-13	2.11542e-08	Diff. Progenitors	PELI2
ASTN2	0.553173	0.603	0.517	2.80371e-12	8.09067e-08	Diff. Progenitors	ASTN2
WNT5B1	0.5977	0.864	0.893	3.27461e-12	9.44954e-08	Diff. Progenitors	WNT5B
TUBB2A1	0.623359	0.569	0.513	3.09783e-11	8.93941e-07	Diff. Progenitors	TUBB2A
SORBS21	1.01968	0.662	0.638	8.16788e-11	2.357e-06	Diff. Progenitors	SORBS2
DPP6	0.532887	0.392	0.291	1.11716e-10	3.2238e-06	Diff. Progenitors	DPP6
CDH4	0.920282	0.646	0.629	3.93335e-10	1.13505e-05	Diff. Progenitors	CDH4
LINC018301	0.659951	0.474	0.37	6.6854e-10	1.92921e-05	Diff. Progenitors	LINC01830
CADM21	0.936537	0.61	0.598	9.46288e-10	2.7307e-05	Diff. Progenitors	CADM2
ZDHHC14	0.743042	0.492	0.445	2.27974e-09	6.57864e-05	Diff. Progenitors	ZDHHC14
NEGR1	0.841497	0.521	0.47	7.80015e-09	0.000225089	Diff. Progenitors	NEGR1
PCDH9	0.96203	0.433	0.346	1.08711e-08	0.000313706	Diff. Progenitors	PCDH9
ZNF83	0.687276	0.631	0.63	1.16589e-08	0.00033644	Diff. Progenitors	ZNF83
SLC8A1	0.779604	0.567	0.537	2.23952e-08	0.000646257	Diff. Progenitors	SLC8A1
KIF26B1	0.502669	0.341	0.253	1.59799e-07	0.00461131	Diff. Progenitors	KIF26B

## Sheet: Sheet2
Pair-wise comparisons to identify genes differentially expressed in each NPC subsets from scRNAseq analysis (HAR123-KO vs contro [hHAR123])
NPC-1							NPC-2							NPC-3							NPC-4
	p_val	avg_log2FC	pct.1	pct.2	p_val_adj			p_val	avg_log2FC	pct.1	pct.2	p_val_adj			p_val	avg_log2FC	pct.1	pct.2	p_val_adj			p_val	avg_log2FC	pct.1	pct.2	p_val_adj
TMEM132C	0	4.28336	0.704	0.031	0		CDH18	7.4185e-71	3.3039	0.559	0.12	2.14076e-66		TPBG	1.5096e-08	3.22001	0.971	0.692	0.000435625		RBFOX1	1.07319e-209	4.99912	0.592	0.131	3.09691e-205
PAX3	0	3.97848	0.735	0.005	0		WLS	4.10174e-241	3.10019	0.6	0.031	1.18364e-236		CAPG	1.00256e-07	-0.794708	0.308	0.034	0.00289308		WLS	0	4.88279	0.79	0.024	0
SFRP2	0	3.49895	0.879	0.511	0		TMEM132C	2.53264e-110	2.84183	0.582	0.084	7.30844e-106		SIX3-AS1	1.85508e-12	-0.907847	0.308	0.021	5.3532e-08		TMEM132C	0	4.39979	0.72	0.042	0
MSX1	0	3.42135	0.649	0.051	0		C1orf61	5.6617e-75	2.46482	0.612	0.134	1.6338e-70		TGFB3	9.08006e-13	-0.923945	0.308	0.021	2.62023e-08		CDH18	0	4.1981	0.598	0.066	0
WLS	0	3.20604	0.873	0.315	0		PAX3	6.40294e-63	2.44628	0.347	0.048	1.8477e-58		BEGAIN	8.28989e-11	-0.93182	0.308	0.024	2.39221e-06		PAX3	0	3.91136	0.574	0.021	0
RBFOX1	7.7844e-182	2.98458	0.636	0.251	2.24634e-177		ZNF503	1.30923e-74	2.42496	0.518	0.099	3.77803e-70		TP53TG5	1.87335e-07	-0.972721	0.308	0.035	0.00540593		NEAT1	8.57142e-165	3.43691	0.836	0.471	2.47345e-160
NR2F1	3.64776e-230	2.84842	0.608	0.144	1.05264e-225		DMRTA1	5.37798e-69	2.31867	0.759	0.285	1.55192e-64		REEP1	1.00326e-08	-0.975765	0.385	0.044	0.00028951		ERBB4	1.94174e-136	3.29564	0.588	0.181	5.60329e-132
AC106864.1	4.06969e-175	2.82374	0.43	0.054	1.17439e-170		PLAGL1	3.32918e-50	1.99055	0.818	0.464	9.607e-46		AMER2	5.00152e-11	-1.01008	0.385	0.035	1.44329e-06		AC097478.1	0	3.29479	0.582	0.045	0
POU3F2	0	2.72087	0.75	0.156	0		OTX1	1.05971e-45	1.87853	0.488	0.138	3.05802e-41		MME	1.818e-10	-1.02986	0.385	0.038	5.24619e-06		PINCR	0	3.16672	0.364	0.018	0
PLAGL1	1.01777e-300	2.68105	0.817	0.422	2.93698e-296		LGI1	1.43039e-23	1.82468	0.447	0.189	4.12768e-19		LINC01811	5.8027e-10	-1.07424	0.308	0.026	1.67448e-05		CDKN1A	0	2.95301	0.594	0.051	0
AC016205.1	1.20762e-304	2.59378	0.79	0.232	3.48484e-300		CSMD2	2.08313e-34	1.77933	0.594	0.263	6.01129e-30		GPR37	8.38799e-23	-1.08464	0.308	0.011	2.42052e-18		LMX1A	0	2.93325	0.288	0.01	0
ZNF503	1.19006e-209	2.40276	0.615	0.19	3.43417e-205		CACHD1	5.04222e-46	1.74246	0.9	0.697	1.45503e-41		DBX2	6.24386e-29	-1.11265	0.308	0.009	1.80179e-24		ZNF503	0	2.87767	0.644	0.085	0
DOK5	4.37354e-169	2.38972	0.492	0.116	1.26207e-164		AC016205.1	9.87358e-63	1.72685	0.888	0.301	2.84922e-58		PHACTR3	2.89383e-12	-1.12321	0.308	0.021	8.35073e-08		ARHGAP10	0	2.80528	0.454	0.04	0
LGI1	1.00815e-200	2.2567	0.606	0.171	2.9092e-196		ERBB4	4.15382e-23	1.59426	0.535	0.254	1.19867e-18		ENPP4	4.11755e-09	-1.17886	0.462	0.06	0.00011882		FST	1.07283e-116	2.80244	0.402	0.092	3.09586e-112
PTX3	1.01669e-175	2.25536	0.546	0.152	2.93385e-171		CDH6	7.5694e-35	1.59346	0.841	0.572	2.1843e-30		KITLG	8.99204e-08	-1.19341	0.615	0.115	0.00259483		LINC01376	9.62992e-130	2.79731	0.604	0.209	2.77891e-125
RFX4	4.23917e-178	2.19796	0.526	0.131	1.2233e-173		TSHZ2	1.90747e-10	1.58927	0.418	0.249	5.5044e-06		TXNIP	1.26936e-08	-1.21068	0.615	0.103	0.000366299		SAT1	1.89429e-126	2.77713	0.702	0.316	5.46634e-122
ZMAT4	1.0735e-158	2.19221	0.571	0.203	3.0978e-154		FGF12	1.99721e-17	1.58811	0.441	0.21	5.76335e-13		MFSD2A	6.25061e-08	-1.21381	0.462	0.069	0.00180374		GNG12-AS1	0	2.66118	0.554	0.044	0
NR2F2-AS1	1.45428e-181	2.17862	0.492	0.096	4.19661e-177		GAS1	2.11704e-21	1.56499	0.594	0.372	6.10916e-17		IRS2	1.54533e-07	-1.21919	0.923	0.229	0.00445935		PTCHD4	2.14344e-181	2.61977	0.7	0.212	6.18531e-177
COL23A1	1.53639e-154	2.1772	0.459	0.103	4.43355e-150		GRID2	2.42904e-13	1.54871	0.429	0.226	7.00949e-09		CAMK2N2	3.03507e-07	-1.22042	0.385	0.055	0.00875829		COLEC12	1.86125e-191	2.61034	0.308	0.029	5.37101e-187
LRRTM4	8.28356e-105	2.15324	0.542	0.254	2.39039e-100		SFRP2	1.35088e-43	1.54613	0.935	0.847	3.89822e-39		HAS2	3.27383e-25	-1.22872	0.308	0.01	9.44729e-21		CDH8	1.37087e-195	2.60773	0.674	0.189	3.95592e-191
GNG12-AS1	3.17109e-226	2.09818	0.659	0.21	9.15082e-222		EMX2	6.18171e-46	1.53638	0.888	0.603	1.78386e-41		DISP3	5.32272e-11	-1.24455	0.462	0.05	1.53598e-06		MSX1	2.25434e-279	2.53125	0.358	0.024	6.50535e-275
IGFBPL1	1.83371e-200	2.04888	0.538	0.117	5.29153e-196		SAT1	5.91365e-15	1.53381	0.559	0.41	1.7065e-10		LRRC4C	5.60576e-10	-1.26034	0.538	0.072	1.61766e-05		CDH6	7.94115e-187	2.52952	0.898	0.457	2.29158e-182
PRTG	0	2.03293	0.926	0.819	0		SEMA3A	3.73948e-29	1.49558	0.776	0.579	1.0791e-24		SCG3	1.49213e-09	-1.27102	0.308	0.028	4.30584e-05		LINC02334	1.22057e-182	2.49894	0.392	0.054	3.5222e-178
MYCN	2.43451e-211	2.02409	0.63	0.179	7.02527e-207		DMRTA2	7.15424e-29	1.48925	0.259	0.056	2.0645e-24		ATL1	8.06973e-09	-1.37627	0.692	0.128	0.000232868		ID1	1.99687e-174	2.48672	0.792	0.311	5.76238e-170
IGDCC3	6.04119e-260	2.01584	0.853	0.643	1.74331e-255		LIX1	2.10348e-35	1.48839	0.794	0.473	6.07e-31		PCDH1	1.51182e-08	-1.39186	0.385	0.047	0.000436265		LGI1	9.42598e-189	2.41623	0.542	0.112	2.72005e-184
PIP5K1B	7.90146e-85	1.916	0.369	0.125	2.28012e-80		LINC01239	2.71374e-16	1.4827	0.359	0.152	7.83103e-12		EYA2	5.14793e-11	-1.41039	0.385	0.037	1.48554e-06		LINC01707	7.1751e-268	2.41225	0.388	0.032	2.07052e-263
NKD1	1.97479e-118	1.91211	0.417	0.119	5.69865e-114		ID1	7.99884e-23	1.45632	0.724	0.489	2.30822e-18		ADAM12	4.14594e-11	-1.43315	0.462	0.05	1.19639e-06		PHLDA3	3.05747e-292	2.40597	0.494	0.053	8.82295e-288
LEF1	1.00497e-132	1.90359	0.532	0.201	2.90005e-128		GNG12-AS1	1.4505e-36	1.42682	0.3	0.059	4.1857e-32		TFPI2	3.36747e-07	-1.43681	0.462	0.08	0.00971751		MIR34AHG	1.14396e-231	2.37997	0.562	0.094	3.30113e-227
FGF12	4.967e-114	1.86022	0.532	0.24	1.43333e-109		NEAT1	1.53695e-21	1.38545	0.729	0.556	4.43518e-17		PKDCC	6.91781e-15	-1.47491	0.692	0.079	1.99627e-10		DDB2	2.35382e-152	2.33371	0.724	0.305	6.79243e-148
NR2F2	1.10329e-254	1.85062	0.846	0.439	3.18376e-250		TPBG	5.1561e-29	1.37673	0.847	0.755	1.4879e-24		KCNK12	8.90994e-09	-1.4868	0.462	0.064	0.000257114		AC010511.1	0	2.32002	0.326	0.013	0
FGFR2	3.06181e-151	1.84446	0.398	0.061	8.83545e-147		RFX4	4.25287e-14	1.36341	0.359	0.167	1.22725e-09		TMOD2	1.04634e-10	-1.51184	0.462	0.053	3.01942e-06		NR2F2	1.59403e-134	2.31423	0.536	0.154	4.5999e-130
COL1A2	1.75282e-144	1.8096	0.729	0.475	5.05811e-140		EGR1	4.00473e-16	1.36277	0.306	0.115	1.15565e-11		ASB18	1.51059e-09	-1.53234	0.385	0.043	4.3591e-05		TPBG	8.48635e-186	2.29051	0.932	0.656	2.4489e-181
TPBG	8.01761e-104	1.80224	0.733	0.581	2.31364e-99		ZNF385B	1.25022e-13	1.3586	0.594	0.367	3.60777e-09		LIFR	4.01947e-09	-1.54829	0.769	0.16	0.00011599		GDF15	0	2.2844	0.396	0.019	0
ROR1	2.2196e-141	1.77213	0.67	0.373	6.4051e-137		ANOS1	9.26021e-16	1.35484	0.435	0.215	2.67222e-11		MTTP	1.02579e-21	-1.59488	0.462	0.026	2.96013e-17		FGFR2	2.64935e-293	2.27488	0.402	0.03	7.64522e-289
ZNRF3	1.01616e-165	1.75945	0.781	0.615	2.93235e-161		H1F0	7.90627e-11	1.31673	0.465	0.302	2.28151e-06		AC006148.1	8.58968e-11	-1.61172	0.385	0.038	2.47872e-06		DMRTA1	1.03023e-155	2.20105	0.73	0.271	2.97292e-151
WNT4	7.34394e-92	1.74296	0.277	0.045	2.11924e-87		NR2F2	1.27204e-10	1.29338	0.388	0.23	3.67072e-06		ABTB2	1.04727e-08	-1.61732	0.615	0.11	0.000302211		AC016205.1	1.22744e-183	2.18723	0.788	0.246	3.54202e-179
CCBE1	7.27647e-110	1.74117	0.257	0.017	2.09977e-105		EFNB2	2.80638e-13	1.26976	0.612	0.489	8.09837e-09		CNTN6	3.08034e-13	-1.61944	0.462	0.043	8.88894e-09		OTX1	6.8601e-219	2.18079	0.556	0.097	1.97962e-214
TIAM1	3.98044e-203	1.7261	0.827	0.643	1.14864e-198		RNF152	6.04567e-13	1.24429	0.559	0.408	1.7446e-08		CAMK4	8.76369e-08	-1.62239	0.769	0.184	0.00252894		MSX2	0	2.17432	0.35	0.008	0
TSHZ2	1.86893e-107	1.72302	0.417	0.122	5.39318e-103		ID3	5.04478e-18	1.13224	0.871	0.771	1.45577e-13		SFRP1	1.3023e-07	-1.63382	1	0.889	0.00375804		MDM2	7.33698e-97	2.16664	0.758	0.536	2.11723e-92
DACH1	3.35692e-149	1.66879	0.786	0.5	9.68708e-145		WNT2B	1.28956e-12	1.13059	0.465	0.278	3.7213e-08		DOCK5	1.46934e-09	-1.64195	0.692	0.123	4.24006e-05		UBE2C	4.26291e-67	2.13597	0.56	0.276	1.23015e-62
GREB1	2.33822e-155	1.66334	0.768	0.57	6.7474e-151		TANC1	5.14719e-12	1.08108	0.3	0.132	1.48532e-07		HS3ST5	3.53073e-08	-1.65871	0.308	0.033	0.00101886		BBS9	9.99504e-51	2.09353	0.658	0.471	2.88427e-46
NR2F1-AS1	1.12653e-95	1.65808	0.366	0.104	3.25083e-91		CDH8	1.2966e-08	1.06216	0.435	0.293	0.000374159		AC105383.1	9.17856e-21	-1.67009	0.538	0.037	2.64866e-16		PCAT1	1.29529e-108	2.0922	0.528	0.165	3.73783e-104
CTNNA3	1.08283e-92	1.65743	0.676	0.462	3.12471e-88		AC113386.1	4.01565e-08	1.06149	0.265	0.136	0.00115879		MPPED1	1.02863e-13	-1.67221	0.615	0.071	2.96833e-09		PLAGL1	1.30744e-172	2.09098	0.866	0.402	3.77288e-168
MSX2	1.69586e-96	1.6561	0.355	0.09	4.89374e-92		ROR1	4.8399e-15	1.03838	0.688	0.553	1.39665e-10		FOXP2	4.01702e-08	-1.70493	0.538	0.094	0.00115919		PURPL	2.72324e-126	2.07813	0.814	0.488	7.85846e-122
CACHD1	1.35089e-123	1.64931	0.62	0.346	3.89826e-119		NRXN3	5.29158e-10	1.03056	0.782	0.744	1.52699e-05		ZFPM2	7.7234e-08	-1.71317	0.769	0.195	0.00222874		WNT8B	0	2.05885	0.334	0	0
PIK3R1	9.44784e-95	1.61044	0.648	0.474	2.72636e-90		DACH1	1.72112e-31	1.00514	0.982	0.971	4.96664e-27		COL5A2	2.04933e-08	-1.75676	0.923	0.262	0.000591376		DRAM1	5.62636e-199	2.05243	0.462	0.071	1.6236e-194
BOC	3.1192e-118	1.60575	0.625	0.354	9.00107e-114		ZNRF3	9.33881e-20	0.955867	0.829	0.71	2.6949e-15		NR3C1	2.35713e-07	-1.80317	0.308	0.037	0.00680197		TANC1	1.17567e-161	2.029	0.51	0.11	3.39262e-157
CCDC80	6.3885e-99	1.59775	0.458	0.193	1.84353e-94		AC079298.3	9.37952e-11	0.949351	0.376	0.203	2.70665e-06		NRCAM	1.47864e-09	-1.8445	0.923	0.221	4.26691e-05		NR2F2-AS1	4.01974e-231	2.00356	0.322	0.024	1.15998e-226
CDH6	5.58031e-173	1.59528	0.89	0.791	1.61031e-168		KCNH5	1.71149e-08	0.936344	0.4	0.251	0.000493884		LGR4	2.99947e-08	-1.85985	0.846	0.246	0.000865558		FAM84B	2.53661e-125	2.00065	0.472	0.118	7.31989e-121
CDON	1.83869e-96	1.58711	0.653	0.454	5.3059e-92		OSBPL6	5.69556e-08	0.935165	0.494	0.381	0.00164357		SEMA5A	1.28965e-08	-1.91662	0.923	0.32	0.000372156		ZMAT3	1.70003e-135	1.99435	0.622	0.205	4.90579e-131
CDH18	4.53881e-68	1.58135	0.425	0.184	1.30977e-63		COL18A1	2.06613e-10	0.918925	0.576	0.478	5.96223e-06		PTPRN2	4.06566e-08	-2.00709	0.923	0.356	0.00117323		PLK2	1.21081e-150	1.95144	0.494	0.108	3.49405e-146
SAMD5	7.77536e-81	1.5671	0.267	0.052	2.24374e-76		SCD	7.96266e-18	0.915337	0.818	0.793	2.29778e-13		LINC01833	1.53679e-11	-2.01841	0.692	0.108	4.4347e-07		FDXR	4.55508e-145	1.9462	0.514	0.126	1.31446e-140
CNTNAP3B	8.3378e-102	1.54548	0.659	0.429	2.40604e-97		TMEM135	1.82707e-13	0.876198	0.788	0.711	5.27239e-09		PCDH10	3.83216e-11	-2.03143	0.385	0.038	1.10585e-06		NEBL	2.43744e-78	1.8864	0.748	0.466	7.03371e-74
CRABP1	2.89249e-63	1.53992	0.468	0.249	8.34686e-59		COL4A6	5.97043e-24	0.873319	0.947	0.935	1.72289e-19		KCNQ3	1.53873e-07	-2.04296	0.385	0.056	0.00444031		AC044810.3	2.36529e-41	1.88081	0.324	0.126	6.82552e-37
DDB2	5.66071e-82	1.53804	0.602	0.405	1.63351e-77		WNT7B	1.20792e-11	0.865958	0.676	0.552	3.48569e-07		HS3ST3B1	4.12959e-08	-2.04738	0.462	0.072	0.00119168		LYPD1	4.63315e-155	1.87291	0.314	0.039	1.33699e-150
AC022639.1	1.56814e-43	1.53278	0.366	0.193	4.52517e-39		MYCN	2.60554e-07	0.861782	0.547	0.457	0.00751881		DLGAP2	5.38673e-09	-2.09619	0.308	0.03	0.000155445		AL139158.2	6.69004e-231	1.84477	0.382	0.037	1.93054e-226
ADGRV1	2.72435e-102	1.51315	0.699	0.53	7.86166e-98		ADGRL2	2.95681e-16	0.853238	0.918	0.908	8.53247e-12		SEMA5B	2.6251e-09	-2.11137	0.692	0.145	7.57524e-05		RNF152	3.57501e-98	1.84217	0.682	0.324	1.03164e-93
ARL4A	2.23263e-163	1.50714	0.779	0.582	6.4427e-159		IGDCC3	7.10675e-20	0.851286	0.924	0.926	2.05079e-15		CDH7	4.27138e-28	-2.1158	0.462	0.021	1.23259e-23		POLH	9.9832e-121	1.82921	0.5	0.138	2.88085e-116
CPE	3.08832e-114	1.49792	0.748	0.578	8.91198e-110		PURPL	3.03504e-08	0.850595	0.594	0.475	0.000875821		POU3F2	2.24767e-09	-2.15012	0.923	0.282	6.48611e-05		P3H2	2.85063e-100	1.79571	0.486	0.144	8.22606e-96
TRABD2B	2.64148e-67	1.49537	0.358	0.143	7.62253e-63		JAG1	4.03349e-10	0.842427	0.629	0.55	1.16394e-05		CSMD1	1.16992e-09	-2.17518	0.308	0.029	3.37604e-05		C1orf61	1.35083e-91	1.79064	0.456	0.131	3.89808e-87
PREX1	1.78751e-112	1.49438	0.634	0.402	5.15823e-108		GJA1	2.95317e-17	0.820689	0.876	0.8	8.52198e-13		THSD7A	3.32087e-17	-2.24567	0.538	0.046	9.58302e-13		FGF12	1.59359e-103	1.78753	0.472	0.13	4.59861e-99
AC019068.1	7.95501e-98	1.48967	0.401	0.123	2.29558e-93		CD82	9.4902e-09	0.815313	0.565	0.446	0.000273859		TMEM132B	3.8112e-12	-2.44262	0.769	0.137	1.0998e-07		CDK1	1.23996e-69	1.78347	0.496	0.211	3.57816e-65
NEFL	1.30751e-101	1.47418	0.608	0.34	3.77307e-97		FZD7	1.93721e-08	0.808088	0.559	0.475	0.00055902		PTPRZ1	5.37104e-09	-2.50001	1	0.754	0.000154992		SEMA3A	1.42838e-109	1.78285	0.796	0.422	4.12186e-105
AXIN2	1.97993e-123	1.47203	0.387	0.082	5.71349e-119		CROT	4.22319e-08	0.805419	0.618	0.547	0.00121868		EDNRB	1.09979e-26	-2.58982	0.692	0.049	3.17365e-22		PMAIP1	1.97848e-110	1.76718	0.404	0.094	5.70931e-106
SAT1	3.96543e-91	1.47128	0.748	0.569	1.1443e-86		EMX2OS	2.9528e-10	0.804519	0.641	0.53	8.52089e-06		FZD5	1.67243e-32	-2.68182	0.692	0.04	4.82614e-28		GRID2	1.4713e-50	1.76714	0.324	0.107	4.24573e-46
TUBB2A	5.54769e-161	1.46883	0.891	0.843	1.6009e-156		TRIM24	2.72234e-15	0.791503	0.959	0.956	7.85584e-11		PDE4B	5.64225e-12	-2.68712	0.769	0.136	1.62818e-07		PTPRM	1.63929e-71	1.76035	0.612	0.302	4.7305e-67
CD82	3.04146e-88	1.45008	0.35	0.102	8.77673e-84		ARL4C	1.14389e-20	0.777299	0.953	0.914	3.30093e-16		NTN1	8.91996e-25	-2.74138	0.615	0.042	2.57403e-20		ASCC3	8.38155e-109	1.752	0.88	0.74	2.41866e-104
H1F0	5.94016e-84	1.43372	0.507	0.261	1.71415e-79		WASF3	1.36832e-09	0.759432	0.788	0.803	3.94855e-05		NPAS3	1.13505e-08	-2.77857	1	0.524	0.000327541		TOP2A	4.12298e-56	1.74102	0.686	0.446	1.18977e-51
SPATA13	4.30337e-104	1.42677	0.454	0.173	1.24182e-99		PDLIM5	1.15198e-11	0.746665	0.8	0.725	3.32425e-07		SCRG1	2.36431e-41	-2.849	0.769	0.04	6.82269e-37		DOCK8	2.02546e-138	1.73744	0.368	0.062	5.84488e-134
EMX2	1.43149e-63	1.42573	0.344	0.13	4.13084e-59		BTBD3	4.10853e-08	0.736406	0.653	0.608	0.0011856		OPRK1	3.03851e-15	-2.86194	0.308	0.018	8.76824e-11		IKBIP	6.78025e-95	1.7295	0.706	0.397	1.95658e-90
NEFM	2.02068e-82	1.42098	0.718	0.541	5.83109e-78		HS6ST2	1.13714e-09	0.729847	0.759	0.72	3.28145e-05		LINC01551	7.32017e-29	-2.98046	0.538	0.028	2.11238e-24		PVT1	5.72127e-93	1.72551	0.848	0.682	1.65099e-88
RNF152	2.99631e-76	1.41685	0.688	0.558	8.64644e-72		HES4	2.55153e-14	0.716091	0.888	0.803	7.36295e-10		IGFBP3	8.14136e-29	-3.15217	0.462	0.021	2.34935e-24		TFPI	1.27592e-94	1.72356	0.578	0.221	3.68192e-90
LINC02240	5.80768e-78	1.41105	0.288	0.069	1.67592e-73		USP9X	2.83383e-16	0.710197	0.835	0.831	8.17759e-12		PTX3	3.49647e-14	-3.21798	0.923	0.192	1.00898e-09		AURKA	6.12063e-71	1.71542	0.414	0.142	1.76623e-66
ATP1A2	1.44604e-81	1.409	0.371	0.125	4.17283e-77		FAM171B	1.63865e-07	0.707461	0.729	0.717	0.00472865		NKAIN2	1.85983e-13	-3.23642	0.692	0.105	5.36691e-09		COL23A1	5.96915e-146	1.70458	0.28	0.032	1.72252e-141
BAALC	1.59044e-67	1.40837	0.457	0.247	4.58953e-63		NAV1	4.35007e-12	0.695655	0.924	0.947	1.2553e-07		SLC4A4	2.82089e-37	-3.53727	0.769	0.046	8.14025e-33		TRABD2B	2.65608e-65	1.70134	0.336	0.099	7.66464e-61
ID3	6.45345e-172	1.39929	0.948	0.818	1.86227e-167		PLS3	1.65413e-08	0.684978	0.629	0.548	0.000477333		RGS6	1.79246e-10	-3.78754	0.385	0.04	5.1725e-06		GADD45A	6.00626e-86	1.69877	0.648	0.327	1.73323e-81
AC092691.1	2.59575e-47	1.39336	0.33	0.148	7.49057e-43		INTS6	1.96166e-07	0.684926	0.671	0.657	0.00566076		ALK	1.94778e-30	-3.93241	0.692	0.045	5.62071e-26		ANK1	5.51104e-223	1.6728	0.306	0.023	1.59032e-218
ID2	7.10993e-117	1.39027	0.743	0.5	2.05171e-112		NME4	6.76342e-17	0.681453	0.935	0.948	1.95172e-12		EPHA3	5.28781e-19	-3.99463	0.615	0.055	1.5259e-14		TRIAP1	6.07415e-88	1.67167	0.704	0.428	1.75282e-83
LGI2	4.5714e-102	1.38572	0.308	0.054	1.31917e-97		LMAN1	1.53586e-15	0.635183	0.924	0.934	4.43204e-11		COL25A1	7.62974e-17	-4.09234	0.846	0.131	2.20171e-12		ANXA1	4.41505e-61	1.66429	0.272	0.07	1.27405e-56
COL3A1	3.6094e-82	1.38489	0.31	0.074	1.04157e-77		FHIT	3.34563e-07	0.62683	0.818	0.766	0.00965449									LIX1	2.28891e-111	1.66167	0.746	0.344	6.6051e-107
FAM49A	6.30679e-99	1.38294	0.296	0.05	1.81995e-94		CTNNA2	1.53369e-11	0.62315	0.965	0.953	4.42577e-07									ANKRD33B	6.11103e-129	1.6596	0.3	0.043	1.76346e-124
WNT3	3.35999e-77	1.37876	0.293	0.076	9.69592e-73		RIMS2	2.09379e-12	0.611783	0.965	0.942	6.04206e-08									RPS27L	1.67311e-114	1.65316	0.934	0.888	4.82808e-110
ADGRL2	7.58027e-129	1.3674	0.865	0.774	2.18744e-124		ADGRV1	8.62409e-08	0.602855	0.771	0.734	0.00248865									TNFRSF10D	2.24647e-101	1.64482	0.464	0.133	6.48264e-97
ERBB4	9.24289e-40	1.35753	0.631	0.482	2.66722e-35		MT-ND6	9.25566e-14	0.569295	0.959	0.948	2.6709e-09									DEPDC1	3.38822e-60	1.63804	0.39	0.142	9.77738e-56
GBX2	1.16708e-94	1.35475	0.252	0.029	3.36785e-90		CD99	3.86292e-09	0.567467	0.8	0.794	0.000111472									ID3	3.37553e-107	1.63464	0.906	0.668	9.74077e-103
EPHA7	2.88692e-92	1.35266	0.616	0.327	8.33079e-88		ATP2B1	2.21948e-19	0.566392	0.988	0.985	6.40474e-15									BAX	6.2558e-102	1.62601	0.832	0.684	1.80524e-97
SASH1	1.00398e-90	1.35095	0.641	0.449	2.8972e-86		DLGAP1	8.70996e-08	0.53964	0.841	0.776	0.00251343									EDA2R	4.03428e-108	1.61439	0.392	0.089	1.16417e-103
HHIP	7.71455e-60	1.34152	0.317	0.117	2.22619e-55		PTPN13	1.33004e-09	0.535796	0.924	0.912	3.83808e-05									RND3	4.94814e-76	1.61406	0.446	0.152	1.42789e-71
AFAP1L2	1.12196e-105	1.34012	0.319	0.056	3.23764e-101		RAB11FIP1	4.9623e-08	-0.5004	0.714	0.435	0.00143197									PAPPA	2.51599e-43	1.61102	0.472	0.235	7.26039e-39
HS3ST4	1.17634e-24	1.31915	0.382	0.251	3.39456e-20		DMD	1.04226e-13	-0.502308	0.992	0.929	3.00764e-09									INPP5D	4.53107e-304	1.60606	0.292	0.011	1.30753e-299
AC113386.1	2.12796e-78	1.30282	0.605	0.414	6.14067e-74		IFT22	3.61539e-09	-0.502348	0.812	0.5	0.000104329									EFNB2	9.98495e-91	1.58129	0.706	0.366	2.88136e-86
RBMS3	1.85218e-63	1.30054	0.476	0.266	5.34485e-59		PJA1	5.23001e-08	-0.50343	0.557	0.276	0.00150922									BTG2	3.58545e-72	1.57709	0.566	0.259	1.03465e-67
S1PR3	7.09156e-73	1.28925	0.52	0.318	2.04641e-68		PLEKHO1	2.70526e-09	-0.504439	0.83	0.512	7.80657e-05									ASPM	1.93981e-43	1.56907	0.586	0.369	5.59771e-39
HUNK	4.49313e-67	1.27486	0.523	0.336	1.29658e-62		BICD1	6.0704e-13	-0.505045	0.974	0.865	1.75173e-08									HS3ST4	5.79523e-58	1.56736	0.592	0.311	1.67233e-53
DMRTA1	3.33946e-27	1.26672	0.337	0.22	9.63669e-23		TMEM232	7.96882e-08	-0.505497	0.583	0.312	0.00229956									RRM2B	1.04817e-77	1.55724	0.55	0.235	3.02471e-73
GLI3	7.42926e-230	1.25576	0.943	0.85	2.14386e-225		GPCPD1	2.35138e-09	-0.508347	0.622	0.306	6.78538e-05									ZMAT4	3.41593e-78	1.53232	0.378	0.105	9.85736e-74
SEMA5B	4.60064e-95	1.24931	0.287	0.046	1.32761e-90		MLLT3	8.66055e-10	-0.509012	0.929	0.747	2.49918e-05									CTNNA3	1.47405e-47	1.52429	0.768	0.598	4.25366e-43
SLC35F1	1.32945e-91	1.24159	0.739	0.598	3.8364e-87		ST6GALNAC5	3.53056e-10	-0.509348	0.981	0.924	1.01881e-05									AC113386.1	2.61622e-78	1.52386	0.374	0.104	7.54964e-74
FREM1	1.57314e-65	1.23588	0.288	0.088	4.5396e-61		MPPED1	3.86439e-10	-0.510122	0.662	0.335	1.11515e-05									H1F0	9.64843e-76	1.52007	0.504	0.187	2.78425e-71
FGFBP3	6.08755e-82	1.23196	0.791	0.714	1.75668e-77		FBN2	9.7921e-10	-0.512063	0.968	0.894	2.82571e-05									SULF2	1.16954e-70	1.51433	0.62	0.319	3.37494e-66
ST6GAL2	3.2897e-63	1.22777	0.293	0.091	9.4931e-59		SALL2	1.86709e-12	-0.513217	0.941	0.724	5.38785e-08									SESN2	1.75988e-92	1.51407	0.438	0.124	5.0785e-88
CNTNAP3	8.84978e-42	1.22489	0.457	0.304	2.55378e-37		NAGK	1.13748e-07	-0.513804	0.369	0.135	0.00328243									BMP7	2.71524e-58	1.51231	0.68	0.484	7.83537e-54
NCAM2	5.18183e-40	1.22484	0.353	0.19	1.49532e-35		CDK19	3.63518e-08	-0.516496	0.859	0.612	0.001049									CROT	3.41303e-79	1.50527	0.738	0.457	9.84898e-75
MUC12	1.1868e-70	1.22463	0.454	0.236	3.42476e-66		ANTXR2	3.69431e-08	-0.517516	0.605	0.312	0.00106607									CTGF	1.79188e-63	1.49795	0.524	0.232	5.17084e-59
AC011287.1	9.24394e-55	1.22282	0.286	0.097	2.66752e-50		FBXL7	4.27394e-13	-0.517729	0.989	0.918	1.23333e-08									PDLIM1	1.90259e-81	1.48981	0.394	0.112	5.49032e-77
IRX2	1.13432e-68	1.21426	0.469	0.252	3.27332e-64		IKZF2	5.32556e-08	-0.519216	0.546	0.265	0.0015368									ROR1	8.75782e-73	1.48006	0.728	0.422	2.52724e-68
NRXN3	1.18333e-60	1.20364	0.545	0.352	3.41474e-56		MECOM	1.15518e-13	-0.519422	0.997	0.976	3.33349e-09									HMMR	1.98923e-56	1.46981	0.59	0.314	5.74032e-52
LINC01376	5.89546e-19	1.20138	0.26	0.16	1.70125e-14		MSL3	2.43931e-09	-0.520255	0.5	0.2	7.03913e-05									SFRP2	4.304e-103	1.46213	0.928	0.789	1.24201e-98
MAP2	5.67852e-85	1.20137	0.771	0.635	1.63865e-80		FGF13	7.48113e-09	-0.522135	0.976	0.894	0.000215883									COL1A2	9.93557e-70	1.44073	0.316	0.082	2.86711e-65
WNT2B	2.34198e-61	1.19817	0.483	0.293	6.75826e-57		MARK1	5.49374e-08	-0.525405	0.608	0.324	0.00158533									DMRTA2	4.60842e-90	1.43852	0.252	0.043	1.32985e-85
CXCR4	1.25484e-57	1.1897	0.325	0.13	3.62108e-53		GTDC1	2.2553e-08	-0.526204	0.821	0.559	0.000650811									MKI67	1.38773e-51	1.43841	0.614	0.344	4.00459e-47
ADCY2	3.04509e-20	1.18619	0.339	0.244	8.78721e-16		SLC44A5	4.6405e-10	-0.526608	0.85	0.582	1.33911e-05									AK4	1.25336e-91	1.4345	0.34	0.076	3.61682e-87
LRMDA	5.07744e-39	1.18123	0.257	0.106	1.4652e-34		LEMD1	2.32451e-09	-0.52694	0.877	0.624	6.70785e-05									PLK1	3.08902e-60	1.42104	0.358	0.116	8.914e-56
DOCK8	1.24994e-44	1.17664	0.281	0.119	3.60694e-40		TMEM178B	5.29513e-09	-0.530183	0.889	0.7	0.000152802									AC009501.1	6.93469e-113	1.41974	0.302	0.049	2.00114e-108
ADAMTS20	2.97649e-31	1.16941	0.267	0.135	8.58925e-27		NLGN1	5.31605e-17	-0.531758	0.999	0.988	1.53405e-12									CDCA2	2.49568e-58	1.41751	0.45	0.183	7.20179e-54
EMX2OS	3.61116e-45	1.16036	0.25	0.088	1.04207e-40		LDLRAD3	1.34167e-09	-0.535347	0.874	0.659	3.87166e-05									UNC5D	9.47427e-40	1.41453	0.766	0.608	2.73399e-35
KCTD1	8.74049e-52	1.15082	0.551	0.419	2.52224e-47		SOX1	4.18314e-10	-0.535368	0.711	0.376	1.20713e-05									TUBA1C	6.745e-69	1.41441	0.766	0.507	1.94641e-64
UNC5C	2.80149e-81	1.14323	0.693	0.459	8.08427e-77		SERPING1	4.90863e-09	-0.535532	0.707	0.382	0.000141648									XACT	1.1861e-26	1.41381	0.636	0.445	3.42273e-22
PTPRZ1	1.14822e-85	1.14167	0.795	0.726	3.31341e-81		KLHL7	9.06445e-10	-0.537986	0.814	0.559	2.61573e-05									SYNDIG1	6.04472e-89	1.41374	0.296	0.06	1.74432e-84
ST6GAL1	8.31475e-67	1.13706	0.534	0.33	2.39939e-62		EPHA4	3.24498e-11	-0.539591	0.969	0.812	9.36404e-07									ARL4C	3.19904e-122	1.41222	0.932	0.828	9.23146e-118
SPOCK1	1.02645e-65	1.13702	0.584	0.388	2.96203e-61		AFF2	4.99124e-09	-0.539637	0.628	0.318	0.000144032									GPC4	3.06089e-84	1.40611	0.422	0.122	8.83281e-80
CDCA7	4.45298e-77	1.13514	0.572	0.342	1.285e-72		TP53I11	6.56741e-09	-0.540221	0.554	0.253	0.000189516									TNFRSF10B	3.40378e-71	1.38487	0.752	0.545	9.82228e-67
CLYBL	3.83948e-61	1.12913	0.487	0.283	1.10796e-56		C6orf141	2.13015e-08	-0.540505	0.497	0.218	0.000614696									CACHD1	1.1693e-69	1.38149	0.828	0.584	3.37425e-65
ZIC2	1.26943e-118	1.12633	0.792	0.612	3.66318e-114		MPPED2	2.80503e-09	-0.544914	0.861	0.635	8.09447e-05									CENPE	1.87845e-36	1.36675	0.526	0.305	5.42064e-32
FST	4.52732e-57	1.11846	0.621	0.411	1.30645e-52		NOVA2	1.73493e-07	-0.545261	0.402	0.159	0.00500648									KIF14	5.51396e-45	1.3628	0.448	0.209	1.59116e-40
DIAPH2	7.8739e-122	1.11682	0.857	0.76	2.27217e-117		WDR25	2.22768e-08	-0.548978	0.581	0.3	0.000642842									KIF20B	2.11048e-56	1.35997	0.67	0.423	6.0902e-52
IGFBP4	1.82946e-67	1.11322	0.512	0.307	5.27927e-63		CAMKMT	1.05495e-10	-0.552137	0.939	0.788	3.04428e-06									GJA1	4.595e-96	1.35084	0.892	0.716	1.32598e-91
AC097478.1	3.28568e-24	1.10941	0.276	0.153	9.48148e-20		USP44	2.51544e-11	-0.553387	0.919	0.635	7.25881e-07									TMEM132D	2.12246e-33	1.34552	0.306	0.125	6.12479e-29
DAB1	3.26103e-90	1.09972	0.824	0.764	9.41037e-86		SERTAD4-AS1	8.36234e-08	-0.555362	0.361	0.129	0.00241312									NCAPG	4.16525e-45	1.33543	0.498	0.256	1.20197e-40
MDFI	5.81986e-68	1.09506	0.469	0.244	1.67944e-63		LPP	1.14295e-07	-0.556608	0.986	0.941	0.00329821									LINC01759	1.92286e-102	1.32855	0.286	0.048	5.54879e-98
BAMBI	6.98847e-71	1.09126	0.26	0.06	2.01666e-66		ILK	1.31753e-08	-0.557192	0.733	0.453	0.000380199									ARHGAP11A	3.50287e-49	1.32754	0.384	0.154	1.01082e-44
GPRC5B	5.63425e-58	1.08812	0.305	0.113	1.62588e-53		SVIL	1.08682e-14	-0.558571	0.932	0.712	3.13624e-10									PRDM1	8.21232e-166	1.3235	0.268	0.024	2.36983e-161
LRRN3	1.99719e-58	1.08688	0.531	0.337	5.76329e-54		AL035071.2	1.6056e-08	-0.560329	0.479	0.206	0.000463329									TYMS	1.14871e-91	1.32266	0.864	0.652	3.31483e-87
VAMP8	4.54049e-54	1.08362	0.307	0.12	1.31025e-49		TCF7L2	6.7361e-14	-0.561046	0.977	0.794	1.94384e-09									SH3D19	2.38839e-64	1.32234	0.768	0.529	6.89217e-60
EGLN3	5.2243e-42	1.08333	0.356	0.197	1.50758e-37		HMGA2	4.32291e-20	-0.561489	0.996	0.941	1.24746e-15									MUC12	2.25612e-81	1.31856	0.332	0.08	6.51048e-77
C1QTNF4	9.75517e-68	1.07904	0.301	0.091	2.81505e-63		AAK1	3.86147e-09	-0.562577	0.685	0.382	0.000111431									VAMP5	3.77948e-84	1.31195	0.288	0.059	1.09064e-79
IQGAP2	2.74315e-50	1.07076	0.541	0.396	7.9159e-46		NBPF26	1.12862e-07	-0.568129	0.308	0.094	0.00325687									FBXL5	3.26419e-71	1.30884	0.816	0.698	9.41948e-67
SOX13	1.30467e-56	1.07074	0.339	0.144	3.76489e-52		BTBD17	2.02072e-08	-0.576017	0.749	0.441	0.000583118									AEN	2.03849e-60	1.30732	0.442	0.171	5.88246e-56
AC113414.1	2.20757e-27	1.06518	0.406	0.285	6.37038e-23		TTC39C	1.56521e-09	-0.577626	0.73	0.412	4.51674e-05									BTG3	8.39414e-60	1.30529	0.654	0.396	2.4223e-55
BMP7	1.73726e-58	1.06282	0.736	0.691	5.01322e-54		PIP4P2	6.90544e-09	-0.578253	0.515	0.229	0.00019927									TPX2	1.38709e-51	1.3041	0.684	0.439	4.00272e-47
SLAIN1	8.68934e-33	1.05616	0.455	0.35	2.50748e-28		MYH9	4.34376e-08	-0.579015	0.854	0.653	0.00125348									KRT18	2.81118e-34	1.29671	0.686	0.546	8.11221e-30
FAM110B	9.05124e-58	1.05115	0.681	0.57	2.61192e-53		TBL1XR1	2.09167e-15	-0.582066	0.977	0.835	6.03592e-11									MAMDC2	2.12591e-32	1.29664	0.45	0.248	6.13472e-28
ADAMTS19	1.61277e-38	1.04665	0.456	0.296	4.65397e-34		TUBA1A	6.11336e-30	-0.582573	1	0.994	1.76413e-25									KIF2C	3.55908e-51	1.2786	0.42	0.169	1.02704e-46
ADAMTS3	2.14305e-35	1.04372	0.292	0.146	6.18421e-31		CHST11	7.48486e-08	-0.582897	0.651	0.388	0.00215991									ARL4A	1.46319e-48	1.2766	0.506	0.26	4.22233e-44
SLC2A1	5.71403e-92	1.03838	0.821	0.745	1.6489e-87		LINC01579	5.93328e-09	-0.583832	0.546	0.265	0.000171217									ANXA2	4.89726e-40	1.27107	0.518	0.283	1.4132e-35
LAMA1	1.00068e-71	1.03795	0.682	0.546	2.88766e-67		IGSF1	1.58509e-08	-0.585165	0.675	0.4	0.000457409									ZNRF3	6.58817e-70	1.27092	0.786	0.54	1.90115e-65
LRP4	8.01577e-40	1.03787	0.389	0.245	2.31311e-35		MAP1A	2.6767e-09	-0.586546	0.612	0.324	7.72415e-05									PLS3	3.59291e-60	1.26467	0.688	0.423	1.03681e-55
CNTFR	1.99302e-55	1.03629	0.528	0.371	5.75125e-51		MTMR7	1.83377e-07	-0.588309	0.333	0.118	0.00529171									CENPA	7.24707e-47	1.26454	0.42	0.181	2.09129e-42
SDK2	9.92378e-72	1.03516	0.74	0.654	2.86371e-67		NOTCH1	6.08299e-10	-0.588331	0.738	0.435	1.75537e-05									AXIN2	1.28931e-80	1.25694	0.308	0.069	3.72058e-76
FAT4	5.86024e-42	1.03262	0.437	0.279	1.69109e-37		SPRY1	2.04531e-16	-0.590146	0.984	0.859	5.90214e-12									BLOC1S2	5.59459e-59	1.24884	0.706	0.496	1.61443e-54
CCDC160	1.11683e-71	1.01911	0.651	0.485	3.22285e-67		RNF165	3.19579e-09	-0.591161	0.729	0.441	9.2221e-05									TACC3	2.50828e-44	1.24828	0.484	0.241	7.23814e-40
ILDR2	8.43304e-39	1.01214	0.423	0.283	2.43352e-34		FABP7	1.94377e-11	-0.598165	0.98	0.912	5.60913e-07									CDCA8	7.05464e-45	1.24526	0.398	0.166	2.03576e-40
STOX1	4.48497e-45	1.01046	0.356	0.189	1.29423e-40		CACNG4	7.6349e-08	-0.598173	0.462	0.206	0.0022032									SLIT2	7.14223e-52	1.24496	0.836	0.72	2.06103e-47
CDH8	6.13927e-24	1.00352	0.427	0.314	1.77161e-19		IRS2	9.30215e-09	-0.59827	0.47	0.2	0.000268432									CDK6	4.78492e-26	1.23825	0.542	0.383	1.38079e-21
NOS1AP	6.87951e-40	0.995356	0.466	0.328	1.98522e-35		CACNG7	1.64818e-09	-0.601649	0.685	0.365	4.75614e-05									EMX2	5.63505e-68	1.23739	0.812	0.524	1.62611e-63
FAM184A	1.65629e-41	0.995344	0.383	0.218	4.77955e-37		AC010809.1	3.0959e-07	-0.602245	0.257	0.071	0.00893383									GTSE1	1.75558e-44	1.2345	0.466	0.221	5.06607e-40
ID4	1.09697e-75	0.989492	0.844	0.75	3.16553e-71		SYT1	1.23276e-16	-0.603381	0.993	0.924	3.55738e-12									IGFBPL1	1.32712e-84	1.23005	0.288	0.058	3.82967e-80
CDK6	5.75231e-89	0.988668	0.837	0.751	1.65994e-84		SLC4A8	1.46825e-07	-0.603612	0.504	0.247	0.00423694									EYS	4.95089e-42	1.22848	0.336	0.126	1.42868e-37
NPTX2	3.69165e-44	0.986589	0.321	0.158	1.0653e-39		LMO4	2.55238e-15	-0.605645	0.962	0.824	7.36541e-11									FBXO22	5.14794e-77	1.22788	0.82	0.631	1.48554e-72
VAMP5	9.40947e-46	0.985363	0.54	0.418	2.71529e-41		FEZF1-AS1	1.22296e-10	-0.608687	0.689	0.347	3.52908e-06									HSPA4L	1.85133e-58	1.22047	0.296	0.082	5.34237e-54
CDHR3	6.824e-38	0.983467	0.305	0.155	1.9692e-33		CXXC5	1.5165e-11	-0.612219	0.845	0.565	4.37617e-07									RBM47	2.51857e-61	1.21305	0.272	0.067	7.26784e-57
TENM4	2.12789e-55	0.976692	0.648	0.514	6.14045e-51		LYN	8.97191e-10	-0.614524	0.571	0.265	2.58902e-05									RFX4	1.27964e-39	1.20876	0.368	0.152	3.69265e-35
MND1	1.57991e-85	0.974506	0.724	0.546	4.55914e-81		PPP3CA	3.37749e-14	-0.615626	0.915	0.7	9.74643e-10									SESN1	4.59029e-55	1.19249	0.674	0.409	1.32462e-50
TENM2	5.85877e-67	0.969263	0.74	0.565	1.69067e-62		SOX11	5.83778e-28	-0.621031	0.998	0.976	1.68461e-23									SLIT3	3.36418e-16	1.19078	0.384	0.248	9.70802e-12
MCM6	4.51189e-66	0.966405	0.698	0.549	1.302e-61		AR	3.55209e-10	-0.627168	0.467	0.176	1.02503e-05									JAG1	5.23487e-61	1.19065	0.704	0.448	1.51063e-56
KLHL13	1.92646e-30	0.964822	0.296	0.164	5.55918e-26		ZNF138	7.43405e-10	-0.629006	0.606	0.3	2.14524e-05									ANLN	7.96912e-34	1.18765	0.432	0.224	2.29965e-29
NHSL1	3.99301e-68	0.963751	0.788	0.711	1.15226e-63		ITGB8	1.51262e-10	-0.629141	0.626	0.294	4.36497e-06									CDCA3	3.87518e-51	1.18644	0.316	0.101	1.11826e-46
ZNF521	4.15265e-106	0.961673	0.88	0.796	1.19833e-101		ACTN4	1.92147e-09	-0.629345	0.855	0.647	5.54479e-05									KIF23	5.04017e-40	1.18089	0.364	0.152	1.45444e-35
LIFR	1.01097e-43	0.960648	0.372	0.206	2.91735e-39		PTPRJ	2.9709e-12	-0.632041	0.879	0.629	8.57314e-08									DIAPH3	7.39586e-38	1.18037	0.598	0.387	2.13422e-33
SRGAP3	3.30037e-52	0.958666	0.486	0.289	9.52388e-48		AC091078.1	1.0325e-15	-0.632489	0.973	0.853	2.97949e-11									ACTA2	2.91371e-62	1.17666	0.492	0.197	8.40809e-58
MCC	2.14791e-34	0.95762	0.469	0.342	6.19821e-30		MAGED2	7.26954e-18	-0.632832	0.971	0.806	2.09777e-13									UBE3D	4.41638e-46	1.17444	0.786	0.642	1.27444e-41
VWCE	1.01985e-27	0.957068	0.308	0.185	2.94297e-23		TCF7L1	5.57196e-14	-0.633505	0.932	0.718	1.6079e-09									LINC01239	8.13225e-43	1.17076	0.396	0.161	2.34672e-38
OAF	4.90163e-42	0.955801	0.346	0.187	1.41446e-37		MBNL1	8.39531e-15	-0.639468	0.929	0.688	2.42263e-10									AC091057.6	1.92057e-35	1.16526	0.39	0.182	5.54218e-31
ALKAL2	5.16678e-28	0.955468	0.288	0.159	1.49098e-23		ARAP3	1.58329e-09	-0.64543	0.494	0.2	4.56889e-05									ACER2	4.99226e-34	1.16225	0.384	0.181	1.44062e-29
ETV1	1.2238e-41	0.955063	0.57	0.459	3.53151e-37		C1orf112	5.43719e-09	-0.647315	0.617	0.318	0.000156901									ADGRV1	1.70454e-50	1.16222	0.75	0.518	4.91878e-46
NHSL2	2.85247e-47	0.954486	0.65	0.558	8.23136e-43		LINC01456	3.36192e-08	-0.649639	0.681	0.429	0.000970148									LITAF	5.2928e-45	1.1595	0.37	0.148	1.52734e-40
TRPS1	5.87362e-56	0.953306	0.511	0.302	1.69495e-51		ENO4	2.34365e-07	-0.650214	0.302	0.1	0.00676306									SIL1	2.63157e-48	1.15428	0.65	0.406	7.59392e-44
SCD	9.91331e-102	0.952606	0.849	0.78	2.86068e-97		POU6F2	1.94362e-07	-0.651662	0.428	0.2	0.00560869									LRP4	2.62978e-40	1.14992	0.382	0.164	7.58876e-36
SULF1	1.68411e-31	0.946699	0.517	0.406	4.85983e-27		LINC01830	3.43949e-07	-0.651675	0.578	0.341	0.00992532									KRT8	7.82595e-42	1.14598	0.744	0.596	2.25833e-37
ZNF608	1.65694e-91	0.945268	0.859	0.777	4.78144e-87		CCDC34	4.61149e-16	-0.653875	0.937	0.712	1.33074e-11									PCDH7	1.88576e-41	1.14585	0.706	0.489	5.44173e-37
AFF3	1.34525e-49	0.942628	0.689	0.563	3.88198e-45		AC073050.1	1.47778e-14	-0.655523	0.969	0.841	4.26442e-10									GNG12	1.93529e-48	1.14516	0.542	0.269	5.58465e-44
SNCA	1.50866e-41	0.942111	0.499	0.353	4.35354e-37		BCOR	1.50308e-10	-0.665449	0.491	0.194	4.33745e-06									CSMD2	4.35043e-31	1.14274	0.318	0.138	1.2554e-26
MMS22L	1.02459e-61	0.93934	0.748	0.635	2.95665e-57		MIR99AHG	1.04135e-07	-0.667525	0.727	0.488	0.00300503									GRAMD1B	3.46042e-26	1.1406	0.55	0.382	9.98572e-22
LGALS1	8.52335e-23	0.931829	0.5	0.424	2.45958e-18		TFDP2	7.78661e-19	-0.667541	0.98	0.818	2.24698e-14									CCNB1	7.70753e-35	1.13974	0.63	0.455	2.22416e-30
SEMA3C	6.66765e-23	0.921335	0.586	0.532	1.92408e-18		ADAMTS6	4.16826e-08	-0.667549	0.733	0.494	0.00120283									WNT2B	2.04551e-30	1.13883	0.44	0.234	5.90273e-26
PAM	2.26273e-60	0.919972	0.822	0.761	6.52957e-56		STAT3	1.76484e-09	-0.668541	0.651	0.347	5.09281e-05									DLGAP5	9.44258e-55	1.13839	0.59	0.285	2.72484e-50
AC021504.1	1.20713e-28	0.919754	0.261	0.132	3.48341e-24		PCDHGB6	1.58524e-07	-0.669533	0.345	0.129	0.00457454									LDHA	1.28973e-27	1.13612	0.56	0.391	3.72177e-23
FDXR	1.74253e-27	0.919008	0.382	0.26	5.02841e-23		SOX2	5.55936e-25	-0.670923	0.993	0.906	1.60427e-20									RACGAP1	1.46311e-41	1.13229	0.37	0.154	4.2221e-37
TSPAN5	2.36399e-50	0.918548	0.707	0.613	6.82176e-46		SEMA6D	8.49802e-13	-0.670942	0.713	0.365	2.45227e-08									TAGLN2	3.47018e-43	1.12749	0.436	0.201	1.00139e-38
KANK1	7.80121e-44	0.917462	0.54	0.387	2.25119e-39		FOXP4	2.4941e-10	-0.671552	0.598	0.276	7.19723e-06									TTK	3.30613e-33	1.1273	0.362	0.166	9.5405e-29
DLC1	5.22459e-42	0.916309	0.435	0.257	1.50766e-37		STAT5B	1.89036e-12	-0.673565	0.722	0.359	5.45502e-08									HJURP	1.36403e-45	1.12677	0.28	0.09	3.93619e-41
SPHK1	3.00572e-31	0.913736	0.29	0.158	8.67362e-27		ADGRG1	6.1224e-10	-0.676939	0.362	0.1	1.76674e-05									MAST4	4.88103e-35	1.12338	0.498	0.274	1.40852e-30
SNHG25	6.68876e-50	0.912315	0.596	0.481	1.93017e-45		CELF5	3.4921e-11	-0.677822	0.64	0.282	1.00772e-06									CDKN3	4.85693e-46	1.11909	0.554	0.289	1.40156e-41
PIM1	1.26872e-25	0.908108	0.484	0.413	3.66115e-21		PLEKHM3	1.74089e-08	-0.677938	0.553	0.282	0.000502368									TPM2	8.82769e-70	1.11558	0.846	0.631	2.54741e-65
ZEB2	4.75929e-61	0.905583	0.775	0.684	1.37339e-56		C3orf70	2.03714e-08	-0.678248	0.301	0.082	0.000587858									AC113414.1	1.18869e-31	1.11099	0.614	0.412	3.4302e-27
PAPPA	2.36838e-56	0.897992	0.764	0.652	6.83443e-52		CSRP2	1.06016e-28	-0.683495	0.998	0.988	3.05929e-24									NDC80	2.41166e-38	1.10081	0.366	0.155	6.95934e-34
PURPL	7.83083e-37	0.895751	0.625	0.494	2.25974e-32		UBE2H	8.13564e-16	-0.69071	0.935	0.724	2.3477e-11									CENPF	6.07296e-44	1.09856	0.882	0.824	1.75247e-39
ROBO2	1.62891e-46	0.886265	0.588	0.409	4.70054e-42		BMPR1A	4.5735e-15	-0.692204	0.98	0.882	1.31977e-10									SPATS2L	3.92729e-30	1.09748	0.436	0.236	1.1333e-25
DAPK2	5.69126e-30	0.883728	0.269	0.139	1.64233e-25		ETS2	2.13295e-08	-0.705192	0.276	0.071	0.000615505									GBE1	1.50643e-38	1.09597	0.582	0.359	4.3471e-34
AC068051.1	3.18347e-27	0.880653	0.281	0.153	9.18654e-23		CYP46A1	8.37255e-09	-0.706044	0.448	0.188	0.000241607									NUF2	6.76173e-41	1.09576	0.53	0.283	1.95123e-36
RNF175	3.67668e-41	0.879593	0.511	0.363	1.06098e-36		SPRY4	1.44146e-11	-0.708198	0.559	0.229	4.15961e-07									EGLN3	4.75846e-49	1.09445	0.32	0.105	1.37315e-44
ST6GALNAC3	3.05685e-62	0.879103	0.754	0.671	8.82114e-58		FBLN1	2.88956e-23	-0.709129	0.986	0.782	8.33841e-19									SGO2	9.0647e-31	1.09286	0.47	0.268	2.6158e-26
ZFPM2	1.39806e-38	0.87893	0.397	0.23	4.03439e-34		CAMK4	1.79534e-09	-0.709412	0.659	0.359	5.18081e-05									BBC3	2.65642e-35	1.08894	0.4	0.185	7.66562e-31
PEG10	8.14181e-114	0.876658	0.92	0.843	2.34948e-109		TNIK	7.65998e-08	-0.711717	0.441	0.206	0.00221044									RHOB	4.08714e-44	1.08866	0.44	0.198	1.17943e-39
MDGA2	6.34812e-39	0.871631	0.418	0.238	1.83188e-34		TRIB2	7.65243e-12	-0.713658	0.637	0.288	2.20826e-07									CKS2	2.87938e-53	1.08614	0.824	0.723	8.30902e-49
TYMS	6.64795e-172	0.871593	0.956	0.879	1.9184e-167		CDC42EP3	2.66487e-10	-0.714309	0.605	0.3	7.69002e-06									RAB3B	7.14381e-25	1.08339	0.452	0.275	2.06149e-20
HMMR	1.14555e-56	0.870038	0.753	0.619	3.30571e-52		FAM20C	5.28084e-09	-0.717282	0.31	0.082	0.000152389									COL18A1	1.21564e-46	1.08117	0.578	0.33	3.50798e-42
EMID1	7.12373e-34	0.866497	0.282	0.138	2.0557e-29		NEDD4L	1.22343e-14	-0.719892	0.876	0.588	3.53047e-10									SNHG25	7.63029e-43	1.07816	0.468	0.222	2.20187e-38
TRIM24	7.26007e-100	0.865671	0.894	0.84	2.09504e-95		IL17RD	4.65688e-20	-0.720789	0.96	0.8	1.34384e-15									UBASH3B	4.69122e-37	1.07769	0.368	0.16	1.35375e-32
SPSB4	7.92427e-27	0.864629	0.452	0.359	2.28671e-22		DCX	2.35879e-10	-0.721026	0.565	0.259	6.80677e-06									NCAPH	6.69779e-37	1.07575	0.404	0.188	1.93278e-32
ASPM	3.38714e-52	0.863711	0.754	0.612	9.77426e-48		COLGALT2	1.9517e-10	-0.722281	0.53	0.224	5.63202e-06									CCNA2	2.26628e-38	1.07184	0.454	0.224	6.53982e-34
ARL4C	9.02748e-82	0.862238	0.927	0.862	2.60506e-77		DPYSL3	8.39543e-17	-0.728173	0.936	0.671	2.42267e-12									PDGFC	4.6778e-34	1.07177	0.448	0.226	1.34987e-29
STXBP5L	4.57126e-34	0.860581	0.443	0.289	1.31913e-29		ADGRB3	1.049e-10	-0.731563	0.883	0.682	3.0271e-06									UBE2S	1.75913e-47	1.06788	0.836	0.746	5.07632e-43
RFC3	4.69191e-80	0.856742	0.814	0.728	1.35394e-75		SMS	2.12439e-29	-0.738608	0.993	0.906	6.13034e-25									FAM83D	3.43376e-38	1.0675	0.274	0.095	9.9088e-34
LIG1	9.16662e-70	0.855735	0.703	0.57	2.64521e-65		SERP2	1.78448e-10	-0.74812	0.404	0.124	5.14947e-06									AC021504.1	5.12974e-31	1.06494	0.336	0.144	1.48029e-26
LDHA	3.02855e-75	0.854222	0.815	0.673	8.73949e-71		LMO3	1.75701e-10	-0.749394	0.556	0.253	5.0702e-06									CTSV	6.2912e-36	1.06352	0.362	0.161	1.81545e-31
PDZD2	1.10827e-22	0.851891	0.344	0.238	3.19813e-18		CAPN6	1.47936e-08	-0.753951	0.465	0.212	0.0004269									GALNT17	3.93434e-33	1.06247	0.576	0.36	1.13533e-28
CENPA	7.70065e-42	0.851217	0.627	0.514	2.22218e-37		LRP1B	2.15296e-07	-0.762547	0.366	0.153	0.0062128									HUNK	1.38641e-34	1.06232	0.528	0.298	4.00076e-30
LIX1	3.71098e-62	0.850822	0.724	0.512	1.07088e-57		PCTP	1.71195e-08	-0.762952	0.279	0.071	0.000494018									NR2F1-AS1	3.38171e-26	1.06011	0.38	0.197	9.75859e-22
SH3PXD2A	6.52251e-23	0.846082	0.347	0.248	1.8822e-18		BCL2	1.34022e-11	-0.770683	0.65	0.347	3.86747e-07									KIF4A	1.3444e-30	1.05856	0.462	0.255	3.87952e-26
DSE	3.43456e-40	0.845898	0.573	0.471	9.91112e-36		AC012354.1	4.31354e-10	-0.771871	0.394	0.124	1.24476e-05									RNF217	1.44318e-31	1.05827	0.448	0.238	4.16458e-27
AMOTL1	8.11537e-32	0.844932	0.655	0.634	2.34185e-27		DIO3OS	1.42352e-08	-0.772839	0.298	0.082	0.000410784									ANOS1	3.39688e-39	1.05468	0.396	0.167	9.80239e-35
PRKG1	1.4185e-22	0.837124	0.562	0.474	4.09336e-18		MAML2	3.5061e-15	-0.773867	0.899	0.641	1.01176e-10									CMBL	5.85831e-39	1.05373	0.64	0.454	1.69053e-34
AC048341.1	8.69594e-27	0.833388	0.419	0.32	2.50939e-22		MEG3	9.03459e-10	-0.777177	0.32	0.082	2.60711e-05									KIF18A	5.5256e-24	1.05286	0.388	0.217	1.59452e-19
PCNA	3.16713e-96	0.832395	0.876	0.776	9.1394e-92		CDKN1C	9.53015e-12	-0.783928	0.639	0.324	2.75012e-07									CEP55	5.82307e-32	1.04882	0.344	0.155	1.68036e-27
UST	3.57204e-26	0.832382	0.562	0.49	1.03078e-21		NTN1	4.56238e-08	-0.785526	0.303	0.094	0.00131656									TSHZ2	8.89505e-24	1.04712	0.466	0.276	2.56684e-19
AC008014.1	8.21998e-15	0.830865	0.511	0.473	2.37204e-10		DACH2	3.04904e-11	-0.786411	0.643	0.341	8.79861e-07									BRMS1L	5.49968e-33	1.04312	0.554	0.357	1.58704e-28
MNS1	2.13098e-32	0.828379	0.341	0.205	6.14936e-28		FRY	1.11856e-09	-0.786863	0.481	0.206	3.22783e-05									AHNAK	1.13081e-24	1.04293	0.32	0.157	3.26317e-20
GNG2	3.87363e-30	0.827527	0.376	0.243	1.11781e-25		RTN1	3.2772e-16	-0.790513	0.704	0.294	9.45702e-12									CCNF	3.71845e-33	1.04208	0.298	0.122	1.07303e-28
ID1	8.44959e-63	0.82585	0.846	0.735	2.4383e-58		ITGB5	6.29559e-13	-0.801565	0.597	0.265	1.81672e-08									SERTAD1	9.05316e-47	1.04114	0.332	0.115	2.61247e-42
DTL	3.27865e-48	0.825274	0.709	0.581	9.46121e-44		BLACAT1	1.02967e-09	-0.804151	0.36	0.112	2.97133e-05									KPNA1	5.02596e-45	1.03944	0.75	0.604	1.45034e-40
PSD3	5.74463e-64	0.823898	0.794	0.727	1.65773e-59		TENM2	9.00418e-11	-0.804346	0.807	0.571	2.59834e-06									AURKB	2.10276e-38	1.03718	0.42	0.195	6.06794e-34
ZNF423	5.12254e-66	0.823036	0.812	0.748	1.47821e-61		PTPRZ1	1.85841e-32	-0.80952	0.999	0.918	5.36282e-28									DDX54	2.21566e-31	1.02382	0.514	0.305	6.39372e-27
RIPOR2	1.17742e-24	0.822065	0.455	0.347	3.39768e-20		CDH10	1.18265e-11	-0.811376	0.722	0.406	3.41278e-07									PDLIM5	9.39486e-58	1.02241	0.784	0.539	2.71107e-53
ZFHX4	2.92049e-62	0.820069	0.833	0.754	8.42767e-58		MBIP	2.60472e-16	-0.82367	0.865	0.547	7.51644e-12									BUB1	1.4833e-34	1.02132	0.414	0.199	4.28037e-30
ZBTB20	1.19007e-24	0.819666	0.704	0.695	3.43419e-20		PAK3	1.85856e-19	-0.825847	0.946	0.712	5.36326e-15									CCDC80	7.03521e-33	1.01991	0.304	0.123	2.03015e-28
SCARB1	6.75576e-26	0.818849	0.379	0.277	1.94951e-21		AC096570.1	1.55714e-07	-0.830932	0.285	0.088	0.00449343									TIGAR	3.70732e-34	1.01972	0.574	0.365	1.06982e-29
ZNF362	1.21197e-24	0.816657	0.446	0.365	3.49737e-20		SERTAD4	7.48366e-13	-0.840096	0.5	0.171	2.15956e-08									CENPW	4.83089e-50	1.01731	0.722	0.487	1.39405e-45
SLC7A8	9.14477e-38	0.809383	0.368	0.2	2.6389e-33		EBF1	1.13732e-08	-0.841481	0.509	0.259	0.000328195									CTSL	5.96932e-29	1.01513	0.54	0.363	1.72257e-24
ATP2A1-AS1	2.58377e-32	0.806579	0.373	0.239	7.45598e-28		GNG4	8.13599e-18	-0.841518	0.884	0.553	2.3478e-13									NR2F1	8.39814e-19	1.01502	0.472	0.316	2.42345e-14
POLR3G	5.27016e-29	0.806394	0.275	0.15	1.52081e-24		ENC1	2.27398e-17	-0.843993	0.859	0.524	6.56202e-13									FAM210B	1.60689e-47	1.01471	0.738	0.57	4.63702e-43
DNMT3B	8.58914e-55	0.802371	0.554	0.387	2.47857e-50		ANKS1B	3.66045e-10	-0.84496	0.697	0.412	1.0563e-05									KIFC1	8.38302e-40	1.0141	0.384	0.162	2.41909e-35
A1BG	1.35085e-22	0.802113	0.4	0.305	3.89816e-18		DUSP6	2.38846e-17	-0.845713	0.896	0.665	6.89238e-13									BUB1B	2.65621e-35	1.01252	0.516	0.293	7.66502e-31
AHDC1	1.22383e-28	0.799406	0.554	0.502	3.53161e-24		ZBED3	2.78367e-12	-0.86006	0.397	0.1	8.03284e-08									GAS7	2.62006e-29	1.00414	0.394	0.197	7.5607e-25
SEMA3A	4.07751e-50	0.798901	0.763	0.652	1.17665e-45		SLC8A1	3.74202e-13	-0.860112	0.806	0.547	1.07983e-08									U91319.1	2.67576e-30	1.00323	0.32	0.135	7.72144e-26
CDCA2	6.71765e-33	0.797687	0.591	0.494	1.93851e-28		SHISA2	3.98283e-14	-0.872349	0.539	0.188	1.14933e-09									YBX3	5.52197e-50	0.99945	0.828	0.768	1.59347e-45
STOX2	2.03183e-23	0.795024	0.526	0.455	5.86324e-19		FOXG1-AS1	9.79229e-13	-0.873345	0.539	0.212	2.82576e-08									PIM1	3.03604e-41	0.999021	0.296	0.101	8.76111e-37
PTN	2.35698e-25	0.79402	0.883	0.919	6.80154e-21		MEST	3.88452e-19	-0.878786	0.924	0.694	1.12096e-14									PRKCA	3.30382e-22	0.993705	0.346	0.18	9.53385e-18
AHR	1.48416e-12	0.793675	0.29	0.224	4.28284e-08		ROR2	3.10732e-17	-0.878994	0.859	0.594	8.9668e-13									E2F7	1.23481e-30	0.993529	0.564	0.36	3.56329e-26
CTNNA2	2.13556e-24	0.793026	0.706	0.645	6.1626e-20		FERMT2	9.97879e-17	-0.880506	0.888	0.641	2.87958e-12									NUSAP1	3.12837e-32	0.991849	0.646	0.455	9.02754e-28
CDCA7L	4.78812e-41	0.792894	0.554	0.424	1.38171e-36		MAP6	8.75368e-17	-0.882409	0.738	0.341	2.52605e-12									KIF18B	6.89763e-31	0.986129	0.362	0.166	1.99045e-26
CCDC102B	1.0798e-20	0.792884	0.35	0.253	3.11599e-16		NOX4	3.20235e-13	-0.885142	0.701	0.371	9.24102e-09									PIMREG	4.51942e-25	0.983105	0.41	0.227	1.30417e-20
LDB2	2.16553e-32	0.792707	0.497	0.372	6.24906e-28		GREB1L	8.06154e-28	-0.888288	0.991	0.853	2.32632e-23									GCHFR	1.55068e-27	0.980214	0.334	0.157	4.47481e-23
BAHCC1	5.41427e-22	0.788907	0.375	0.282	1.5624e-17		HES1	3.02195e-15	-0.890772	0.778	0.459	8.72043e-11									CKAP2L	2.5635e-33	0.980099	0.264	0.097	7.3975e-29
SPAG16	1.45028e-43	0.787813	0.757	0.74	4.18507e-39		ZIC4	2.24037e-12	-0.902707	0.559	0.235	6.46502e-08									CACNA1C	3.23895e-21	0.976591	0.322	0.166	9.34664e-17
RMRP	6.63147e-19	0.786396	0.254	0.154	1.91364e-14		CALD1	6.03988e-09	-0.904186	0.991	0.976	0.000174293									PRKX	4.39329e-31	0.972907	0.528	0.321	1.26777e-26
GPM6B	1.11031e-42	0.786396	0.738	0.697	3.20402e-38		TNFRSF12A	8.99209e-08	-0.905492	0.357	0.141	0.00259485									TUBB4B	9.93886e-46	0.972518	0.816	0.697	2.86806e-41
MCM10	5.74471e-40	0.785931	0.655	0.56	1.65775e-35		CCDC60	8.61433e-10	-0.911396	0.308	0.076	2.48584e-05									APOE	1.36498e-52	0.971595	0.89	0.775	3.93891e-48
PPP1R1A	1.58416e-13	0.784649	0.255	0.176	4.57141e-09		CACNA1E	1.69823e-09	-0.912221	0.368	0.124	4.90057e-05									KIAA1217	2.40141e-39	0.971462	0.826	0.729	6.92974e-35
RMI2	7.87986e-37	0.78223	0.474	0.334	2.27389e-32		AC112487.1	6.28604e-12	-0.929629	0.407	0.118	1.81396e-07									SPC25	1.73352e-31	0.965331	0.45	0.235	5.00242e-27
RHOJ	1.69164e-18	0.781868	0.353	0.259	4.88158e-14		SHROOM3	1.71711e-42	-0.940797	1	0.994	4.95507e-38									EPHA2	3.08052e-31	0.961295	0.484	0.273	8.88947e-27
PDE4B	1.02829e-26	0.779824	0.395	0.268	2.96735e-22		IGFBP5	6.3282e-15	-0.947699	0.824	0.512	1.82613e-10									INCENP	3.39177e-28	0.959394	0.32	0.146	9.78763e-24
ATXN7L1	4.37321e-29	0.779439	0.587	0.53	1.26198e-24		PLEKHA6	1.66595e-10	-0.956017	0.295	0.059	4.80742e-06									CKS1B	1.08577e-46	0.959213	0.828	0.73	3.13322e-42
RFTN2	2.16109e-22	0.778908	0.333	0.228	6.23627e-18		PLEKHD1	1.83851e-09	-0.961279	0.353	0.112	5.30539e-05									SASH1	5.92126e-34	0.95598	0.59	0.373	1.7087e-29
ADGRL3	5.85995e-72	0.7786	0.876	0.802	1.691e-67		FJX1	3.73136e-14	-0.963973	0.681	0.347	1.07676e-09									EI24	1.55701e-54	0.955493	0.822	0.7	4.49308e-50
MOB3B	1.21556e-31	0.773225	0.485	0.366	3.50774e-27		LIMA1	3.58671e-12	-0.967351	0.629	0.318	1.03502e-07									FILIP1	7.06869e-29	0.952749	0.308	0.136	2.03981e-24
TAGLN3	3.6202e-32	0.772591	0.333	0.191	1.04468e-27		NCALD	3.8216e-18	-0.972281	0.851	0.541	1.1028e-13									PRR11	1.27231e-26	0.948167	0.404	0.214	3.67152e-22
PCDH18	1.8966e-18	0.771672	0.307	0.214	5.47302e-14		CTNNBIP1	6.41641e-27	-0.972439	0.934	0.612	1.85158e-22									TMEM135	4.73365e-40	0.947405	0.77	0.607	1.36599e-35
CD99	5.07492e-86	0.76996	0.868	0.83	1.46447e-81		RMC1	8.23563e-13	-0.973306	0.557	0.253	2.37655e-08									SLC16A10	1.63525e-32	0.944391	0.266	0.097	4.71884e-28
TSPAN18	5.26413e-52	0.769838	0.755	0.682	1.51907e-47		EFNB1	3.61468e-19	-0.974856	0.798	0.418	1.04309e-14									PPM1D	3.19447e-26	0.944179	0.604	0.444	9.21829e-22
FAM171B	6.27619e-35	0.769724	0.634	0.555	1.81112e-30		KLF12	9.52432e-25	-0.975183	0.933	0.659	2.74843e-20									TUBB6	1.14111e-35	0.940035	0.532	0.304	3.29289e-31
ABHD3	7.09849e-22	0.769643	0.384	0.287	2.04841e-17		JUN	1.8766e-09	-0.976655	0.316	0.088	5.41531e-05									TP53TG1	2.1191e-36	0.937069	0.644	0.424	6.11507e-32
PRELID2	1.80938e-19	0.767207	0.438	0.361	5.22133e-15		SEMA6A-AS1	2.60082e-16	-0.976685	0.638	0.253	7.50519e-12									SGO1	7.9577e-32	0.934202	0.54	0.319	2.29635e-27
STX18-AS1	8.3743e-20	0.766567	0.367	0.28	2.41657e-15		DTNA	6.23885e-24	-0.986707	0.891	0.529	1.80035e-19									NEK2	2.68722e-25	0.930291	0.29	0.13	7.75451e-21
PODXL	3.82326e-16	0.766443	0.327	0.252	1.10328e-11		AFF3	1.29949e-16	-0.995203	0.776	0.435	3.74993e-12									ATF3	1.2654e-19	0.925469	0.348	0.194	3.65156e-15
UBE3D	1.01541e-28	0.764733	0.641	0.584	2.93016e-24		2023-03-01	3.68965e-12	-0.997457	0.627	0.312	1.06472e-07									EYA1	2.86105e-17	0.924214	0.33	0.186	8.25613e-13
SLC45A4	2.36681e-15	0.76367	0.316	0.242	6.82991e-11		SOX4	5.29776e-30	-0.99961	0.984	0.759	1.52878e-25									KAZN	5.36217e-41	0.924208	0.826	0.696	1.54736e-36
CDT1	4.79438e-26	0.757861	0.489	0.397	1.38351e-21		DCC	5.49725e-11	-1.02568	0.445	0.165	1.58634e-06									SCD	1.05854e-46	0.923464	0.808	0.652	3.05462e-42
PCLAF	7.786e-97	0.756029	0.898	0.788	2.24681e-92		UNC5C	4.53821e-08	-1.03783	0.563	0.341	0.00130959									SCRN1	5.91862e-29	0.920574	0.548	0.354	1.70794e-24
VCAN	4.32674e-73	0.754894	0.841	0.763	1.24857e-68		SHTN1	4.39103e-20	-1.04232	0.794	0.412	1.26712e-15									BAALC	9.87585e-26	0.918193	0.47	0.28	2.84987e-21
ASTN2	2.8122e-21	0.754733	0.46	0.38	8.11515e-17		DIO3	5.54468e-14	-1.05357	0.413	0.1	1.60003e-09									G2E3	1.35471e-27	0.916817	0.582	0.422	3.90927e-23
MIR99AHG	3.83581e-26	0.7547	0.709	0.657	1.1069e-21		KITLG	1.60671e-15	-1.06197	0.574	0.212	4.63647e-11									ADGRL3	1.21188e-49	0.916008	0.926	0.884	3.49711e-45
AC007388.1	1.12858e-26	0.751746	0.554	0.49	3.25673e-22		SKIL	6.74949e-16	-1.09079	0.612	0.253	1.9477e-11									TROAP	5.37768e-26	0.913217	0.364	0.181	1.55184e-21
AP5M1	4.65592e-11	0.750378	0.515	0.531	1.34356e-06		FEZF1	7.06473e-21	-1.09221	0.707	0.276	2.03867e-16									SIPA1L3	1.11424e-36	0.912835	0.712	0.517	3.21537e-32
BCKDHB	1.78777e-40	0.749199	0.696	0.633	5.15896e-36		VIPR2	3.43003e-16	-1.10202	0.53	0.165	9.89804e-12									RGS5	8.60053e-16	0.911785	0.318	0.18	2.48185e-11
PCDH19	2.33271e-19	0.748416	0.293	0.191	6.73151e-15		ME3	5.34142e-15	-1.1101	0.587	0.241	1.54137e-10									TP53I3	8.58523e-20	0.908584	0.636	0.542	2.47744e-15
KIF20A	2.28392e-24	0.747719	0.356	0.24	6.59071e-20		TRPC4	4.15549e-12	-1.12143	0.431	0.141	1.19915e-07									TMEFF2	4.75831e-23	0.907946	0.26	0.114	1.37311e-18
PGM1	1.77581e-22	0.747387	0.32	0.213	5.12445e-18		EFEMP1	3.04998e-15	-1.12445	0.446	0.106	8.80133e-11									PDE4D	5.44924e-12	0.906903	0.348	0.23	1.57249e-07
TAPT1-AS1	6.72159e-16	0.74691	0.293	0.212	1.93965e-11		SORCS2	1.23788e-12	-1.13141	0.388	0.1	3.57215e-08									KPNA2	2.4434e-22	0.904071	0.762	0.735	7.05093e-18
DIAPH2-AS1	2.88499e-18	0.745434	0.372	0.286	8.32521e-14		ARRDC3	3.50192e-17	-1.14116	0.525	0.153	1.01055e-12									LEF1	1.29247e-23	0.899216	0.454	0.277	3.72968e-19
EFHD1	1.2036e-23	0.744001	0.268	0.155	3.47323e-19		LMO1	2.75016e-13	-1.14304	0.406	0.106	7.93615e-09									AC073529.1	3.04291e-23	0.899086	0.426	0.238	8.78092e-19
RANBP17	3.65018e-47	0.743606	0.773	0.709	1.05333e-42		MIR181A2HG	5.19517e-25	-1.14316	0.819	0.412	1.49917e-20									CDC20	2.46836e-27	0.898499	0.434	0.234	7.12294e-23
CDKN3	3.60675e-50	0.743564	0.727	0.609	1.0408e-45		SIX3-AS1	1.42118e-13	-1.14402	0.3	0.029	4.10109e-09									CHCHD10	3.71041e-30	0.895485	0.616	0.424	1.07071e-25
FCHSD2	3.25468e-29	0.743508	0.726	0.722	9.39202e-25		BEGAIN	1.24579e-16	-1.15649	0.469	0.112	3.59496e-12									RPL39L	8.42959e-31	0.894154	0.618	0.421	2.43253e-26
RORA	1.25529e-26	0.743496	0.661	0.591	3.62239e-22		L1TD1	1.07917e-13	-1.16008	0.593	0.282	3.11417e-09									RBMS1	8.00217e-36	0.889702	0.71	0.535	2.30918e-31
KLHL29	7.46951e-09	0.743418	0.443	0.435	0.000215548		MAF	3.37539e-15	-1.16792	0.518	0.171	9.74037e-11									STK17A	1.10965e-28	0.888853	0.608	0.434	3.20212e-24
MXRA5	4.68529e-15	0.742382	0.251	0.171	1.35203e-10		CXXC4	9.26762e-25	-1.20255	0.77	0.318	2.67436e-20									DACH1	5.05488e-58	0.886519	0.974	0.934	1.45869e-53
SPINK5	8.06583e-23	0.740974	0.357	0.239	2.32756e-18		DLK1	4.27049e-58	-1.20749	1	0.941	1.23233e-53									LRRTM4	1.05543e-13	0.885501	0.68	0.587	3.04566e-09
BACE2	6.59625e-25	0.74071	0.332	0.214	1.90348e-20		TMTC2	1.13591e-24	-1.21097	0.862	0.524	3.2779e-20									CCP110	7.27097e-24	0.884409	0.538	0.376	2.09819e-19
MKI67	5.27781e-51	0.740576	0.804	0.64	1.52302e-46		TPM1	1.44328e-22	-1.21995	0.994	0.888	4.16486e-18									CDC25C	1.67631e-28	0.881315	0.348	0.159	4.83732e-24
TMEM161B-AS1	7.90368e-26	0.740034	0.534	0.467	2.28076e-21		NPAS3	9.98436e-37	-1.23442	0.981	0.765	2.88119e-32									ECT2	7.39479e-32	0.87987	0.634	0.434	2.13392e-27
ARHGEF39	3.26523e-19	0.739907	0.291	0.195	9.42248e-15		NRCAM	5.17099e-30	-1.23646	0.904	0.512	1.49219e-25									NFE2L3	2.54967e-19	0.879528	0.32	0.171	7.35759e-15
PDE7A	1.18957e-56	0.737359	0.763	0.67	3.43275e-52		FAM19A2	7.28714e-12	-1.23895	0.686	0.447	2.10285e-07									ST6GAL2	5.1128e-19	0.878682	0.45	0.291	1.4754e-14
FAM117A	4.05681e-15	0.735952	0.336	0.266	1.17067e-10		PTN	1.12615e-50	-1.24408	0.998	0.976	3.24973e-46									HS6ST2	6.16558e-38	0.878631	0.774	0.584	1.7792e-33
DEPDC1B	1.70605e-42	0.733995	0.687	0.585	4.92314e-38		PRICKLE1	1.71251e-08	-1.25889	0.358	0.141	0.000494179									IRS1	2.07668e-22	0.875185	0.438	0.262	5.99267e-18
TMTC4	3.32105e-27	0.731797	0.461	0.361	9.58354e-23		HIVEP3	1.35374e-11	-1.25969	0.488	0.218	3.90649e-07									NKD1	6.55233e-22	0.874797	0.272	0.127	1.8908e-17
ALDH7A1	2.19673e-93	0.73172	0.879	0.822	6.33909e-89		AC096772.1	1.16279e-14	-1.27257	0.279	0.006	3.35547e-10									SHISA9	2.95978e-19	0.873984	0.472	0.304	8.54103e-15
POU2F1	7.98115e-76	0.730658	0.846	0.785	2.30312e-71		DGKI	5.01386e-17	-1.29289	0.436	0.082	1.44685e-12									VWCE	4.62466e-29	0.872701	0.318	0.139	1.33454e-24
NID1	1.81644e-22	0.729503	0.574	0.571	5.24169e-18		KCNQ3	2.7902e-11	-1.29633	0.506	0.224	8.05169e-07									GAS1	1.28774e-12	0.868823	0.396	0.282	3.71603e-08
ATOH8	8.42006e-35	0.729248	0.301	0.15	2.42978e-30		EYA4	1.92391e-14	-1.30696	0.595	0.282	5.55182e-10									XPC	8.80365e-34	0.862105	0.696	0.547	2.54047e-29
TP53TG1	1.88563e-23	0.728661	0.497	0.413	5.44137e-19		ZIC1	1.31209e-44	-1.3075	0.985	0.718	3.78629e-40									KIF11	9.57833e-21	0.858455	0.492	0.322	2.76402e-16
LINC01515	5.00047e-33	0.728548	0.695	0.654	1.44298e-28		PDE4B	9.44786e-16	-1.32301	0.518	0.165	2.72637e-11									KLF6	3.61117e-31	0.857894	0.252	0.092	1.04207e-26
HPS3	2.72167e-19	0.727407	0.333	0.245	7.85393e-15		FZD8	7.49368e-29	-1.32747	0.669	0.153	2.16245e-24									NCAPD2	1.36907e-33	0.856417	0.582	0.366	3.95072e-29
ADGRL1	2.72951e-21	0.727132	0.43	0.352	7.87655e-17		DLX5	8.56939e-12	-1.34944	0.285	0.041	2.47287e-07									TIPARP	4.23991e-20	0.854213	0.332	0.175	1.22351e-15
AP002360.1	5.63951e-23	0.726628	0.438	0.348	1.62739e-18		LTBP1	1.3694e-33	-1.35191	0.969	0.776	3.95169e-29									SLC1A3	2.44025e-14	0.850502	0.448	0.304	7.04182e-10
UNG	3.68014e-30	0.724128	0.626	0.557	1.06198e-25		CDH12	6.17113e-09	-1.38388	0.339	0.118	0.00017808									DRAXIN	7.68274e-26	0.850278	0.384	0.197	2.21701e-21
CBLB	2.1605e-25	0.723863	0.534	0.448	6.23457e-21		HS3ST5	3.8117e-11	-1.38407	0.258	0.029	1.09994e-06									CNTNAP2	1.88047e-55	0.84265	0.968	0.933	5.42646e-51
SHC3	9.86763e-28	0.723631	0.651	0.62	2.8475e-23		MIR217HG	1.54392e-13	-1.41533	0.3	0.029	4.45529e-09									ADGRL2	2.11736e-55	0.84252	0.93	0.84	6.11007e-51
BTG2	6.28231e-08	0.723047	0.312	0.265	0.00181289		AC092958.1	1.83226e-35	-1.4185	0.934	0.559	5.28734e-31									SAC3D1	2.0618e-22	0.841524	0.54	0.372	5.94972e-18
TMEM243	2.36965e-26	0.721443	0.54	0.477	6.83811e-22		CHSY3	1.74814e-20	-1.44464	0.678	0.294	5.04461e-16									ZDBF2	2.85876e-23	0.840013	0.512	0.333	8.24952e-19
NQO2	4.51656e-24	0.720977	0.512	0.442	1.30334e-19		COL25A1	4.82862e-16	-1.44734	0.522	0.171	1.3934e-11									SDK2	1.47709e-56	0.835631	0.892	0.819	4.26243e-52
ENPP2	2.48881e-18	0.720462	0.296	0.198	7.18197e-14		AC092957.1	9.60224e-13	-1.4492	0.414	0.129	2.77092e-08									PRTG	2.98813e-61	0.834795	0.976	0.973	8.62285e-57
TENT5A	1.06176e-29	0.720054	0.37	0.227	3.06393e-25		KLF7	5.61302e-18	-1.46109	0.46	0.1	1.61975e-13									NTPCR	2.3451e-34	0.82859	0.712	0.567	6.76725e-30
TMEM132B	8.88754e-15	0.719838	0.412	0.33	2.56468e-10		CCNYL1	4.61168e-41	-1.46445	0.889	0.341	1.33079e-36									METRNL	3.79571e-25	0.827676	0.366	0.186	1.09533e-20
CDC7	1.06148e-32	0.719627	0.584	0.505	3.06312e-28		IER3	2.79911e-08	-1.49596	0.466	0.241	0.000807739									AL133346.1	1.90229e-28	0.827095	0.452	0.231	5.48943e-24
SOBP	2.06527e-23	0.717462	0.481	0.389	5.95975e-19		FOXG1	1.03527e-52	-1.5073	0.966	0.518	2.98748e-48									PSRC1	1.23416e-24	0.826608	0.328	0.157	3.5614e-20
ELP4	4.98648e-25	0.717105	0.602	0.556	1.43895e-20		SEMA5A	1.66367e-41	-1.5221	0.927	0.565	4.80084e-37									GCNT1	5.00725e-14	0.824274	0.362	0.23	1.44494e-09
PDE3B	1.14816e-28	0.713764	0.678	0.617	3.31325e-24		SEMA6A	4.33084e-54	-1.53103	0.979	0.771	1.24975e-49									TMEM243	7.74102e-24	0.823614	0.478	0.299	2.23383e-19
COL1A1	5.35676e-26	0.713317	0.484	0.347	1.5458e-21		IGFBP3	1.12889e-14	-1.59158	0.298	0.018	3.25764e-10									LINC00472	2.86689e-17	0.822286	0.268	0.136	8.27299e-13
MIR34AHG	1.52954e-15	0.712585	0.314	0.219	4.4138e-11		PTPRT	3.52615e-16	-1.61804	0.476	0.141	1.01754e-11									ZNF385B	5.45735e-21	0.822257	0.512	0.317	1.57483e-16
ARHGAP6	5.33046e-22	0.712126	0.48	0.381	1.53821e-17		NEFM	1.17473e-29	-1.6487	0.814	0.406	3.38992e-25									PLCL2	4.35418e-20	0.818308	0.388	0.218	1.25649e-15
PTCHD4	1.17353e-18	0.70971	0.474	0.355	3.38645e-14		RIPPLY3	4.35371e-19	-1.71093	0.362	0.018	1.25635e-14									CCNG1	1.59124e-72	0.816656	0.946	0.935	4.59185e-68
CDC42EP5	6.65224e-23	0.707687	0.342	0.229	1.91964e-18		GPR176	4.23015e-20	-1.71834	0.477	0.094	1.2207e-15									PDIA4	2.67125e-35	0.815454	0.742	0.602	7.70841e-31
CHCHD10	9.39472e-55	0.706829	0.78	0.731	2.71104e-50		PKDCC	2.99416e-33	-1.8047	0.649	0.112	8.64026e-29									PRC1	1.98546e-25	0.813745	0.27	0.116	5.72945e-21
PLCL2	2.22954e-19	0.704388	0.272	0.169	6.43378e-15		SHISA6	5.09176e-29	-1.8592	0.676	0.212	1.46933e-24									KNL1	5.26286e-18	0.812169	0.476	0.321	1.5187e-13
LINC01090	1.47424e-24	0.703869	0.641	0.576	4.25421e-20		JAKMIP2-AS1	1.52322e-24	-1.87192	0.501	0.071	4.39555e-20									TLL2	1.02588e-12	0.801372	0.262	0.148	2.96037e-08
MEGF9	3.55621e-11	0.703823	0.437	0.399	1.02622e-06		CNTN5	3.15271e-11	-1.87679	0.265	0.035	9.09779e-07									THSD4	2.0196e-26	0.801258	0.278	0.115	5.82797e-22
GRAMD1B	3.75786e-08	0.702198	0.313	0.274	0.00108441		PRSS23	7.76688e-59	-1.9065	0.964	0.5	2.24129e-54									CYFIP2	1.37971e-26	0.798584	0.644	0.496	3.98143e-22
LHFPL6	7.03658e-48	0.700661	0.827	0.771	2.03054e-43		PTPRN2	8.81964e-63	-1.91499	0.96	0.471	2.54508e-58									BLVRB	1.2029e-23	0.797581	0.456	0.27	3.4712e-19
RIC8B	8.97187e-29	0.699569	0.662	0.635	2.58901e-24		VAX1	8.3558e-36	-1.95052	0.645	0.1	2.41123e-31									IER5	6.78787e-27	0.797056	0.338	0.156	1.95878e-22
MCM2	2.58595e-33	0.698684	0.603	0.521	7.46227e-29		SMOC1	5.29744e-59	-2.00324	0.969	0.559	1.52868e-54									TM7SF3	7.66246e-24	0.794992	0.636	0.505	2.21115e-19
FRA10AC1	1.47161e-26	0.696848	0.626	0.588	4.24662e-22		CACNG8	1.35099e-34	-2.01917	0.626	0.094	3.89854e-30									AJUBA	1.49855e-19	0.794327	0.332	0.18	4.32436e-15
AC090568.2	2.39308e-18	0.695027	0.486	0.403	6.90572e-14		MGST1	1.19435e-54	-2.11934	0.9	0.359	3.44654e-50									HMGB2	1.25083e-32	0.792663	0.81	0.698	3.60952e-28
GLUL	1.69303e-56	0.691247	0.827	0.775	4.88556e-52		SIX3	2.62211e-78	-2.275	0.975	0.524	7.56661e-74									NDUFAF8	8.92878e-36	0.791292	0.79	0.697	2.57658e-31
TANC1	1.38679e-35	0.691098	0.519	0.359	4.00187e-31		AC105411.1	9.87058e-26	-2.32212	0.605	0.182	2.84835e-21									SMC4	4.09941e-32	0.789484	0.778	0.663	1.18297e-27
EGFL7	6.83331e-20	0.689789	0.503	0.458	1.97189e-15		LGR4	4.04127e-53	-2.37222	0.806	0.147	1.16619e-48									SKA3	1.68228e-19	0.78941	0.302	0.158	4.85456e-15
MT2A	7.51895e-58	0.688664	0.4	0.179	2.16974e-53		LINC01833	3.90275e-63	-2.45281	0.878	0.229	1.12622e-58									UBE2T	2.74972e-21	0.788879	0.448	0.268	7.93487e-17
SLC35D1	1.77963e-12	0.688271	0.428	0.392	5.13547e-08		TAGLN	4.60367e-11	-2.4945	0.551	0.288	1.32848e-06									RFC3	3.06543e-28	0.788801	0.766	0.595	8.8459e-24
DCXR	3.72747e-41	0.686603	0.707	0.645	1.07564e-36		AC016766.1	4.53826e-11	-2.55207	0.518	0.259	1.30961e-06									TUBB2A	2.72134e-13	0.788167	0.536	0.439	7.85298e-09
WDR76	1.03996e-20	0.686044	0.364	0.252	3.00103e-16		LINC01551	5.46675e-85	-3.34397	0.949	0.241	1.57754e-80									GAMT	7.50583e-27	0.787672	0.612	0.445	2.16596e-22
MCM5	3.2256e-26	0.685111	0.579	0.508	9.30811e-22		FZD5	4.83191e-97	-3.87802	0.965	0.141	1.39434e-92									FZD7	1.96654e-21	0.786814	0.484	0.313	5.67483e-17
DUT	1.68464e-70	0.682951	0.903	0.867	4.86138e-66																CYTOR	9.79983e-32	0.786195	0.312	0.125	2.82794e-27
C3orf67	2.428e-18	0.679779	0.285	0.19	7.00648e-14																PLCB1	2.43628e-23	0.783012	0.694	0.52	7.03036e-19
ORC1	6.40115e-17	0.678734	0.394	0.32	1.84718e-12																AMOTL2	7.79611e-26	0.777057	0.586	0.399	2.24972e-21
MMRN1	1.51798e-13	0.678659	0.309	0.226	4.38044e-09																CITED2	2.15474e-22	0.774869	0.542	0.373	6.21793e-18
RAD51B	2.80352e-45	0.678344	0.801	0.754	8.09013e-41																SNCA	4.01873e-18	0.769932	0.452	0.283	1.15969e-13
S100A4	1.04255e-10	0.677996	0.48	0.453	3.00849e-06																POLQ	8.07984e-21	0.769392	0.436	0.259	2.3316e-16
NASP	3.35862e-165	0.677428	0.999	0.992	9.69196e-161																DUSP14	5.85067e-18	0.767665	0.436	0.286	1.68833e-13
PHC2	2.16391e-16	0.677237	0.764	0.81	6.2444e-12																FHIT	3.54121e-24	0.767198	0.762	0.613	1.02189e-19
MCM4	1.27729e-51	0.67723	0.817	0.731	3.68588e-47																SLC48A1	6.10251e-26	0.765929	0.254	0.103	1.761e-21
CARMIL1	1.00364e-21	0.677112	0.386	0.278	2.8962e-17																PBK	1.3733e-18	0.764019	0.312	0.166	3.96292e-14
AR	1.89894e-19	0.677029	0.478	0.42	5.47978e-15																ADAMTS20	1.00098e-21	0.763399	0.26	0.116	2.88852e-17
NMRAL1	1.24088e-22	0.676329	0.491	0.422	3.5808e-18																PKM	2.84772e-59	0.759455	0.956	0.954	8.21767e-55
SCML1	3.13764e-16	0.673712	0.389	0.319	9.0543e-12																PREX1	2.08402e-15	0.757957	0.37	0.23	6.01384e-11
MCM3	7.00929e-67	0.673637	0.86	0.791	2.02267e-62																DDIAS	5.852e-23	0.753336	0.268	0.118	1.68871e-18
CU638689.4	2.37981e-17	0.671081	0.31	0.228	6.86741e-13																AC079298.3	5.31042e-14	0.752643	0.29	0.163	1.53243e-09
PANK1	3.1029e-27	0.670978	0.524	0.454	8.95403e-23																MIR4713HG	1.20833e-21	0.751747	0.312	0.149	3.48687e-17
DHFR	5.70673e-77	0.670847	0.866	0.8	1.64679e-72																APOC1	1.66602e-18	0.750948	0.368	0.212	4.80763e-14
FBXO17	8.82161e-14	0.670689	0.382	0.327	2.54565e-09																TRIM24	8.12124e-52	0.750708	0.958	0.913	2.34355e-47
MGMT	6.58394e-20	0.670027	0.407	0.321	1.89993e-15																IRF2BP2	5.40968e-18	0.748471	0.444	0.285	1.56107e-13
FAM83D	5.58959e-18	0.669996	0.432	0.355	1.61299e-13																FOXM1	1.93817e-19	0.745557	0.41	0.24	5.59299e-15
TMC6	9.83315e-12	0.669592	0.281	0.219	2.83755e-07																RRM2	2.66103e-21	0.744142	0.49	0.307	7.67893e-17
YAP1	3.36113e-53	0.669262	0.832	0.786	9.69921e-49																IBTK	2.78793e-19	0.744127	0.632	0.504	8.04512e-15
ENOSF1	4.02721e-27	0.669162	0.604	0.56	1.16213e-22																CNTNAP3	1.1134e-11	0.74216	0.38	0.258	3.21295e-07
FKBP1B	1.88521e-22	0.668722	0.451	0.371	5.44015e-18																DEPDC1B	1.33838e-15	0.741261	0.544	0.426	3.86217e-11
RAC3	6.4549e-34	0.668696	0.667	0.598	1.86269e-29																EFHD1	9.57634e-26	0.738434	0.258	0.104	2.76344e-21
PLPP3	1.7192e-14	0.668688	0.389	0.328	4.9611e-10																TSPAN11	3.30939e-17	0.737413	0.478	0.324	9.54991e-13
ANXA6	3.27459e-31	0.668177	0.598	0.531	9.44949e-27																CDCA5	3.95007e-22	0.736583	0.324	0.159	1.13987e-17
CRB2	3.3771e-16	0.667235	0.432	0.372	9.74531e-12																CCND1	9.26017e-43	0.733606	0.902	0.885	2.67221e-38
DLGAP5	1.99348e-50	0.666166	0.771	0.619	5.75258e-46																CEP85L	6.71048e-13	0.728418	0.414	0.282	1.93644e-08
CALN1	5.1263e-18	0.665826	0.27	0.168	1.4793e-13																EMX2OS	4.82734e-19	0.727554	0.626	0.466	1.39303e-14
FLRT2	1.04021e-23	0.663755	0.59	0.487	3.00174e-19																KIF26B	1.05509e-11	0.726463	0.298	0.18	3.04468e-07
DPH6	2.90389e-15	0.663653	0.54	0.499	8.37976e-11																PCLAF	1.18678e-27	0.725517	0.724	0.543	3.42468e-23
PARP8	1.21485e-22	0.662578	0.604	0.54	3.50569e-18																NQO1	1.03664e-22	0.723634	0.536	0.342	2.99144e-18
ZNF609	1.36408e-56	0.660825	0.829	0.775	3.93632e-52																B3GNT2	9.50541e-19	0.721693	0.28	0.141	2.74298e-14
ITPKB	1.36613e-13	0.660747	0.265	0.191	3.94225e-09																SPAG5	2.377e-22	0.72044	0.276	0.124	6.85931e-18
AC010511.1	1.9573e-09	0.658507	0.304	0.236	5.64819e-05																CHKA	7.90699e-19	0.720209	0.67	0.552	2.28172e-14
NRP2	9.88122e-20	0.655075	0.589	0.521	2.85142e-15																CIP2A	1.32772e-17	0.719791	0.474	0.313	3.83141e-13
BLM	4.9976e-33	0.65323	0.629	0.524	1.44216e-28																ZWINT	5.08323e-17	0.719775	0.534	0.381	1.46687e-12
ZNF880	1.49184e-12	0.65308	0.316	0.252	4.305e-08																NMU	3.86931e-14	0.717417	0.336	0.2	1.11657e-09
CACNA2D1	1.57745e-10	0.652834	0.398	0.349	4.55205e-06																FKBP4	2.16063e-18	0.716773	0.552	0.41	6.23493e-14
PLK1	1.46927e-21	0.649557	0.532	0.438	4.23986e-17																CENPI	3.36214e-18	0.714333	0.332	0.181	9.70212e-14
CLMP	8.41123e-18	0.649028	0.3	0.204	2.42723e-13																RAP2B	3.13334e-19	0.713681	0.594	0.458	9.04189e-15
PRKN	3.82548e-16	0.648992	0.446	0.362	1.10392e-11																RAC3	1.94283e-17	0.713564	0.484	0.32	5.60644e-13
ZIC5	8.62231e-18	0.64861	0.384	0.294	2.48814e-13																AC099850.2	5.25349e-20	0.713178	0.258	0.12	1.516e-15
RNF150	2.90852e-13	0.648594	0.306	0.231	8.39313e-09																SRGAP2	1.249e-16	0.710339	0.562	0.436	3.60423e-12
ZFP36L1	1.33038e-61	0.648501	0.891	0.83	3.83907e-57																H2AFX	2.60198e-21	0.70916	0.626	0.478	7.50852e-17
CMBL	4.12589e-20	0.648451	0.543	0.487	1.19061e-15																S100A11	3.59545e-10	0.708797	0.37	0.261	1.03754e-05
USP9X	2.26701e-46	0.647974	0.811	0.779	6.54192e-42																RHOBTB3	1.28062e-17	0.708796	0.28	0.142	3.69548e-13
CACNA1A	1.06848e-18	0.646439	0.499	0.435	3.0833e-14																MYL9	2.24353e-24	0.708314	0.542	0.345	6.47415e-20
ATAD5	1.01442e-41	0.645744	0.745	0.659	2.92732e-37																PRRG1	3.41524e-22	0.708099	0.256	0.11	9.85535e-18
PIMREG	4.51992e-30	0.644747	0.621	0.527	1.30431e-25																EFNA5	2.98803e-45	0.707815	0.99	0.988	8.62255e-41
CNTRL	1.16879e-18	0.644184	0.509	0.452	3.37278e-14																RNF26	6.99912e-21	0.707537	0.284	0.135	2.01974e-16
FZD3	1.05234e-58	0.643435	0.872	0.841	3.03674e-54																USP9X	8.73094e-26	0.701243	0.81	0.76	2.51949e-21
MYLK	5.84129e-21	0.64339	0.488	0.407	1.68562e-16																FRMD5	2.65494e-18	0.700711	0.706	0.571	7.66135e-14
FBLN7	2.03793e-17	0.642411	0.413	0.339	5.88086e-13																SOX13	1.37962e-15	0.698444	0.318	0.179	3.98116e-11
TRIM71	9.37395e-53	0.641588	0.804	0.754	2.70504e-48																TCOF1	1.03836e-22	0.697947	0.604	0.449	2.99641e-18
POLA1	2.63707e-40	0.64136	0.804	0.729	7.60978e-36																PARPBP	1.66916e-13	0.695461	0.496	0.372	4.81671e-09
FHIT	7.17124e-22	0.640939	0.69	0.633	2.06941e-17																SPDL1	7.26923e-17	0.694519	0.49	0.338	2.09768e-12
SESN1	1.88119e-14	0.640798	0.546	0.539	5.42855e-10																SPC24	1.12972e-14	0.692432	0.278	0.152	3.26004e-10
GRTP1	2.53917e-21	0.639187	0.377	0.272	7.32729e-17																MYCN	1.59591e-14	0.691608	0.528	0.401	4.60531e-10
CYB5A	3.00174e-26	0.638588	0.544	0.466	8.66212e-22																PRDX6	1.72031e-39	0.691276	0.96	0.972	4.96431e-35
MTM1	1.15147e-08	0.638399	0.34	0.309	0.00033228																FRA10AC1	5.89738e-13	0.684658	0.564	0.459	1.70181e-08
BRCA2	4.09169e-30	0.636554	0.649	0.563	1.18074e-25																FAM110B	9.96525e-16	0.683558	0.738	0.653	2.87567e-11
KIF15	3.25344e-39	0.635696	0.653	0.525	9.38844e-35																TK1	2.02855e-19	0.682229	0.358	0.194	5.85378e-15
C14orf132	6.6385e-20	0.633308	0.404	0.313	1.91567e-15																MAD2L1	2.79525e-22	0.68077	0.688	0.528	8.06625e-18
APOC1	1.44607e-21	0.633174	0.5	0.433	4.17294e-17																PTTG1	7.60289e-26	0.679296	0.752	0.624	2.19396e-21
CD47	1.57458e-14	0.632799	0.57	0.577	4.54378e-10																COL4A6	1.68457e-34	0.677729	0.956	0.906	4.86116e-30
THY1	6.1447e-24	0.632041	0.602	0.547	1.77318e-19																POC1A	5.65404e-17	0.67481	0.304	0.164	1.63159e-12
AL355338.1	7.01321e-16	0.631862	0.412	0.351	2.0238e-11																RIC8B	1.55451e-13	0.665399	0.572	0.464	4.48585e-09
EPB41L2	1.47515e-48	0.631823	0.831	0.786	4.25684e-44																PDZRN3	2.83874e-18	0.663061	0.322	0.166	8.19176e-14
PHACTR1	1.65359e-16	0.631047	0.564	0.503	4.77175e-12																S100A6	3.52705e-10	0.662584	0.464	0.355	1.0178e-05
HILPDA	7.86035e-21	0.630421	0.551	0.505	2.26826e-16																FAM155A	7.95595e-25	0.661604	0.84	0.713	2.29585e-20
DPYSL5	7.78324e-39	0.629646	0.774	0.732	2.24601e-34																XBP1	6.76659e-20	0.660971	0.538	0.371	1.95263e-15
RPL39L	4.427e-50	0.629492	0.791	0.715	1.2775e-45																SLC35D1	2.03718e-11	0.65929	0.36	0.238	5.87868e-07
RPA3	5.44285e-75	0.628927	0.917	0.875	1.57064e-70																RALGAPB	7.16902e-15	0.657655	0.558	0.432	2.06876e-10
EDA	1.36584e-12	0.628629	0.384	0.31	3.94142e-08																PHACTR2	7.72888e-29	0.654501	0.864	0.794	2.23032e-24
MAP2K6	1.79732e-25	0.62711	0.383	0.246	5.18652e-21																RAB31	1.85577e-17	0.654054	0.358	0.201	5.3552e-13
TTC21B	2.44839e-18	0.626898	0.53	0.494	7.06531e-14																IER3	8.96424e-26	0.653463	0.552	0.344	2.58681e-21
TSPO	1.24443e-15	0.626426	0.515	0.467	3.59106e-11																ROBO2	1.64425e-09	0.653075	0.452	0.343	4.74482e-05
FAM117B	5.11071e-20	0.625932	0.586	0.545	1.4748e-15																ANK2	8.63244e-22	0.651014	0.872	0.796	2.49106e-17
SPRY4-AS1	8.65342e-10	0.625067	0.386	0.346	2.49712e-05																ARF1	1.77209e-29	0.65095	0.798	0.746	5.11372e-25
SH3D19	2.84617e-41	0.623835	0.79	0.707	8.2132e-37																ADARB2	4.88043e-14	0.650109	0.288	0.161	1.40835e-09
XPC	1.15842e-25	0.621854	0.678	0.667	3.34285e-21																ZNF608	5.63836e-31	0.648419	0.916	0.88	1.62706e-26
C21orf58	2.36892e-31	0.621597	0.619	0.532	6.83599e-27																ALDH2	2.47813e-15	0.647826	0.544	0.407	7.15114e-11
NAALAD2	2.44193e-10	0.621004	0.301	0.244	7.04666e-06																PIR	4.84798e-17	0.645834	0.556	0.404	1.39898e-12
CIT	2.24e-25	0.620571	0.56	0.469	6.46397e-21																SERTAD2	3.76538e-15	0.644493	0.462	0.312	1.08658e-10
GAMT	1.33107e-35	0.620247	0.691	0.642	3.84108e-31																ZFP36L2	2.92113e-13	0.643724	0.482	0.347	8.4295e-09
KHDRBS2	2.04321e-25	0.62012	0.646	0.553	5.89611e-21																GAS6	1.43511e-11	0.643209	0.354	0.233	4.14129e-07
MSH6	4.24187e-47	0.619163	0.849	0.801	1.22408e-42																SLCO6A1	2.59868e-09	0.642033	0.268	0.167	7.499e-05
MDM2	4.76617e-10	0.618311	0.712	0.746	1.37537e-05																IGDCC3	9.60754e-28	0.641864	0.87	0.823	2.77245e-23
MYBL2	8.27483e-39	0.617445	0.746	0.662	2.38787e-34																SESN3	5.55139e-14	0.640566	0.804	0.794	1.60196e-09
CASP8AP2	6.78591e-34	0.615699	0.729	0.678	1.95821e-29																PHPT1	2.47946e-53	0.639671	0.986	0.986	7.15498e-49
HMGB2	2.54343e-96	0.614102	0.971	0.88	7.33959e-92																MGME1	3.40963e-17	0.639502	0.606	0.471	9.83917e-13
CROT	2.03294e-16	0.613208	0.477	0.404	5.86646e-12																FAM171B	1.97682e-19	0.637017	0.746	0.639	5.70451e-15
RNF144A	4.63844e-19	0.612251	0.558	0.52	1.33851e-14																USP53	1.96022e-13	0.636182	0.296	0.169	5.65661e-09
SRGAP2B	1.22432e-15	0.612169	0.518	0.501	3.53301e-11																CENPL	3.5876e-15	0.635927	0.268	0.141	1.03527e-10
CYBA	1.22375e-43	0.611871	0.802	0.773	3.53139e-39																ANKRD18B	2.7915e-16	0.634755	0.334	0.188	8.05542e-12
SRGAP2	2.53357e-30	0.611396	0.676	0.651	7.31113e-26																CREB3L2	6.08074e-09	0.633689	0.426	0.32	0.000175472
CUX2	4.667e-13	0.610433	0.37	0.298	1.34676e-08																ASNS	2.85346e-10	0.633555	0.322	0.209	8.23423e-06
GGA2	3.70341e-30	0.61035	0.661	0.602	1.06869e-25																CKAP5	8.60481e-19	0.633519	0.72	0.632	2.48309e-14
LFNG	3.43302e-07	0.610289	0.268	0.227	0.00990668																CDON	1.21258e-13	0.632555	0.796	0.779	3.49913e-09
KIF2C	6.56403e-27	0.608018	0.59	0.496	1.89418e-22																STIL	7.25261e-13	0.632495	0.356	0.223	2.09289e-08
BCR	8.30321e-14	0.607758	0.515	0.515	2.39606e-09																DBF4B	2.97904e-14	0.630278	0.336	0.199	8.59662e-10
PPA2	1.19878e-42	0.60772	0.796	0.762	3.45931e-38																BIRC5	1.56537e-25	0.629059	0.712	0.527	4.51718e-21
OLFML3	6.00673e-15	0.607314	0.266	0.19	1.73336e-10																NADSYN1	5.24675e-19	0.628964	0.25	0.115	1.51406e-14
EXO1	1.26678e-16	0.606942	0.461	0.393	3.65555e-12																PKP4	5.46632e-26	0.628936	0.812	0.714	1.57742e-21
CENPH	1.19385e-44	0.606543	0.817	0.76	3.44508e-40																ZGRF1	1.6309e-18	0.628769	0.442	0.266	4.7063e-14
NUP62	1.0825e-34	0.606531	0.726	0.691	3.12377e-30																RTKN2	2.66049e-14	0.627875	0.518	0.378	7.67737e-10
CHAF1B	1.40789e-18	0.605318	0.404	0.317	4.06275e-14																ASF1B	2.10994e-18	0.627399	0.372	0.206	6.08865e-14
NECTIN1	4.45321e-15	0.605082	0.446	0.409	1.28506e-10																ESCO2	1.8045e-17	0.626336	0.316	0.167	5.20724e-13
CKS2	1.33335e-61	0.60506	0.953	0.926	3.84766e-57																MYBL2	1.76169e-16	0.625014	0.46	0.295	5.08371e-12
APOLD1	1.59573e-12	0.604737	0.328	0.246	4.60479e-08																SLC2A1	1.17288e-13	0.624349	0.698	0.634	3.38459e-09
MTSS1	1.77943e-10	0.604342	0.369	0.314	5.1349e-06																SDHA	2.6813e-15	0.624094	0.548	0.413	7.73744e-11
PIP4K2A	2.45617e-17	0.604066	0.512	0.467	7.08778e-13																NDE1	1.04662e-11	0.623336	0.28	0.165	3.02022e-07
EFNB2	1.43009e-47	0.603012	0.834	0.726	4.1268e-43																CLU	2.52018e-15	0.622141	0.642	0.52	7.27248e-11
EMP2	7.06264e-23	0.602738	0.518	0.444	2.03807e-18																C19orf24	2.12371e-13	0.621601	0.354	0.218	6.12839e-09
ZRANB3	1.17119e-25	0.601486	0.69	0.651	3.3797e-21																PLXNB2	2.73079e-11	0.62078	0.376	0.256	7.88024e-07
PIAS1	1.28904e-38	0.601002	0.786	0.758	3.7198e-34																IVNS1ABP	1.33947e-16	0.620637	0.702	0.638	3.86532e-12
SIPA1L2	4.39716e-23	0.600683	0.67	0.656	1.26889e-18																KLHL13	7.55943e-15	0.620234	0.314	0.178	2.18142e-10
PREP	6.8851e-19	0.599622	0.545	0.51	1.98683e-14																COL26A1	2.00219e-09	0.619647	0.578	0.498	5.77771e-05
LTBP4	2.13445e-24	0.599554	0.25	0.133	6.15938e-20																CENPP	5.10154e-17	0.619639	0.636	0.479	1.47215e-12
ZNF589	2.25416e-12	0.599513	0.423	0.381	6.50482e-08																KLF3	2.69159e-16	0.619589	0.626	0.481	7.76711e-12
ZNF519	6.31493e-24	0.599054	0.642	0.616	1.8223e-19																EMP3	3.70279e-15	0.618789	0.518	0.366	1.06851e-10
LRIG1	4.85679e-11	0.598895	0.517	0.513	1.40152e-06																FTL	3.4469e-60	0.618629	0.994	0.999	9.94673e-56
NETO2	2.30982e-39	0.597889	0.8	0.766	6.66544e-35																DIAPH2	3.94715e-24	0.618197	0.844	0.749	1.13903e-19
LINC01572	5.99604e-26	0.596621	0.701	0.637	1.73028e-21																ZFHX4-AS1	1.47208e-11	0.617892	0.292	0.175	4.24797e-07
ARMC4	2.78075e-11	0.595529	0.277	0.213	8.02442e-07																TRIM59	6.63e-13	0.617479	0.284	0.163	1.91322e-08
CHEK2	9.6462e-19	0.595443	0.435	0.361	2.7836e-14																RANGAP1	1.03162e-14	0.61721	0.41	0.268	2.97695e-10
NCKAP5	6.43554e-08	0.595434	0.32	0.265	0.0018571																RHNO1	2.42559e-15	0.616084	0.374	0.229	6.99952e-11
XRCC2	4.80422e-20	0.595054	0.571	0.508	1.38635e-15																GTPBP2	7.62233e-12	0.615613	0.262	0.149	2.19958e-07
SDC1	4.71392e-20	0.594547	0.438	0.363	1.36029e-15																AKAP12	2.00061e-09	0.61321	0.844	0.857	5.77315e-05
ZNF730	3.64082e-40	0.593701	0.793	0.747	1.05063e-35																OSBPL3	2.82996e-17	0.612877	0.304	0.159	8.16641e-13
CRNDE	3.23628e-27	0.593396	0.704	0.676	9.33894e-23																NUAK1	1.14621e-10	0.612731	0.394	0.274	3.30762e-06
SMYD4	2.4441e-12	0.592865	0.375	0.322	7.05294e-08																SLC1A5	3.7017e-11	0.611217	0.376	0.25	1.0682e-06
MAML3	1.71564e-29	0.592769	0.647	0.525	4.95081e-25																RBPMS2	1.00584e-14	0.610215	0.46	0.316	2.90255e-10
CECR2	5.01901e-35	0.59246	0.795	0.75	1.44833e-30																LINC01572	2.03265e-18	0.609816	0.746	0.628	5.86563e-14
KANSL1L	2.50407e-15	0.591802	0.548	0.522	7.22599e-11																XRCC2	2.00082e-16	0.608669	0.492	0.324	5.77377e-12
UNC119	6.38891e-14	0.591669	0.451	0.417	1.84365e-09																AP5M1	1.22215e-11	0.607449	0.504	0.381	3.52676e-07
CYP46A1	2.99394e-10	0.590176	0.409	0.356	8.63962e-06																SPINK5	5.23427e-17	0.606473	0.476	0.298	1.51045e-12
THUMPD3	7.80864e-27	0.588193	0.559	0.456	2.25334e-22																CCDC18	5.77462e-17	0.605888	0.58	0.429	1.66638e-12
CREG1	2.62619e-11	0.587391	0.394	0.357	7.57839e-07																ENO1	1.50741e-56	0.604977	0.972	0.964	4.34993e-52
NME4	9.12969e-123	0.586452	0.97	0.956	2.63456e-118																Z94721.1	5.26731e-15	0.604891	0.444	0.291	1.51999e-10
DPP10	2.80897e-09	0.586389	0.395	0.345	8.10584e-05																NME3	4.01123e-14	0.604277	0.44	0.294	1.15752e-09
ISYNA1	2.55847e-42	0.585896	0.815	0.796	7.38299e-38																PCNA	1.59702e-20	0.603861	0.774	0.646	4.60852e-16
FANCD2	4.14324e-27	0.585694	0.619	0.537	1.19561e-22																NCAPG2	5.88026e-14	0.601228	0.478	0.337	1.69687e-09
HLTF	6.41622e-25	0.585265	0.629	0.58	1.85153e-20																TMEM68	2.14248e-14	0.600628	0.528	0.389	6.18255e-10
SIL1	3.838e-12	0.583336	0.543	0.547	1.10753e-07																TSPAN4	1.1335e-13	0.599864	0.416	0.274	3.27095e-09
DHTKD1	9.68933e-13	0.581881	0.46	0.44	2.79605e-08																CD82	7.66882e-12	0.598544	0.422	0.29	2.21299e-07
ABHD17B	3.0714e-25	0.581797	0.659	0.629	8.86314e-21																WNT7B	2.64929e-07	0.597293	0.456	0.388	0.00764505
TSPAN11	8.9369e-10	0.581662	0.33	0.281	2.57892e-05																ITM2B	5.54986e-29	0.596245	0.89	0.864	1.60152e-24
LPCAT1	4.434e-13	0.581452	0.456	0.434	1.27952e-08																CIT	3.1836e-12	0.595922	0.416	0.287	9.18691e-08
TMED8	1.10519e-11	0.581063	0.478	0.457	3.18924e-07																CRABP2	1.59274e-17	0.595807	0.792	0.75	4.59617e-13
SPATS2L	2.45442e-12	0.580282	0.732	0.749	7.08273e-08																BX890604.1	6.05124e-13	0.595141	0.428	0.29	1.74621e-08
TARBP1	8.65625e-13	0.579799	0.446	0.412	2.49793e-08																GGA2	3.23681e-10	0.593794	0.57	0.472	9.34047e-06
BUB1	8.99411e-23	0.57926	0.611	0.538	2.59543e-18																NME1	1.149e-27	0.592123	0.916	0.897	3.31567e-23
CCND3	7.47192e-10	0.578976	0.398	0.371	2.15617e-05																TMEM65	2.15109e-11	0.59118	0.534	0.424	6.20741e-07
PHLDA3	1.16557e-08	0.578499	0.38	0.334	0.000336348																SDC2	2.85404e-21	0.590307	0.822	0.767	8.23591e-17
EMP1	1.42913e-09	0.578308	0.393	0.327	4.12403e-05																LRRTM3	4.83157e-10	0.588783	0.318	0.202	1.39425e-05
KIAA1958	1.09987e-37	0.578219	0.828	0.785	3.1739e-33																LMCD1-AS1	2.72686e-09	0.588758	0.326	0.209	7.86891e-05
CPD	1.79831e-14	0.577988	0.551	0.554	5.18939e-10																AP1S3	2.52049e-13	0.587529	0.254	0.136	7.27337e-09
JAM3	3.81741e-26	0.577532	0.705	0.689	1.10159e-21																CPE	1.28536e-10	0.586427	0.704	0.688	3.70916e-06
OBSL1	1.39394e-10	0.577386	0.436	0.425	4.0225e-06																PANK1	2.46606e-11	0.585161	0.53	0.424	7.11631e-07
NCAPD2	2.28277e-31	0.577349	0.667	0.592	6.58738e-27																PTPN14	1.95379e-13	0.584545	0.574	0.451	5.63804e-09
CCNA2	5.33434e-35	0.574956	0.727	0.624	1.53933e-30																CPSF4	6.36045e-12	0.584223	0.48	0.348	1.83543e-07
UBE2Q2	1.6473e-16	0.57424	0.549	0.515	4.75361e-12																RAB11FIP2	1.17496e-11	0.583987	0.63	0.522	3.39057e-07
SRGAP2C	1.54644e-14	0.573983	0.544	0.539	4.46257e-10																MND1	2.72906e-12	0.580068	0.488	0.364	7.87525e-08
SMO	7.83235e-18	0.572702	0.56	0.536	2.26018e-13																RNPEP	3.19841e-10	0.579792	0.46	0.347	9.22966e-06
PRKX	3.21533e-11	0.572424	0.508	0.503	9.27849e-07																BUB3	1.89316e-14	0.574935	0.67	0.603	5.4631e-10
G2E3	1.79604e-22	0.571538	0.685	0.654	5.18282e-18																COX17	8.84244e-16	0.574166	0.672	0.563	2.55166e-11
AC073529.1	1.25552e-10	0.570655	0.46	0.414	3.62304e-06																IGFBP4	8.08698e-16	0.57376	0.29	0.15	2.33366e-11
LIN52	1.73992e-24	0.56978	0.644	0.607	5.02088e-20																EGF	5.17552e-10	0.573515	0.274	0.168	1.4935e-05
CENPF	1.02527e-52	0.569589	0.932	0.865	2.95861e-48																CEP128	1.91056e-13	0.573503	0.556	0.429	5.51332e-09
MIS18BP1	1.01152e-48	0.569163	0.818	0.723	2.91894e-44																THUMPD3	1.17475e-13	0.573048	0.488	0.333	3.38999e-09
INTS6	6.44359e-15	0.567693	0.647	0.638	1.85943e-10																TOB1	7.63147e-11	0.572241	0.402	0.279	2.20221e-06
KIF26B	1.20955e-07	0.567339	0.378	0.323	0.00349041																FBXW7	1.87053e-20	0.572158	0.752	0.672	5.3978e-16
RIMS2	1.46592e-28	0.566979	0.786	0.712	4.2302e-24																HMCN1	1.13438e-11	0.572001	0.466	0.33	3.27348e-07
ZNF704	2.43395e-16	0.566877	0.586	0.547	7.02365e-12																PLTP	1.82023e-10	0.570757	0.6	0.521	5.25265e-06
CEP162	1.73766e-11	0.566786	0.517	0.504	5.01436e-07																SEC61A1	4.79329e-12	0.57018	0.506	0.393	1.3832e-07
TACC3	2.04416e-31	0.566332	0.688	0.613	5.89884e-27																RCC1	7.8674e-09	0.568493	0.62	0.527	0.00022703
NT5DC1	3.76734e-21	0.565846	0.606	0.564	1.08714e-16																LMAN1	5.97433e-32	0.568452	0.894	0.824	1.72401e-27
FAM210B	2.84601e-29	0.565743	0.746	0.719	8.21274e-25																PRDX1	6.67765e-55	0.567993	0.988	0.988	1.92697e-50
NUP54	8.00284e-43	0.565132	0.793	0.763	2.30938e-38																CDIP1	3.73876e-10	0.567362	0.382	0.265	1.07889e-05
ZGRF1	8.94476e-15	0.564567	0.477	0.436	2.58119e-10																RIMS2	3.39137e-22	0.566958	0.836	0.734	9.78647e-18
PIF1	3.39045e-08	0.564562	0.282	0.226	0.000978383																SERPINE2	6.5712e-11	0.565974	0.364	0.241	1.89625e-06
TCAF1	2.457e-40	0.564396	0.815	0.774	7.09017e-36																TRAF3IP2-AS1	1.51103e-12	0.565785	0.732	0.667	4.36037e-08
USP28	4.18497e-19	0.563278	0.553	0.516	1.20766e-14																FAM117A	7.55981e-10	0.565629	0.35	0.236	2.18153e-05
ASXL3	1.2069e-07	0.562981	0.361	0.329	0.00348276																2023-09-08	1.45098e-14	0.565592	0.288	0.156	4.18709e-10
ASF1B	9.24634e-20	0.562527	0.534	0.472	2.66822e-15																MMP2	5.85705e-08	0.565195	0.416	0.325	0.00169017
ROBO1	2.46668e-40	0.560599	0.746	0.651	7.11811e-36																PTP4A1	1.82348e-19	0.565181	0.738	0.667	5.26201e-15
KIF14	3.41674e-18	0.560468	0.603	0.534	9.8597e-14																DNAJB1	1.24728e-10	0.564379	0.366	0.245	3.59926e-06
SIPA1L3	2.50616e-22	0.558951	0.622	0.583	7.23203e-18																PTBP3	1.29192e-17	0.562998	0.694	0.593	3.72808e-13
ZNF718	7.93454e-18	0.558396	0.623	0.609	2.28967e-13																AMZ2	5.79174e-11	0.562823	0.444	0.321	1.67132e-06
TBC1D31	5.72584e-11	0.558137	0.415	0.379	1.65231e-06																BCL2L12	1.07555e-12	0.562805	0.536	0.411	3.10371e-08
OLMALINC	3.12872e-13	0.557454	0.459	0.417	9.02853e-09																CALN1	1.1054e-14	0.562424	0.42	0.259	3.18986e-10
ROR2	2.05802e-10	0.556832	0.534	0.492	5.93883e-06																KNSTRN	5.19094e-12	0.56192	0.378	0.251	1.49795e-07
MASTL	5.81756e-22	0.556153	0.586	0.538	1.67877e-17																EXT1	1.73987e-25	0.561782	0.958	0.97	5.02075e-21
CDCA4	4.5249e-30	0.555605	0.707	0.657	1.30575e-25																DDIT4	4.55503e-08	0.561124	0.444	0.347	0.00131445
NDUFAF6	7.85438e-13	0.554653	0.581	0.585	2.26654e-08																MYO6	4.51577e-13	0.560485	0.694	0.614	1.30312e-08
AHCYL1	7.72706e-52	0.554113	0.831	0.812	2.2298e-47																SH3BP4	3.36952e-09	0.558942	0.366	0.251	9.72342e-05
SELENON	7.89102e-16	0.553271	0.511	0.49	2.27711e-11																METTL8	1.40748e-13	0.557624	0.554	0.424	4.06157e-09
SLC2A13	7.1185e-16	0.553232	0.592	0.569	2.05419e-11																PPM1H	1.48218e-09	0.557459	0.336	0.226	4.27712e-05
CNKSR3	1.6286e-08	0.552317	0.346	0.306	0.000469965																CCNB2	1.6937e-11	0.557201	0.582	0.482	4.88752e-07
SALL4	6.92573e-15	0.552128	0.613	0.627	1.99856e-10																WDR1	7.34254e-15	0.55575	0.606	0.484	2.11884e-10
SHF	3.48188e-15	0.551311	0.333	0.258	1.00477e-10																SHC1	9.48902e-10	0.555723	0.342	0.234	2.73825e-05
TET1	4.09697e-40	0.551309	0.798	0.771	1.18226e-35																C12orf45	3.39513e-17	0.555648	0.716	0.604	9.79733e-13
KIF4A	1.09267e-24	0.54998	0.661	0.576	3.15311e-20																ILDR2	2.08193e-11	0.554968	0.436	0.307	6.00782e-07
KIAA1257	6.04832e-19	0.549637	0.25	0.149	1.74537e-14																CALR	7.21376e-34	0.554695	0.96	0.939	2.08167e-29
Z94721.1	4.60831e-15	0.549595	0.577	0.535	1.32982e-10																C9orf40	4.31412e-11	0.554388	0.368	0.245	1.24492e-06
ADGRA3	7.27115e-31	0.549159	0.762	0.727	2.09823e-26																DBF4	1.24508e-14	0.554032	0.676	0.58	3.59293e-10
KDM2B	1.20895e-21	0.548124	0.667	0.65	3.48868e-17																ZNF562	1.85548e-13	0.553085	0.478	0.334	5.35437e-09
CCDC138	2.39355e-42	0.547522	0.825	0.771	6.90708e-38																MZT1	2.16511e-14	0.552071	0.67	0.588	6.24786e-10
SFXN2	2.22247e-07	0.547446	0.273	0.234	0.00641339																GREB1	1.84753e-09	0.551357	0.674	0.627	5.33142e-05
TOP2A	4.2872e-39	0.5468	0.869	0.746	1.23716e-34																RAB1A	2.37536e-20	0.551221	0.8	0.753	6.85458e-16
STX18	6.91499e-18	0.544626	0.622	0.616	1.99546e-13																CCNK	5.60887e-11	0.547788	0.542	0.443	1.61855e-06
HCFC1R1	1.13119e-26	0.543874	0.704	0.684	3.26427e-22																FOXO1	7.85393e-10	0.547511	0.41	0.285	2.26641e-05
SUGCT	3.11753e-11	0.543528	0.521	0.494	8.99625e-07																WDR62	7.78951e-12	0.547418	0.316	0.192	2.24782e-07
IMPA2	2.44035e-22	0.54337	0.626	0.582	7.04213e-18																WDR43	1.92397e-17	0.54726	0.736	0.678	5.55201e-13
MGAT5	3.43848e-14	0.543157	0.631	0.623	9.92243e-10																ZNF337	7.68461e-11	0.546535	0.396	0.274	2.21755e-06
PTGR1	1.61935e-37	0.543113	0.772	0.701	4.67295e-33																CARMIL1	4.30054e-09	0.546316	0.448	0.334	0.000124101
TMEM135	2.70656e-23	0.542224	0.69	0.659	7.81031e-19																MTHFD2	2.09135e-11	0.545042	0.578	0.478	6.03501e-07
DCP2	1.33408e-43	0.541473	0.84	0.809	3.84974e-39																ADRM1	3.37659e-13	0.544757	0.634	0.537	9.74383e-09
ADAMTS7	1.91836e-11	0.540798	0.426	0.399	5.53581e-07																S100A13	6.65427e-17	0.544618	0.79	0.719	1.92022e-12
ACYP1	5.36285e-17	0.540782	0.57	0.537	1.54756e-12																BTBD3	3.13082e-13	0.54457	0.536	0.394	9.0346e-09
ISG15	1.16735e-23	0.540722	0.602	0.534	3.36863e-19																COL27A1	4.45654e-10	0.542342	0.41	0.288	1.28602e-05
POLQ	3.28472e-22	0.540614	0.605	0.506	9.47871e-18																SRA1	6.45424e-16	0.542007	0.682	0.581	1.8625e-11
AC104073.4	5.18757e-08	0.540371	0.267	0.217	0.00149698																KIF15	1.14482e-11	0.541897	0.494	0.352	3.30362e-07
AC233296.1	1.29331e-23	0.540027	0.717	0.643	3.7321e-19																DCXR	9.41185e-11	0.541501	0.564	0.443	2.71598e-06
RPL17	3.55471e-56	0.539739	0.885	0.866	1.02578e-51																PPP1R15A	1.45114e-08	0.540519	0.264	0.172	0.000418756
OOEP	6.96724e-12	0.53964	0.473	0.451	2.01054e-07																DMKN	3.62121e-10	0.539506	0.448	0.33	1.04497e-05
VANGL2	2.16605e-14	0.538844	0.535	0.523	6.25056e-10																MFGE8	2.15601e-11	0.539062	0.556	0.466	6.22161e-07
RMI1	1.38609e-21	0.5379	0.586	0.534	3.99984e-17																MT-ND6	1.06611e-23	0.537191	0.924	0.884	3.07648e-19
NR1D2	9.03489e-10	0.537658	0.406	0.373	2.6072e-05																ISCU	1.95605e-14	0.536753	0.724	0.681	5.64456e-10
SGO2	3.39428e-22	0.537401	0.666	0.593	9.79486e-18																INTS6	1.2598e-10	0.536368	0.66	0.565	3.63539e-06
COL18A1	2.30797e-30	0.537184	0.725	0.672	6.66012e-26																PIAS1	2.52849e-19	0.536046	0.87	0.817	7.29646e-15
HS6ST1	5.20254e-08	0.536803	0.449	0.45	0.0015013																CSE1L	2.75079e-23	0.533091	0.782	0.679	7.93794e-19
RFX3-AS1	1.94457e-09	0.536612	0.322	0.268	5.61145e-05																CTNNA2	7.83199e-11	0.532285	0.868	0.843	2.26008e-06
RELL1	1.96178e-11	0.535726	0.427	0.392	5.66111e-07																DRAM2	6.04408e-09	0.531891	0.418	0.303	0.000174414
MSI2	2.56676e-44	0.53475	0.893	0.869	7.40691e-40																TRIP6	2.81852e-10	0.531237	0.446	0.325	8.1334e-06
GNG7	6.43003e-10	0.534253	0.294	0.238	1.85551e-05																LRIF1	1.95125e-09	0.530949	0.45	0.339	5.63073e-05
NMB	7.14509e-08	0.533995	0.31	0.272	0.00206186																ATF4	3.32226e-17	0.530926	0.73	0.648	9.58704e-13
NCAPH	7.80592e-22	0.533473	0.557	0.478	2.25255e-17																ORC6	5.54368e-16	0.530794	0.728	0.625	1.59974e-11
POLD3	5.15094e-28	0.533086	0.71	0.642	1.48641e-23																HRAS	1.30401e-10	0.530744	0.624	0.547	3.76299e-06
AURKB	4.43433e-27	0.532922	0.685	0.583	1.27961e-22																MGMT	4.03996e-10	0.529816	0.366	0.249	1.16581e-05
LCORL	4.50023e-28	0.532509	0.792	0.768	1.29863e-23																PGAM1	2.2747e-26	0.529505	0.868	0.854	6.56409e-22
FKBP5	1.01302e-27	0.532205	0.71	0.669	2.92328e-23																CDCA4	1.68912e-09	0.528769	0.454	0.339	4.87428e-05
SLC16A1-AS1	4.21235e-12	0.532035	0.511	0.482	1.21556e-07																RFK	4.1647e-12	0.527148	0.532	0.411	1.20181e-07
SESN3	1.09919e-13	0.531668	0.665	0.653	3.17194e-09																FRMD6	1.66013e-08	0.526623	0.332	0.227	0.000479063
STT3B	4.69572e-29	0.531488	0.786	0.764	1.35504e-24																TIMP1	4.913e-12	0.524434	0.556	0.428	1.41774e-07
DOK6	1.81994e-07	0.531296	0.341	0.299	0.00525179																FRS2	7.7527e-13	0.524035	0.688	0.593	2.2372e-08
TIPIN	3.55983e-16	0.530284	0.52	0.466	1.02726e-11																ZNF561	3.55684e-09	0.52323	0.418	0.315	0.00010264
UHRF1	6.20478e-21	0.525755	0.683	0.639	1.79051e-16																EIF5A	1.38685e-33	0.522791	0.962	0.948	4.00203e-29
CPXM1	2.88809e-08	0.524873	0.396	0.382	0.000833416																ALYREF	4.64134e-14	0.522542	0.672	0.577	1.33935e-09
KIF1B	3.54172e-46	0.524654	0.845	0.793	1.02203e-41																ZNF544	4.88304e-10	0.522271	0.312	0.198	1.4091e-05
BAX	1.19934e-51	0.524076	0.922	0.907	3.46093e-47																BAHCC1	2.5933e-08	0.51972	0.4	0.295	0.000748349
NAA16	2.96618e-14	0.52381	0.59	0.577	8.55952e-10																MRPS6	6.42647e-31	0.518999	0.916	0.882	1.85449e-26
TRIAP1	2.10591e-25	0.522887	0.759	0.762	6.07702e-21																ZNF706	2.6154e-24	0.518974	0.88	0.832	7.54727e-20
PPM1L	1.02644e-12	0.522791	0.577	0.544	2.962e-08																NTMT1	1.65384e-11	0.517788	0.55	0.437	4.77249e-07
WDHD1	1.10373e-24	0.522132	0.679	0.624	3.18503e-20																SCML1	4.93518e-10	0.516776	0.276	0.168	1.42415e-05
FBXO22	7.65359e-27	0.521734	0.749	0.756	2.2086e-22																CENPM	2.37239e-09	0.516375	0.422	0.307	6.84599e-05
C9orf40	1.14432e-14	0.521605	0.535	0.509	3.30216e-10																RABGGTB	6.06869e-08	0.515498	0.392	0.286	0.00175124
SYNE2	6.79751e-41	0.520155	0.856	0.775	1.96156e-36																LRPAP1	7.44495e-16	0.514744	0.716	0.66	2.14839e-11
MYCBP	5.81482e-11	0.519866	0.325	0.275	1.67798e-06																HACD1	5.62771e-10	0.513296	0.352	0.233	1.62399e-05
CNTLN	1.61758e-18	0.519401	0.639	0.614	4.66785e-14																ENO2	1.19411e-09	0.513031	0.456	0.351	3.44583e-05
GALK1	1.60508e-16	0.518871	0.286	0.193	4.63177e-12																LFNG	3.29615e-07	0.512834	0.414	0.317	0.0095117
TNFRSF10B	2.44536e-16	0.518587	0.681	0.676	7.05658e-12																EPB41L2	3.15615e-14	0.512502	0.73	0.664	9.10769e-10
STIL	7.08164e-13	0.518342	0.515	0.476	2.04355e-08																ARL2	2.02363e-17	0.512097	0.784	0.727	5.8396e-13
CCNB1	3.65366e-36	0.517772	0.872	0.826	1.05434e-31																EMC2	1.54052e-10	0.510376	0.558	0.439	4.44549e-06
LRRCC1	7.63536e-10	0.517621	0.325	0.271	2.20333e-05																CCDC51	5.98932e-09	0.509418	0.282	0.182	0.000172834
DEPDC1	8.17486e-14	0.516556	0.582	0.533	2.35902e-09																HSP90B1	7.32694e-26	0.506955	0.948	0.963	2.11434e-21
EPB41	1.46882e-34	0.516203	0.805	0.782	4.23857e-30																NDC1	6.70691e-10	0.506243	0.472	0.353	1.93541e-05
MYO19	1.01929e-11	0.515682	0.579	0.568	2.94137e-07																EIF4EBP1	1.49383e-09	0.505821	0.65	0.579	4.31074e-05
LRP6	5.42218e-26	0.515537	0.761	0.744	1.56468e-21																MRPL39	7.78117e-10	0.50495	0.49	0.375	2.24541e-05
NEO1	1.7593e-24	0.515319	0.737	0.71	5.0768e-20																DLEU2	8.44088e-11	0.504338	0.64	0.574	2.43578e-06
IMMP2L	6.88167e-17	0.515188	0.811	0.774	1.98584e-12																LEMD2	3.8997e-11	0.504316	0.29	0.173	1.12534e-06
BRCA1	3.99549e-25	0.514809	0.713	0.648	1.15298e-20																ZMYM1	8.21759e-09	0.503696	0.518	0.417	0.000237135
SPRED1	4.91653e-22	0.514723	0.758	0.746	1.41876e-17																PDE6D	4.55759e-08	0.503417	0.45	0.35	0.00131518
KCNQ2	1.73985e-23	0.514479	0.672	0.646	5.02069e-19																AC007091.1	2.99147e-09	0.503292	0.394	0.272	8.63248e-05
PAXBP1	5.37864e-31	0.513746	0.774	0.746	1.55212e-26																SOX3	1.43466e-09	0.503076	0.324	0.212	4.14001e-05
PRKCE	9.87384e-11	0.513531	0.56	0.546	2.84929e-06																LGMN	1.193e-09	0.501863	0.458	0.337	3.44264e-05
NCAPG	4.03439e-28	0.512566	0.726	0.628	1.1642e-23																LARGE1	2.43146e-12	0.50132	0.782	0.749	7.01646e-08
GNAI1	9.52828e-11	0.51186	0.548	0.559	2.74958e-06																BAIAP2	2.85595e-08	0.500993	0.282	0.184	0.000824141
NME3	5.47498e-10	0.511391	0.487	0.476	1.57992e-05																TMEM9	1.0416e-10	0.500104	0.518	0.4	3.00573e-06
KAZN	1.02401e-29	0.510727	0.831	0.761	2.95498e-25																NELFCD	2.53854e-15	-0.500592	0.583	0.416	7.32546e-11
CRTAP	5.59301e-21	0.510489	0.642	0.642	1.61397e-16																JARID2	7.55775e-29	-0.500944	0.939	0.85	2.18094e-24
PITPNC1	1.04065e-19	0.50982	0.663	0.638	3.00299e-15																ARPC5	5.8867e-24	-0.501064	0.896	0.808	1.69873e-19
LRBA	2.33318e-17	0.509502	0.707	0.687	6.73285e-13																CFAP36	8.97578e-21	-0.501181	0.796	0.61	2.59014e-16
RAB3C	2.59575e-16	0.50851	0.253	0.158	7.49057e-12																NCOA1	1.36312e-16	-0.501269	0.748	0.62	3.93355e-12
DERA	1.69686e-29	0.507886	0.744	0.717	4.89664e-25																HDAC9	2.14339e-17	-0.502564	0.692	0.5	6.18517e-13
WASF3	4.53546e-24	0.507779	0.732	0.722	1.3088e-19																LAMC1	1.47958e-15	-0.503372	0.804	0.684	4.26964e-11
NFATC3	1.12377e-25	0.507208	0.726	0.71	3.24288e-21																USP3-AS1	1.20195e-09	-0.503918	0.301	0.176	3.46847e-05
MAPKAPK5-AS1	1.93539e-09	0.506743	0.432	0.417	5.58496e-05																DNAAF4	7.08908e-15	-0.504262	0.528	0.35	2.0457e-10
IFITM3	2.69373e-43	0.505771	0.923	0.927	7.77329e-39																CALD1	8.61656e-16	-0.504517	0.985	0.944	2.48648e-11
RBL1	2.04871e-12	0.504749	0.52	0.487	5.91196e-08																EXOC1	9.57748e-11	-0.504528	0.543	0.408	2.76377e-06
PRIM1	2.59649e-16	0.504486	0.548	0.501	7.49269e-12																TMLHE	4.45201e-10	-0.50533	0.373	0.234	1.28472e-05
SETBP1	1.02881e-15	0.504438	0.707	0.695	2.96884e-11																SAP30	4.0809e-14	-0.505607	0.587	0.422	1.17762e-09
SKP2	1.94752e-16	0.50443	0.584	0.562	5.61997e-12																GDAP1	1.60259e-13	-0.50575	0.569	0.4	4.62459e-09
DNMT1	4.03269e-54	0.50365	0.899	0.866	1.16371e-49																FAM89B	1.41774e-15	-0.505761	0.616	0.44	4.09119e-11
DNA2	6.08301e-17	0.503365	0.597	0.576	1.75537e-12																NBPF15	1.77164e-09	-0.506073	0.316	0.19	5.11243e-05
ST5	1.19239e-13	0.503256	0.675	0.685	3.44087e-09																TENM3	1.66349e-35	-0.506571	0.994	0.97	4.80034e-31
RPS6KA5	7.21047e-09	0.50272	0.367	0.316	0.000208073																LPAR4	1.08385e-10	-0.507558	0.386	0.244	3.12767e-06
RIDA	2.32274e-19	0.502636	0.585	0.549	6.70273e-15																PREX2	2.0405e-18	-0.507824	0.718	0.548	5.88826e-14
ZMYND8	3.3956e-34	0.502625	0.818	0.789	9.79868e-30																GLS	2.47592e-14	-0.507891	0.59	0.442	7.14477e-10
CCND2	3.02196e-29	0.502267	0.871	0.896	8.72047e-25																C6orf141	2.93263e-12	-0.508137	0.421	0.264	8.4627e-08
GINS2	2.80409e-34	0.502005	0.824	0.781	8.09175e-30																AIF1L	9.34642e-14	-0.509153	0.584	0.428	2.6971e-09
EFNA5	6.41511e-36	0.501955	0.879	0.826	1.85121e-31																LMBRD1	1.98991e-11	-0.509289	0.497	0.356	5.74228e-07
PLP1	3.37986e-18	0.501708	0.349	0.243	9.75325e-14																PTPN4	4.50147e-18	-0.509509	0.801	0.656	1.29899e-13
KPNA1	4.52052e-15	0.501611	0.706	0.719	1.30449e-10																FBLIM1	1.55688e-07	-0.509552	0.272	0.168	0.00449268
HJURP	1.50981e-12	0.501576	0.484	0.429	4.35686e-08																MARCKSL1	4.69199e-88	-0.509836	1	0.994	1.35397e-83
DNM1	2.72738e-11	0.501293	0.517	0.517	7.87039e-07																FBN3	1.43265e-07	-0.509851	0.361	0.25	0.00413421
HMGA2	6.21928e-34	0.500635	0.909	0.913	1.7947e-29																MOB3B	5.33964e-09	-0.510122	0.578	0.468	0.000154086
CTTN	6.37938e-50	-0.500626	0.828	0.709	1.8409e-45																SPAST	5.8228e-15	-0.510495	0.633	0.462	1.68028e-10
VLDLR-AS1	7.35801e-42	-0.500655	0.388	0.168	2.1233e-37																PHACTR1	2.85828e-12	-0.511049	0.676	0.546	8.24813e-08
EXT1	4.61051e-25	-0.501923	0.849	0.879	1.33046e-20																TCEAL4	1.98722e-22	-0.511542	0.886	0.784	5.73451e-18
LOXL2	6.3837e-24	-0.502728	0.673	0.525	1.84214e-19																CHN1	1.26842e-24	-0.511589	0.864	0.724	3.66028e-20
NBPF19	2.79927e-39	-0.503106	0.483	0.245	8.07784e-35																KLHL7	2.43719e-18	-0.513395	0.783	0.616	7.03301e-14
CAP2	8.75392e-43	-0.503951	0.821	0.721	2.52612e-38																NEK3	4.674e-09	-0.515553	0.381	0.26	0.000134878
REXO2	1.51238e-52	-0.504432	0.869	0.774	4.36426e-48																EIF4E3	5.32304e-10	-0.515811	0.293	0.164	1.53607e-05
AC009975.1	1.53434e-22	-0.50465	0.317	0.169	4.42765e-18																PITPNC1	4.23453e-14	-0.515878	0.695	0.558	1.22196e-09
EHD4	5.48629e-37	-0.504822	0.651	0.424	1.58318e-32																SRP14	2.8257e-89	-0.516318	1	0.998	8.15413e-85
HACD1	9.09471e-37	-0.504946	0.739	0.573	2.62446e-32																ZNF704	1.02956e-11	-0.517261	0.685	0.586	2.97101e-07
CDC42EP3	4.89856e-28	-0.506915	0.75	0.571	1.41358e-23																ST8SIA1	1.50394e-07	-0.518195	0.299	0.2	0.00433993
FAM57B	2.68278e-32	-0.507618	0.258	0.097	7.74169e-28																CDH11	5.88371e-31	-0.518414	0.916	0.744	1.69786e-26
ATP1A1	2.90031e-42	-0.509494	0.79	0.729	8.36942e-38																TMEM169	3.89918e-10	-0.518449	0.33	0.196	1.12519e-05
TUBA1A	3.84759e-66	-0.510041	0.997	0.99	1.1103e-61																TGIF2	7.15075e-15	-0.518651	0.583	0.416	2.06349e-10
GNAS	5.00003e-194	-0.51122	1	0.998	1.44286e-189																FAM229B	1.88656e-11	-0.518696	0.559	0.408	5.44404e-07
TCEAL4	6.99023e-41	-0.513123	0.919	0.842	2.01717e-36																LRRC49	9.86997e-12	-0.519324	0.516	0.368	2.84818e-07
NT5C2	4.18298e-38	-0.513179	0.805	0.71	1.20708e-33																AL683813.1	3.36441e-07	-0.519968	0.27	0.176	0.00970867
YRDC	1.66115e-43	-0.514852	0.734	0.497	4.79359e-39																CSAD	7.88028e-10	-0.520044	0.396	0.266	2.27401e-05
MYL12A	3.83492e-86	-0.516616	0.981	0.954	1.10664e-81																AL157778.1	3.19449e-28	-0.521234	0.976	0.944	9.21834e-24
COL5A1	7.34489e-19	-0.516989	0.535	0.385	2.11952e-14																RCAN2	9.69018e-10	-0.52145	0.417	0.28	2.7963e-05
STX7	2.7433e-40	-0.517003	0.698	0.443	7.91634e-36																KCNQ1OT1	2.81486e-12	-0.522194	0.661	0.54	8.12285e-08
SHISA6	1.85131e-22	-0.517889	0.256	0.122	5.34233e-18																CTPS2	7.62263e-21	-0.522388	0.76	0.59	2.19966e-16
FOXO1	1.36855e-20	-0.518079	0.621	0.455	3.94924e-16																PIP4P2	4.93647e-10	-0.522713	0.405	0.274	1.42452e-05
OCLN	2.2356e-48	-0.518609	0.43	0.184	6.45127e-44																COL4A1	1.40808e-15	-0.523006	0.717	0.572	4.06329e-11
COLGALT2	3.4899e-36	-0.51895	0.502	0.271	1.00708e-31																ZSWIM5	2.76361e-12	-0.523179	0.572	0.426	7.97494e-08
NCALD	9.11023e-12	-0.519601	0.683	0.591	2.62894e-07																ZC4H2	5.25657e-19	-0.523923	0.794	0.664	1.51689e-14
RNF5	4.07929e-48	-0.520207	0.878	0.702	1.17716e-43																BDH2	7.35783e-15	-0.52463	0.596	0.44	2.12325e-10
ENTPD4	3.9302e-40	-0.520289	0.687	0.446	1.13414e-35																PPP2R2B	7.19356e-09	-0.524651	0.429	0.298	0.000207585
SMYD3	3.33888e-19	-0.520296	0.823	0.822	9.635e-15																CAMK1D	2.79908e-14	-0.525292	0.639	0.474	8.07729e-10
LPGAT1	1.63529e-41	-0.522829	0.659	0.409	4.71894e-37																GLCCI1	2.56523e-13	-0.527005	0.692	0.534	7.40248e-09
LINC00511	4.3334e-23	-0.523314	0.439	0.267	1.25049e-18																ANKH	2.78414e-08	-0.528024	0.251	0.14	0.000803421
PELO	8.43926e-37	-0.524941	0.661	0.427	2.43532e-32																TAPBP	3.43493e-08	-0.528137	0.28	0.17	0.000991217
FBLIM1	2.50103e-31	-0.524959	0.575	0.358	7.21722e-27																TTTY14	4.46791e-14	-0.528372	0.614	0.452	1.2893e-09
DUSP5	3.43047e-31	-0.525223	0.3	0.13	9.8993e-27																MAGI2	9.41159e-15	-0.529678	0.76	0.656	2.7159e-10
LPCAT2	6.48817e-23	-0.525482	0.521	0.345	1.87229e-18																DPYSL2	8.88982e-36	-0.530977	0.951	0.842	2.56534e-31
COL5A2	3.38712e-14	-0.525656	0.666	0.58	9.77421e-10																PTMS	3.82643e-84	-0.531139	1	0.998	1.10419e-79
KCNJ2	7.25327e-36	-0.525709	0.29	0.115	2.09308e-31																IFT88	3.35213e-19	-0.531686	0.714	0.526	9.67323e-15
NEXN	8.75851e-28	-0.527309	0.691	0.511	2.52744e-23																RGMA	3.13956e-17	-0.53253	0.623	0.442	9.05982e-13
ELMO1	1.2305e-09	-0.528848	0.577	0.479	3.55085e-05																ADGRG1	2.41115e-08	-0.53338	0.284	0.174	0.000695787
NLRP1	6.41686e-38	-0.529447	0.792	0.588	1.85171e-33																ETV4	4.19521e-10	-0.534731	0.462	0.336	1.21061e-05
RBPMS	5.91765e-51	-0.529623	0.848	0.812	1.70766e-46																HDAC2-AS2	4.48494e-08	-0.534929	0.321	0.208	0.00129422
MED8	2.47847e-39	-0.529953	0.629	0.363	7.15213e-35																SLC35F3	1.5757e-07	-0.535744	0.41	0.308	0.004547
CACNG8	1.21901e-24	-0.532017	0.387	0.216	3.51768e-20																ZC3H8	1.40386e-12	-0.535914	0.543	0.38	4.05112e-08
SORCS1	1.03939e-27	-0.532877	0.358	0.184	2.99935e-23																TBC1D4	2.32098e-10	-0.536119	0.393	0.256	6.69765e-06
TCEAL9	8.43993e-59	-0.532917	0.922	0.836	2.43551e-54																KIAA1211	2.13163e-26	-0.536217	0.89	0.73	6.15125e-22
ATP6V0B	3.64607e-75	-0.533474	0.866	0.833	1.05215e-70																NLGN4X	5.31564e-20	-0.536907	0.762	0.586	1.53394e-15
MAGI2	7.74358e-11	-0.534397	0.692	0.644	2.23457e-06																RTN3	1.28187e-41	-0.536958	0.975	0.898	3.69908e-37
CSRNP1	1.33056e-47	-0.535413	0.343	0.124	3.8396e-43																SHC3	1.26839e-18	-0.538033	0.689	0.512	3.6602e-14
TLR4	3.03978e-27	-0.536016	0.563	0.366	8.7719e-23																CACNB4	1.39545e-08	-0.538044	0.443	0.32	0.000402684
RNF19A	2.75022e-39	-0.537271	0.654	0.415	7.93632e-35																PCAT7	3.03515e-09	-0.538079	0.394	0.27	8.75854e-05
PPP1R18	7.35409e-40	-0.538238	0.634	0.39	2.12217e-35																SH3RF1	2.29238e-24	-0.538101	0.768	0.594	6.61511e-20
SEMA6A-AS1	2.73043e-27	-0.538646	0.342	0.169	7.87919e-23																CDH4	2.30344e-15	-0.538834	0.672	0.5	6.64703e-11
ASNS	4.01872e-17	-0.53923	0.661	0.548	1.15968e-12																NLGN3	4.53215e-10	-0.539011	0.269	0.142	1.30784e-05
CLTB	1.57541e-42	-0.539453	0.811	0.645	4.54615e-38																CHIC2	5.60796e-10	-0.541162	0.487	0.354	1.61829e-05
NFKB1	6.43118e-27	-0.540926	0.526	0.333	1.85584e-22																CA11	8.84002e-11	-0.541208	0.393	0.248	2.55097e-06
LUZP1	4.71771e-53	-0.541313	0.85	0.797	1.36139e-48																DUSP4	2.64365e-16	-0.541279	0.631	0.456	7.62877e-12
FGFRL1	1.42745e-37	-0.541462	0.56	0.325	4.1192e-33																SERP2	1.55766e-10	-0.541755	0.314	0.18	4.49493e-06
BICD1	1.24346e-35	-0.541725	0.793	0.718	3.58824e-31																PPIP5K2	2.7454e-17	-0.541761	0.66	0.482	7.92241e-13
PPFIBP1	3.17493e-37	-0.541814	0.758	0.612	9.16189e-33																PJA1	1.2008e-13	-0.542774	0.427	0.272	3.46516e-09
VCL	1.68691e-47	-0.541939	0.859	0.849	4.86792e-43																SLC18B1	4.52307e-11	-0.543626	0.261	0.124	1.30522e-06
YPEL5	1.72617e-44	-0.542127	0.761	0.546	4.98119e-40																RORA	1.36601e-13	-0.544466	0.758	0.658	3.94189e-09
SLFN12	1.00852e-37	-0.542816	0.565	0.322	2.91029e-33																TBL1X	9.22395e-26	-0.545534	0.846	0.666	2.66176e-21
PERP	1.34317e-44	-0.544573	0.709	0.46	3.87599e-40																TBL1XR1	4.54963e-37	-0.545698	0.955	0.848	1.31289e-32
SSR3	2.24594e-50	-0.547276	0.913	0.905	6.4811e-46																ETV1	1.46288e-17	-0.547339	0.664	0.502	4.22144e-13
SERPINB8	1.27593e-50	-0.547841	0.307	0.092	3.68196e-46																APPL1	2.70333e-20	-0.548487	0.746	0.554	7.801e-16
STK40	5.00268e-47	-0.548622	0.72	0.477	1.44362e-42																HIVEP2	5.02895e-09	-0.55228	0.336	0.212	0.00014512
BEX2	2.45845e-36	-0.549058	0.768	0.54	7.09434e-32																TCF7L2	7.85462e-32	-0.552805	0.939	0.854	2.26661e-27
LEPROT	2.63865e-53	-0.551824	0.811	0.648	7.61434e-49																TMCC1	2.22112e-20	-0.553184	0.815	0.682	6.40949e-16
CYSTM1	1.65989e-51	-0.55229	0.835	0.699	4.78995e-47																SLC16A9	3.71003e-14	-0.554016	0.414	0.242	1.0706e-09
DIAPH3	4.08882e-15	-0.552639	0.785	0.794	1.17991e-10																CSRNP3	3.52578e-25	-0.554912	0.823	0.67	1.01743e-20
WSB2	6.2594e-48	-0.553051	0.716	0.463	1.80627e-43																VSIG10	3.57627e-13	-0.555633	0.398	0.238	1.032e-08
GLS	8.47248e-42	-0.553258	0.776	0.641	2.4449e-37																UGDH	1.90504e-18	-0.55593	0.726	0.552	5.49738e-14
ETS2	8.08665e-41	-0.553904	0.463	0.225	2.33356e-36																MTSS1	5.20929e-13	-0.556315	0.503	0.334	1.50324e-08
OSBPL8	5.71658e-78	-0.556128	0.896	0.866	1.64963e-73																FHOD3	5.37993e-23	-0.557121	0.824	0.66	1.55249e-18
DST	3.69001e-39	-0.556328	0.789	0.781	1.06483e-34																PRKAR2B	1.02801e-17	-0.557242	0.622	0.44	2.96654e-13
MAN2A1	9.20306e-37	-0.556528	0.782	0.751	2.65573e-32																AC058822.1	3.02486e-09	-0.557431	0.306	0.184	8.72884e-05
IQGAP1	7.51794e-31	-0.559113	0.717	0.604	2.16945e-26																STX7	1.53665e-13	-0.558663	0.486	0.332	4.43432e-09
SELENOI	3.67911e-38	-0.559703	0.735	0.564	1.06168e-33																RALGAPA2	9.4523e-17	-0.55898	0.724	0.578	2.72765e-12
FAM177A1	1.40935e-54	-0.560749	0.834	0.622	4.06697e-50																SMARCD3	1.01154e-10	-0.559265	0.343	0.198	2.919e-06
MIR181A2HG	1.37741e-34	-0.560908	0.748	0.576	3.97479e-30																EFR3B	7.60073e-16	-0.561213	0.565	0.388	2.19334e-11
UBE2J1	6.66669e-48	-0.561152	0.796	0.641	1.92381e-43																MAP9	1.42987e-17	-0.561462	0.615	0.434	4.12618e-13
EHD1	2.87121e-43	-0.562912	0.54	0.288	8.28545e-39																PLXNC1	4.7403e-11	-0.561605	0.313	0.178	1.36791e-06
STK32B	7.0289e-26	-0.563571	0.362	0.196	2.02833e-21																SPRY2	1.23399e-32	-0.561701	0.898	0.742	3.56092e-28
PM20D2	4.9334e-45	-0.563716	0.675	0.429	1.42363e-40																WDR60	1.85599e-24	-0.562846	0.809	0.652	5.35583e-20
SNX24	9.56269e-46	-0.564634	0.714	0.495	2.75951e-41																PLPP5	1.25723e-13	-0.563291	0.525	0.36	3.62799e-09
TBL1X	2.18096e-46	-0.564813	0.804	0.707	6.2936e-42																PCSK5	2.29249e-12	-0.56355	0.682	0.552	6.61543e-08
ATL1	2.58296e-45	-0.565556	0.418	0.178	7.45365e-41																FAM221A	8.38013e-09	-0.565045	0.28	0.166	0.000241825
PDPN	6.78011e-16	-0.566815	0.649	0.534	1.95654e-11																SENP7	2.31877e-16	-0.565542	0.617	0.436	6.69127e-12
FAM214B	9.59988e-49	-0.567316	0.395	0.158	2.77024e-44																FJX1	7.82518e-16	-0.565755	0.581	0.406	2.25811e-11
FHL1	2.14697e-10	-0.567329	0.738	0.651	6.1955e-06																ANK3	7.90435e-13	-0.566066	0.656	0.538	2.28096e-08
MYO10	5.03958e-45	-0.567897	0.861	0.741	1.45427e-40																AFF2	6.98111e-11	-0.566107	0.488	0.344	2.01454e-06
PDLIM7	1.74951e-79	-0.568993	0.942	0.863	5.04855e-75																IGFBP2	5.51329e-62	-0.56706	0.999	0.99	1.59097e-57
MAFF	1.50112e-48	-0.569053	0.358	0.129	4.33178e-44																KLHL24	4.68827e-17	-0.567265	0.612	0.442	1.35289e-12
NEK6	1.48432e-54	-0.569227	0.782	0.557	4.2833e-50																C16orf45	3.93712e-15	-0.567307	0.568	0.4	1.13613e-10
AC044810.3	2.37213e-35	-0.57	0.518	0.295	6.84526e-31																RCBTB2	3.71726e-13	-0.568281	0.503	0.334	1.07269e-08
ITGB1	1.57727e-56	-0.570518	0.894	0.872	4.55154e-52																TCTN1	7.72341e-13	-0.568822	0.454	0.292	2.22875e-08
SGMS2	4.69699e-55	-0.570816	0.279	0.07	1.35541e-50																SLC1A6	6.34378e-12	-0.569268	0.336	0.192	1.83063e-07
DNAJC6	1.6131e-46	-0.57178	0.397	0.165	4.65493e-42																CRTC3-AS1	1.15235e-10	-0.569451	0.34	0.204	3.32533e-06
ATP1B1	5.08312e-45	-0.572054	0.761	0.598	1.46684e-40																ARHGAP28	4.13754e-20	-0.570391	0.671	0.472	1.19397e-15
NCS1	1.20109e-47	-0.57222	0.792	0.63	3.46598e-43																CCNG2	9.29888e-18	-0.570661	0.546	0.344	2.68338e-13
DENND3	1.79887e-60	-0.572988	0.267	0.056	5.19099e-56																FAM13C	2.591e-10	-0.570675	0.475	0.346	7.47684e-06
APBA1	2.37355e-38	-0.573054	0.52	0.285	6.84937e-34																PLEKHO1	2.2946e-20	-0.570813	0.687	0.492	6.62153e-16
CREB3	1.6952e-54	-0.573713	0.731	0.463	4.89183e-50																GLI2	5.52415e-22	-0.572493	0.791	0.626	1.5941e-17
FBXL5	1.86786e-64	-0.574803	0.932	0.904	5.39009e-60																LMO4	2.38619e-30	-0.574338	0.889	0.748	6.88582e-26
RRAS2	1.54039e-54	-0.5763	0.845	0.749	4.4451e-50																ARAP3	8.16011e-12	-0.574818	0.393	0.244	2.35476e-07
GHITM	3.36343e-68	-0.577546	0.906	0.787	9.70585e-64																TCF4	8.03602e-50	-0.575548	0.99	0.94	2.31896e-45
SLC25A4	2.91286e-57	-0.578397	0.845	0.667	8.40564e-53																MAPK10	2.01387e-40	-0.575602	0.981	0.93	5.81143e-36
NOC3L	4.67105e-39	-0.579626	0.77	0.633	1.34793e-34																MLLT11	3.3054e-24	-0.577466	0.811	0.654	9.5384e-20
CTSZ	5.64803e-35	-0.579671	0.679	0.475	1.62985e-30																PKIA	2.19873e-20	-0.579234	0.759	0.588	6.34489e-16
PCDH9	4.57718e-38	-0.581214	0.541	0.311	1.32084e-33																KALRN	5.78569e-24	-0.579464	0.809	0.622	1.66958e-19
PLXDC2	1.03804e-24	-0.581399	0.673	0.513	2.99548e-20																ATCAY	2.41259e-08	-0.579973	0.287	0.18	0.0006962
RAB32	3.44952e-55	-0.581465	0.786	0.582	9.95427e-51																IL1RAPL1	5.66392e-13	-0.580644	0.684	0.548	1.63444e-08
NOTCH2	1.67567e-35	-0.581933	0.706	0.545	4.83549e-31																SYNE2	4.1771e-23	-0.581491	0.966	0.92	1.20539e-18
RTN4	1.53736e-90	-0.582378	0.923	0.903	4.43635e-86																LINC00511	2.86116e-08	-0.5815	0.294	0.18	0.000825646
FLNA	9.68675e-55	-0.583159	0.812	0.798	2.7953e-50																NRG3	4.53135e-27	-0.5834	0.878	0.7	1.30761e-22
PEA15	7.41209e-60	-0.583631	0.847	0.696	2.13891e-55																MAK	2.34084e-11	-0.583502	0.408	0.266	6.75496e-07
ACTR3	4.74338e-111	-0.586066	0.943	0.882	1.3688e-106																PLCH1	5.35536e-37	-0.583846	0.944	0.812	1.5454e-32
KIFAP3	1.24386e-42	-0.586359	0.543	0.29	3.5894e-38																COMMD7	8.05421e-22	-0.585182	0.721	0.546	2.3242e-17
SRRD	2.14776e-40	-0.586721	0.674	0.45	6.1978e-36																LRRC17	6.71936e-10	-0.588237	0.271	0.146	1.93901e-05
GABRG3	2.38397e-18	-0.586942	0.56	0.409	6.87944e-14																PLEKHA1	1.35791e-13	-0.58934	0.588	0.446	3.91853e-09
KIFC3	3.27409e-38	-0.588157	0.534	0.307	9.44803e-34																EHBP1	3.81641e-23	-0.59015	0.891	0.812	1.1013e-18
ARHGAP18	3.11969e-42	-0.588278	0.498	0.254	9.00248e-38																C12orf57	5.6287e-49	-0.592088	0.982	0.908	1.62428e-44
FAM85B	5.9994e-54	-0.590468	0.303	0.088	1.73125e-49																STARD4-AS1	5.07029e-17	-0.592201	0.547	0.34	1.46313e-12
MYL6	5.32607e-183	-0.591329	0.999	0.996	1.53694e-178																BCOR	1.89034e-11	-0.592887	0.388	0.248	5.45495e-07
ADGRG6	2.05125e-08	-0.591518	0.277	0.201	0.00059193																2023-09-06	4.65879e-19	-0.594716	0.658	0.464	1.34439e-14
STARD3NL	1.21501e-73	-0.591595	0.883	0.763	3.50616e-69																ITGB5	6.78907e-16	-0.596101	0.509	0.34	1.95912e-11
MINDY2	1.32947e-47	-0.592174	0.719	0.488	3.83645e-43																APC2	5.22995e-12	-0.596621	0.269	0.124	1.50921e-07
EPHX4	1.23117e-62	-0.593192	0.268	0.053	3.55279e-58																AZIN1-AS1	3.36821e-11	-0.597048	0.384	0.242	9.71965e-07
TNFAIP1	3.11401e-53	-0.593486	0.607	0.32	8.9861e-49																ZDHHC15	4.64464e-10	-0.597178	0.335	0.21	1.3403e-05
MAMDC2-AS1	5.31932e-47	-0.59401	0.409	0.172	1.535e-42																CDYL2	2.28217e-09	-0.597502	0.303	0.182	6.58566e-05
SNX18	2.94605e-43	-0.594544	0.614	0.356	8.50141e-39																EFCAB7	2.88795e-09	-0.598755	0.279	0.166	8.33377e-05
UCHL1	8.2238e-116	-0.595775	0.99	0.974	2.37314e-111																PLEKHG3	5.05113e-10	-0.5989	0.259	0.142	1.4576e-05
VEGFA	1.49679e-56	-0.598874	0.462	0.19	4.31929e-52																ZEB1	4.50036e-35	-0.599748	0.914	0.788	1.29867e-30
SYTL2	3.03061e-18	-0.599202	0.355	0.217	8.74544e-14																FANCF	2.20565e-12	-0.600419	0.377	0.22	6.36483e-08
CAMKMT	2.96682e-35	-0.600829	0.787	0.663	8.56137e-31																DECR1	6.07485e-21	-0.600853	0.719	0.528	1.75302e-16
FMN2	1.0538e-27	-0.600847	0.438	0.258	3.04096e-23																ST8SIA2	1.127e-15	-0.600858	0.556	0.386	3.25219e-11
RGS3	1.138e-29	-0.600918	0.596	0.383	3.28391e-25																CRABP1	9.60331e-16	-0.601762	0.408	0.224	2.77123e-11
DPYSL3	1.73397e-43	-0.602173	0.777	0.558	5.00373e-39																RBP1	1.82489e-15	-0.602504	0.71	0.58	5.26609e-11
WDR25	1.84021e-43	-0.60227	0.553	0.289	5.3103e-39																ESR2	1.73682e-10	-0.603032	0.314	0.176	5.01195e-06
OSBPL10	5.32443e-29	-0.603331	0.359	0.188	1.53647e-24																ADAMTS19	1.85766e-19	-0.604335	0.773	0.622	5.36064e-15
TMSB4X	3.89922e-142	-0.604968	1	1	1.1252e-137																LINC02301	6.43749e-09	-0.6044	0.267	0.152	0.000185767
NFKBIZ	1.1549e-51	-0.606258	0.411	0.163	3.3327e-47																PDE10A	1.7231e-20	-0.604496	0.709	0.528	4.97234e-16
F2R	7.52159e-27	-0.606347	0.655	0.5	2.17051e-22																SNX9	3.19711e-18	-0.605609	0.655	0.48	9.2259e-14
GADD45A	5.87929e-57	-0.60753	0.818	0.59	1.69659e-52																PGGT1B	1.30102e-10	-0.605683	0.365	0.234	3.75435e-06
MAFG	2.45195e-51	-0.608555	0.723	0.478	7.07558e-47																GRK5	1.73163e-15	-0.606567	0.651	0.51	4.99697e-11
FRY	1.06315e-41	-0.60889	0.328	0.127	3.06792e-37																HECW2	6.79075e-16	-0.60762	0.532	0.358	1.95961e-11
TCEAL7	3.27658e-21	-0.611472	0.634	0.504	9.45523e-17																GALNT7	2.32542e-26	-0.607693	0.797	0.626	6.71047e-22
MB21D2	1.44762e-39	-0.614462	0.543	0.31	4.1774e-35																FBXL7	4.08852e-34	-0.609173	0.951	0.854	1.17982e-29
KLHL20	2.43743e-22	-0.616715	0.678	0.517	7.03368e-18																AP005433.1	1.1168e-12	-0.610919	0.308	0.152	3.22276e-08
SERAC1	2.70428e-49	-0.618449	0.541	0.268	7.80375e-45																CLVS1	2.72118e-22	-0.611688	0.815	0.65	7.85251e-18
FAM241B	6.14012e-54	-0.619282	0.432	0.169	1.77186e-49																ARID5B	2.60429e-08	-0.612446	0.31	0.2	0.00075152
TNC	3.73553e-14	-0.619309	0.356	0.237	1.07796e-09																CADPS2	2.02608e-17	-0.612676	0.596	0.412	5.84667e-13
COX20	4.77621e-64	-0.621383	0.882	0.715	1.37827e-59																CDC42EP4	3.33364e-11	-0.613008	0.278	0.146	9.6199e-07
ARNTL2	2.59808e-42	-0.622559	0.507	0.266	7.49729e-38																AC104041.1	2.07841e-16	-0.61467	0.78	0.674	5.99766e-12
AC007319.1	8.75065e-22	-0.622769	0.312	0.165	2.52518e-17																DLG1	1.2634e-41	-0.615385	0.958	0.872	3.6458e-37
STAC	9.46982e-44	-0.626046	0.557	0.309	2.73271e-39																CHD3	3.8903e-15	-0.617745	0.535	0.378	1.12262e-10
EPDR1	3.7194e-50	-0.626508	0.509	0.25	1.07331e-45																KCNH8	5.92032e-09	-0.618883	0.383	0.26	0.000170843
SSH1	2.18604e-49	-0.629034	0.711	0.509	6.30824e-45																COL4A2	1.88054e-33	-0.61893	0.888	0.738	5.42666e-29
NPC2	6.19911e-90	-0.62951	0.915	0.849	1.78888e-85																TTC39C	6.48486e-17	-0.622861	0.609	0.444	1.87134e-12
GALNT17	2.37951e-32	-0.631403	0.749	0.678	6.86655e-28																ZNF138	3.88173e-18	-0.624201	0.497	0.302	1.12015e-13
TLN2	1.73222e-38	-0.631866	0.752	0.618	4.99867e-34																KIAA1549L	1.1997e-09	-0.625661	0.317	0.194	3.46197e-05
VGLL3	7.24054e-35	-0.631896	0.452	0.248	2.0894e-30																HMGA2	1.87271e-46	-0.62744	0.968	0.89	5.40409e-42
SAMD4A	3.88639e-37	-0.632221	0.796	0.731	1.12149e-32																LHFPL2	2.48857e-13	-0.630307	0.451	0.296	7.18127e-09
L1TD1	7.26015e-28	-0.632238	0.38	0.209	2.09506e-23																ENO4	4.61112e-12	-0.63195	0.28	0.138	1.33063e-07
SYNJ2	6.39404e-35	-0.635938	0.585	0.38	1.84513e-30																TTC3	7.70308e-77	-0.633605	0.998	0.968	2.22288e-72
MCTP1	1.17831e-27	-0.638803	0.672	0.535	3.40024e-23																SLC6A16	2.12251e-16	-0.633842	0.606	0.436	6.12493e-12
HERPUD1	2.91143e-45	-0.638892	0.68	0.443	8.40151e-41																SPRY4	1.92021e-15	-0.634181	0.451	0.268	5.54115e-11
ALPK2	6.44316e-37	-0.639767	0.564	0.349	1.8593e-32																BACH2	4.83598e-21	-0.634272	0.716	0.532	1.39552e-16
MSRB3	2.07866e-46	-0.640491	0.754	0.568	5.99838e-42																IDH1	1.59296e-32	-0.638047	0.838	0.656	4.59681e-28
TUFT1	1.30408e-52	-0.641829	0.488	0.222	3.76319e-48																CCDC30	1.94607e-16	-0.638939	0.469	0.278	5.61577e-12
MPC1	3.62074e-50	-0.643225	0.748	0.526	1.04484e-45																FAM241B	7.74261e-14	-0.640193	0.394	0.236	2.23428e-09
ACOT9	1.11134e-57	-0.644284	0.698	0.434	3.20699e-53																GRIA3	2.76715e-10	-0.640355	0.324	0.192	7.98517e-06
NRG3	2.27002e-16	-0.645586	0.428	0.293	6.5506e-12																SLC25A27	3.50069e-11	-0.641069	0.262	0.136	1.01019e-06
SPSB1	3.74472e-46	-0.645897	0.308	0.106	1.08061e-41																LBH	9.51396e-16	-0.641802	0.378	0.2	2.74544e-11
MECOM	1.15607e-29	-0.646689	0.728	0.541	3.33607e-25																AC090673.1	5.37025e-12	-0.643703	0.376	0.232	1.54969e-07
TAGLN2	1.33971e-33	-0.646893	0.836	0.766	3.866e-29																MYO10	6.67597e-50	-0.645155	0.959	0.832	1.92648e-45
WARS	2.30314e-37	-0.64713	0.71	0.522	6.64617e-33																GLYATL2	3.3922e-14	-0.645422	0.507	0.346	9.78888e-10
WEE1	7.54624e-79	-0.65106	0.872	0.732	2.17762e-74																ENC1	7.15678e-31	-0.646119	0.816	0.582	2.06523e-26
RUSC2	4.7861e-55	-0.651619	0.559	0.277	1.38113e-50																ARRDC3	1.54877e-13	-0.647576	0.346	0.186	4.46928e-09
CFAP36	1.84102e-70	-0.651853	0.871	0.658	5.31263e-66																TRPM3	1.37407e-39	-0.650126	0.957	0.826	3.96514e-35
ARPC5	1.51687e-129	-0.651869	0.971	0.918	4.37724e-125																ADCY6	1.41659e-16	-0.650598	0.461	0.28	4.08784e-12
MEIS2	2.08699e-30	-0.65202	0.705	0.549	6.02242e-26																DNMT3B	1.42431e-23	-0.654703	0.661	0.444	4.11014e-19
U91319.1	1.82249e-31	-0.652488	0.5	0.306	5.25915e-27																GAB2	8.89606e-13	-0.656057	0.523	0.376	2.56714e-08
FRMD4A	1.48178e-60	-0.653544	0.854	0.809	4.27598e-56																RIC3	2.87373e-16	-0.659201	0.523	0.348	8.29272e-12
TJP1	5.44778e-79	-0.653638	0.898	0.861	1.57207e-74																RAB3C	4.49562e-12	-0.661201	0.311	0.164	1.2973e-07
TERF2IP	3.89748e-67	-0.655448	0.793	0.54	1.1247e-62																PSD3	3.54704e-42	-0.661756	0.944	0.818	1.02357e-37
TNS3	5.83343e-42	-0.655783	0.667	0.45	1.68335e-37																SLC43A2	7.21334e-15	-0.662177	0.317	0.15	2.08155e-10
KDM6A	4.07985e-36	-0.656177	0.754	0.625	1.17732e-31																HBP1	1.95558e-17	-0.665441	0.476	0.288	5.64321e-13
MAP9	2.22351e-56	-0.656267	0.742	0.478	6.41639e-52																HECTD2	3.74018e-36	-0.666161	0.864	0.674	1.0793e-31
PCDHA12	1.34231e-66	-0.656923	0.507	0.204	3.8735e-62																UBE2H	8.63559e-39	-0.668262	0.941	0.802	2.49197e-34
PLEKHM3	6.9422e-50	-0.657149	0.474	0.215	2.00331e-45																PDCD4	6.48639e-37	-0.669721	0.844	0.62	1.87178e-32
SP140	1.04832e-57	-0.660727	0.284	0.07	3.02513e-53																PTPRO	2.71524e-12	-0.671414	0.295	0.146	7.83535e-08
AZIN1	4.01323e-60	-0.661397	0.848	0.697	1.1581e-55																ATL1	2.17762e-13	-0.6719	0.321	0.168	6.28395e-09
EIF2AK3	1.63872e-44	-0.661795	0.567	0.321	4.72884e-40																TOX3	3.5859e-38	-0.672264	0.84	0.6	1.03478e-33
PHLDA2	5.22433e-26	-0.6631	0.714	0.586	1.50758e-21																MECOM	1.8855e-53	-0.673102	0.99	0.954	5.441e-49
IGFBP5	4.43149e-29	-0.665434	0.483	0.282	1.27879e-24																AL391069.3	5.26451e-16	-0.674717	0.43	0.24	1.51918e-11
ADARB2	1.40646e-15	-0.666448	0.456	0.322	4.05864e-11																ABHD14A	1.15254e-15	-0.675069	0.423	0.246	3.32588e-11
SPX	2.65668e-37	-0.666499	0.293	0.112	7.66638e-33																FAM13A	3.4972e-31	-0.675649	0.822	0.634	1.00919e-26
HIVEP2	2.73033e-30	-0.669632	0.48	0.282	7.87892e-26																PCDHGB6	3.6303e-12	-0.680504	0.323	0.18	1.04759e-07
ZNF462	3.32288e-68	-0.671347	0.877	0.87	9.58885e-64																PNMA2	1.07168e-14	-0.680627	0.347	0.18	3.09254e-10
COL11A1	7.79465e-41	-0.67205	0.833	0.848	2.2493e-36																ODF2L	7.58303e-28	-0.680871	0.73	0.504	2.18823e-23
FBN2	5.08618e-48	-0.672851	0.825	0.828	1.46772e-43																CTNNBIP1	1.77744e-34	-0.681092	0.842	0.662	5.12917e-30
ELOVL1	8.5416e-52	-0.673968	0.508	0.25	2.46485e-47																MCUB	3.69549e-25	-0.683081	0.658	0.428	1.06641e-20
RAI14	5.86658e-75	-0.677007	0.867	0.834	1.69292e-70																RPS6KA2	3.91518e-26	-0.684006	0.766	0.58	1.1298e-21
KDM6B	7.03264e-55	-0.679574	0.663	0.378	2.02941e-50																TOX	1.45269e-14	-0.686298	0.42	0.238	4.19202e-10
GRIP1	5.20988e-21	-0.681437	0.815	0.849	1.50342e-16																ANO2	9.14401e-13	-0.687473	0.336	0.182	2.63869e-08
CYTH3	4.80081e-40	-0.681678	0.563	0.332	1.38537e-35																TMEM178B	9.06819e-32	-0.688793	0.823	0.634	2.61681e-27
TOX3	1.79925e-45	-0.681836	0.794	0.65	5.19208e-41																CNKSR2	1.19429e-21	-0.692828	0.686	0.482	3.44637e-17
SPTAN1	3.7186e-59	-0.682418	0.768	0.598	1.07308e-54																IL17RD	2.58407e-38	-0.694407	0.911	0.794	7.45686e-34
AES	5.81257e-63	-0.683246	0.842	0.603	1.67733e-58																MXD4	7.67601e-32	-0.697263	0.731	0.486	2.21507e-27
PTPRF	1.1244e-47	-0.683724	0.741	0.617	3.24467e-43																LHX2	2.82716e-48	-0.69951	0.871	0.57	8.15834e-44
BIRC2	3.12256e-56	-0.684876	0.698	0.453	9.01076e-52																GABBR1	3.6153e-24	-0.700662	0.628	0.412	1.04327e-19
CD63	2.36498e-178	-0.684973	0.972	0.964	6.82462e-174																KCNC1	3.48498e-16	-0.701126	0.33	0.146	1.00566e-11
GAP43	3.64443e-28	-0.685249	0.761	0.616	1.05167e-23																FAAH2	3.67883e-14	-0.701502	0.418	0.256	1.0616e-09
ARMCX3	9.34886e-62	-0.687376	0.811	0.649	2.6978e-57																UNC5C	4.65059e-08	-0.702008	0.471	0.37	0.00134202
LARGE1	3.79674e-18	-0.688763	0.79	0.818	1.09562e-13																ADAM22	2.56852e-18	-0.704042	0.521	0.322	7.41198e-14
FSTL1	9.74026e-44	-0.691353	0.812	0.768	2.81075e-39																TRIM36	1.4055e-16	-0.704519	0.406	0.222	4.05587e-12
CPEB4	1.03516e-49	-0.691506	0.578	0.318	2.98716e-45																AP003086.2	1.40686e-14	-0.704544	0.323	0.158	4.05979e-10
C1GALT1	1.11486e-49	-0.691624	0.718	0.498	3.21716e-45																PRDM16	3.55755e-32	-0.704601	0.765	0.53	1.0266e-27
BMP4	7.95532e-44	-0.692072	0.371	0.156	2.29567e-39																NAALAD2	5.21273e-16	-0.705037	0.431	0.252	1.50424e-11
SEMA6D	5.36037e-32	-0.693281	0.38	0.195	1.54684e-27																PNRC1	7.35691e-27	-0.705214	0.677	0.432	2.12298e-22
SPP1	1.48103e-09	-0.69347	0.612	0.531	4.27382e-05																GALNT12	1.04888e-19	-0.705291	0.502	0.29	3.02676e-15
GUCY1A2	1.67433e-42	-0.694884	0.448	0.22	4.83162e-38																GNG2	1.01287e-13	-0.70531	0.344	0.184	2.92284e-09
PPP3CA	4.14994e-56	-0.695264	0.812	0.722	1.19755e-51																MAN2A1	9.65143e-25	-0.70578	0.779	0.608	2.78511e-20
MBNL2	7.40385e-47	-0.696917	0.7	0.499	2.13653e-42																MAATS1	1.70124e-17	-0.706301	0.51	0.316	4.90926e-13
DDIT3	2.331e-47	-0.698116	0.404	0.174	6.72658e-43																FAM227A	1.56059e-17	-0.707087	0.457	0.272	4.50339e-13
MAML2	1.02811e-36	-0.699888	0.778	0.733	2.96683e-32																FOXP1	7.02209e-54	-0.708099	0.971	0.884	2.02636e-49
MYL12B	5.38884e-152	-0.700034	0.968	0.928	1.55506e-147																CRMP1	7.60909e-23	-0.708525	0.63	0.422	2.19576e-18
CDH2	1.21681e-98	-0.700199	0.889	0.91	3.51136e-94																EPS8L1	1.1343e-13	-0.710109	0.35	0.192	3.27324e-09
MXD4	1.1472e-49	-0.701454	0.716	0.446	3.31047e-45																TBC1D9	3.36235e-24	-0.710262	0.727	0.52	9.70274e-20
SEC11C	2.70836e-80	-0.702027	0.847	0.666	7.81552e-76																HOMER3	1.32066e-29	-0.711062	0.745	0.534	3.81102e-25
TES	4.16957e-43	-0.702477	0.582	0.362	1.20321e-38																AES	3.26549e-22	-0.713627	0.65	0.452	9.42323e-18
ACTG1	4.30585e-267	-0.702509	1	0.999	1.24254e-262																ZFP30	3.73741e-21	-0.715582	0.53	0.316	1.0785e-16
PRKAG2	3.09321e-58	-0.702604	0.724	0.475	8.92608e-54																MIR124-2HG	6.91391e-24	-0.716181	0.517	0.272	1.99515e-19
DDA1	2.2448e-68	-0.703363	0.827	0.647	6.47782e-64																MIR181A1HG	4.67064e-21	-0.719511	0.568	0.354	1.34781e-16
HDAC2-AS2	7.26808e-52	-0.70472	0.447	0.198	2.09735e-47																MBNL1	1.03072e-32	-0.721046	0.809	0.596	2.97434e-28
CABLES1	6.62326e-43	-0.70481	0.572	0.327	1.91127e-38																ATP8A2	1.59306e-11	-0.722087	0.332	0.192	4.5971e-07
PTPRN2	9.56351e-44	-0.708674	0.73	0.514	2.75974e-39																PARD3B	1.18807e-35	-0.726185	0.877	0.728	3.42843e-31
MCUB	1.77551e-58	-0.710872	0.683	0.392	5.12359e-54																NBAT1	4.77081e-14	-0.728858	0.279	0.124	1.37671e-09
PRICKLE1	3.23724e-41	-0.711276	0.742	0.579	9.3417e-37																L3MBTL3	1.63601e-16	-0.728971	0.386	0.202	4.72105e-12
NTRK3	4.9264e-46	-0.711543	0.463	0.228	1.42161e-41																NOVA1	6.0602e-54	-0.732636	0.944	0.772	1.74879e-49
PROCR	1.5481e-48	-0.71365	0.325	0.113	4.46735e-44																STXBP5L	2.91816e-17	-0.733404	0.604	0.432	8.42094e-13
OCIAD2	1.08369e-91	-0.71382	0.932	0.853	3.12721e-87																ARMH4	9.86963e-31	-0.734647	0.736	0.508	2.84808e-26
EPHA2	2.43685e-64	-0.715829	0.725	0.501	7.03201e-60																FGD4	6.09928e-39	-0.735981	0.866	0.696	1.76007e-34
MEF2C	3.45463e-34	-0.717903	0.465	0.258	9.96904e-30																TNIK	2.11077e-12	-0.736431	0.375	0.234	6.09105e-08
MYL9	9.01813e-100	-0.718861	0.925	0.877	2.60236e-95																ABCA5	3.54389e-12	-0.737051	0.268	0.13	1.02266e-07
MACF1	3.70049e-73	-0.720737	0.871	0.873	1.06785e-68																JAKMIP2	4.1467e-35	-0.737526	0.784	0.55	1.19661e-30
LINC01336	7.6024e-60	-0.720763	0.258	0.054	2.19382e-55																KDM7A	7.91649e-15	-0.739208	0.343	0.182	2.28446e-10
EPS15	5.50486e-58	-0.720835	0.747	0.552	1.58854e-53																ATP2B4	1.75571e-18	-0.739764	0.509	0.312	5.06644e-14
ADM	1.05791e-42	-0.722118	0.626	0.408	3.05281e-38																FGF9	3.46673e-14	-0.742377	0.289	0.134	1.00039e-09
SYT1	3.86407e-49	-0.725111	0.834	0.786	1.11506e-44																GSTA4	6.05266e-26	-0.743038	0.614	0.382	1.74662e-21
ZEB1	1.1063e-66	-0.726612	0.821	0.655	3.19246e-62																AC098829.1	7.64201e-12	-0.743252	0.429	0.288	2.20525e-07
KCTD16	2.15948e-36	-0.726762	0.273	0.104	6.23161e-32																CSRP2	8.89967e-71	-0.74436	0.988	0.94	2.56818e-66
AKAP12	5.57339e-37	-0.728495	0.859	0.863	1.60831e-32																CCSER1	3.24514e-12	-0.74779	0.373	0.222	9.36449e-08
FAM200B	9.66939e-98	-0.729525	0.895	0.733	2.7903e-93																RELL1	9.47406e-15	-0.749492	0.334	0.17	2.73393e-10
CAST	1.46933e-76	-0.729879	0.878	0.744	4.24006e-72																SOX21	7.58355e-29	-0.750494	0.579	0.29	2.18839e-24
TNNC1	1.92273e-50	-0.730843	0.334	0.117	5.54842e-46																PRR16	1.71355e-17	-0.753143	0.359	0.164	4.9448e-13
GNG4	4.02328e-43	-0.731558	0.751	0.525	1.161e-38																SHROOM4	2.70695e-14	-0.756108	0.32	0.158	7.81145e-10
MMP16	8.84278e-29	-0.732262	0.716	0.608	2.55176e-24																ST8SIA4	3.05524e-20	-0.757126	0.421	0.206	8.8165e-16
PIP4P2	3.09273e-60	-0.733086	0.69	0.41	8.92469e-56																CTTNBP2	1.38842e-21	-0.75745	0.561	0.356	4.00657e-17
LGR4	6.60043e-46	-0.736165	0.637	0.391	1.90469e-41																LINC01122	4.16146e-12	-0.757622	0.369	0.23	1.20087e-07
MALAT1	2.08518e-118	-0.737362	0.993	0.994	6.01719e-114																AL445472.1	4.22712e-17	-0.758136	0.502	0.318	1.21982e-12
LPP	6.82425e-58	-0.738928	0.896	0.884	1.96927e-53																PIK3R3	2.74434e-30	-0.758422	0.717	0.476	7.91935e-26
ADAMTS1	1.1754e-43	-0.742685	0.406	0.186	3.39186e-39																SOX5	5.21891e-72	-0.768748	0.997	0.954	1.50602e-67
RPS6KA3	1.6092e-40	-0.743118	0.763	0.644	4.64368e-36																B3GALT1	3.43217e-16	-0.773083	0.282	0.114	9.90421e-12
RIOK3	8.84857e-75	-0.744317	0.787	0.543	2.55343e-70																C20orf194	5.39258e-25	-0.77513	0.595	0.364	1.55614e-20
TCF7L2	1.39124e-78	-0.744512	0.862	0.804	4.01471e-74																PFKM	6.01153e-23	-0.776881	0.481	0.256	1.73475e-18
C9orf3	6.72751e-65	-0.745636	0.822	0.71	1.94136e-60																TMEM232	7.61629e-21	-0.780984	0.572	0.382	2.19783e-16
SHROOM3	2.50437e-67	-0.746728	0.883	0.872	7.22686e-63																USP54	1.48138e-33	-0.783104	0.77	0.55	4.27482e-29
CACNG4	1.81096e-65	-0.74746	0.522	0.226	5.22588e-61																IRF2	1.02774e-18	-0.787708	0.316	0.122	2.96576e-14
MXRA7	1.9027e-77	-0.747951	0.802	0.598	5.49062e-73																LINC00632	1.37821e-12	-0.789801	0.296	0.154	3.97711e-08
SDK1	4.83267e-41	-0.750346	0.777	0.749	1.39456e-36																TMEM131L	1.21943e-24	-0.790269	0.557	0.332	3.51889e-20
SBDS	2.08851e-74	-0.750593	0.824	0.633	6.0268e-70																MEST	1.27838e-36	-0.790636	0.859	0.71	3.68901e-32
HIVEP1	7.11305e-46	-0.753582	0.769	0.649	2.05261e-41																NREP	5.12492e-83	-0.791385	0.981	0.902	1.4789e-78
AC103740.2	5.54338e-65	-0.754916	0.372	0.115	1.59965e-60																MAGED2	4.68999e-63	-0.796202	0.958	0.826	1.35339e-58
UBE2H	1.19499e-96	-0.755129	0.896	0.828	3.44838e-92																LRP2	1.50155e-46	-0.79733	0.877	0.634	4.33303e-42
TTYH1	1.27349e-70	-0.755856	0.807	0.555	3.67491e-66																TTYH1	1.31621e-75	-0.802322	0.981	0.802	3.7982e-71
SLC9A7	3.44833e-62	-0.756773	0.313	0.082	9.95086e-58																L1TD1	7.45589e-13	-0.802357	0.5	0.368	2.15155e-08
LASP1	9.07276e-67	-0.759724	0.713	0.423	2.61813e-62																FERMT2	2.28268e-31	-0.803227	0.767	0.576	6.58713e-27
CAPN2	5.87785e-70	-0.759766	0.824	0.665	1.69617e-65																SERPING1	1.86702e-26	-0.803533	0.615	0.38	5.38766e-22
AP003086.2	2.41369e-62	-0.761684	0.447	0.17	6.96518e-58																AC110023.1	4.15974e-32	-0.811824	0.847	0.696	1.20038e-27
AL445623.2	3.07407e-54	-0.762439	0.363	0.129	8.87084e-50																QKI	2.42039e-93	-0.812822	0.991	0.906	6.98453e-89
SQSTM1	9.11919e-50	-0.769387	0.795	0.678	2.63152e-45																USP44	3.95278e-44	-0.818543	0.815	0.576	1.14065e-39
AC017101.1	2.68632e-67	-0.772305	0.45	0.169	7.75192e-63																BMPR1A	1.94499e-45	-0.821316	0.939	0.856	5.61267e-41
DAPK3	1.12842e-81	-0.773712	0.765	0.475	3.25627e-77																BAZ2B	4.84997e-69	-0.822181	0.975	0.888	1.39955e-64
CREB5	1.00516e-56	-0.775659	0.712	0.483	2.90059e-52																TCF7L1	1.25583e-46	-0.823211	0.873	0.69	3.62396e-42
TOX	1.85626e-23	-0.777387	0.302	0.159	5.3566e-19																SH3BGRL	1.27185e-59	-0.8252	0.916	0.728	3.67018e-55
AP1M2	1.19291e-69	-0.782348	0.322	0.075	3.44237e-65																TUBA1A	1.82922e-107	-0.826476	1	0.992	5.27858e-103
FABP3	2.59161e-66	-0.782441	0.305	0.071	7.47861e-62																SVIL	1.96793e-54	-0.832573	0.897	0.694	5.67886e-50
JUN	4.08027e-87	-0.782842	0.706	0.367	1.17744e-82																SCUBE1	2.05441e-47	-0.833646	0.819	0.536	5.92841e-43
FLNC	1.25864e-54	-0.782865	0.608	0.375	3.63206e-50																ITGB8	9.46884e-28	-0.837251	0.571	0.312	2.73242e-23
APBB2	1.97209e-51	-0.783477	0.785	0.676	5.69087e-47																ST6GALNAC5	2.68516e-43	-0.838484	0.963	0.9	7.74857e-39
EGFR	4.19296e-51	-0.783767	0.624	0.385	1.20996e-46																ST5	1.80047e-30	-0.839117	0.724	0.506	5.19562e-26
FOXC2	1.61802e-51	-0.787096	0.291	0.088	4.66913e-47																STAT5B	9.49482e-30	-0.840281	0.619	0.384	2.73992e-25
GDF6	9.54384e-63	-0.788528	0.346	0.104	2.75406e-58																PTPRT	2.97007e-09	-0.841045	0.321	0.202	8.57074e-05
TMEM132D	3.93188e-16	-0.791342	0.608	0.538	1.13462e-11																EPHA4	1.75284e-70	-0.842571	0.976	0.868	5.05817e-66
CAMK4	5.8975e-39	-0.791909	0.341	0.146	1.70184e-34																PTPRJ	1.7678e-36	-0.843515	0.781	0.56	5.10134e-32
PAK3	4.06247e-57	-0.792668	0.677	0.399	1.17231e-52																RFTN2	8.45494e-20	-0.844833	0.418	0.21	2.43984e-15
MAF	1.20819e-54	-0.794007	0.563	0.288	3.48647e-50																PLD5	2.14854e-08	-0.845168	0.296	0.194	0.000620004
EDEM2	4.43608e-78	-0.794435	0.507	0.186	1.28012e-73																PDGFD	1.60135e-20	-0.84644	0.417	0.214	4.62102e-16
AC016831.7	2.88057e-31	-0.796373	0.428	0.241	8.31245e-27																SPRY1	4.34061e-76	-0.846941	0.963	0.836	1.25257e-71
TSPAN2	3.80869e-70	-0.796467	0.578	0.269	1.09907e-65																CASC15	3.11511e-74	-0.84707	0.983	0.92	8.98928e-70
DNAJC1	1.22395e-103	-0.796706	0.858	0.767	3.53195e-99																SORBS2	3.67176e-47	-0.847226	0.783	0.468	1.05956e-42
SGK1	1.73289e-47	-0.797417	0.328	0.12	5.00061e-43																DPPA4	6.14274e-51	-0.847631	0.862	0.638	1.77261e-46
COL12A1	2.19166e-61	-0.797661	0.418	0.154	6.32447e-57																ABCC4	2.87841e-33	-0.848459	0.699	0.448	8.30623e-29
MGST1	1.02094e-137	-0.800976	0.949	0.845	2.94612e-133																SYT1	1.48761e-65	-0.854229	0.986	0.908	4.29278e-61
SH3RF3	1.8458e-47	-0.802458	0.39	0.167	5.32643e-43																RORB	1.17385e-24	-0.854694	0.447	0.204	3.38739e-20
UGP2	6.21668e-87	-0.802571	0.837	0.642	1.79395e-82																CACNG4	1.4638e-19	-0.858016	0.339	0.144	4.22409e-15
TMCC1	2.2589e-54	-0.804365	0.792	0.688	6.5185e-50																SOX21-AS1	3.68027e-18	-0.859514	0.281	0.102	1.06202e-13
AFAP1	8.95533e-43	-0.804949	0.583	0.372	2.58424e-38																SYT11	6.58759e-21	-0.859925	0.517	0.33	1.90098e-16
NELL2	1.96557e-52	-0.805943	0.742	0.538	5.67205e-48																DPYD	1.74002e-12	-0.860424	0.265	0.13	5.02118e-08
DCBLD2	4.84713e-45	-0.808319	0.819	0.794	1.39874e-40																MEIS1	2.48327e-26	-0.864838	0.478	0.212	7.16597e-22
KLF6	1.0546e-23	-0.810566	0.612	0.479	3.04326e-19																MMP16	1.13647e-52	-0.866605	0.873	0.642	3.27951e-48
FAT1	7.09497e-78	-0.813652	0.796	0.788	2.04739e-73																PRKD1	8.43187e-25	-0.8673	0.627	0.426	2.43318e-20
SCUBE1	5.05292e-65	-0.818265	0.578	0.278	1.45812e-60																PAK5	8.8259e-17	-0.868152	0.357	0.18	2.54689e-12
SLC8A1-AS1	7.83439e-67	-0.819999	0.365	0.107	2.26077e-62																AC091885.2	7.74224e-16	-0.869227	0.294	0.13	2.23418e-11
TRAM2	2.16441e-70	-0.822455	0.678	0.423	6.24585e-66																COLGALT2	4.11973e-23	-0.873146	0.443	0.23	1.18883e-18
MAP1A	4.72547e-77	-0.823861	0.631	0.309	1.36363e-72																WDR25	3.27318e-21	-0.873849	0.504	0.3	9.4454e-17
ELL2	2.32175e-56	-0.824308	0.532	0.267	6.69987e-52																MAML3	3.48078e-50	-0.882503	0.912	0.758	1.00445e-45
NMRK2	3.16298e-89	-0.825662	0.301	0.039	9.12741e-85																SOX9	1.29554e-29	-0.882663	0.617	0.358	3.73854e-25
ARRDC3	2.67185e-58	-0.828109	0.539	0.267	7.71016e-54																MAF	3.99393e-19	-0.887321	0.489	0.298	1.15253e-14
AC009414.2	1.76285e-80	-0.82966	0.627	0.294	5.08707e-76																NEDD4L	8.03939e-47	-0.887747	0.834	0.616	2.31993e-42
PFKP	3.01176e-24	-0.831251	0.527	0.393	8.69104e-20																SNHG18	9.96471e-21	-0.891003	0.308	0.108	2.87552e-16
RAB30	1.27018e-71	-0.833863	0.49	0.188	3.66536e-67																TFDP2	5.45187e-83	-0.894467	0.976	0.848	1.57325e-78
ITGA3	1.10107e-66	-0.838509	0.433	0.158	3.17735e-62																PLPPR1	5.87827e-17	-0.894679	0.323	0.146	1.69629e-12
TIMP3	1.46525e-43	-0.839298	0.617	0.407	4.22826e-39																LEMD1	9.67718e-46	-0.899537	0.817	0.584	2.79254e-41
SEMA5A	1.16324e-35	-0.839645	0.571	0.376	3.35676e-31																SKIL	1.73317e-26	-0.903196	0.565	0.336	5.00142e-22
DSEL	3.90461e-71	-0.841215	0.679	0.4	1.12675e-66																C1orf54	1.01269e-36	-0.903265	0.699	0.444	2.92231e-32
ILK	3.76141e-113	-0.842115	0.867	0.699	1.08543e-108																FEZF1-AS1	1.03973e-33	-0.905196	0.555	0.256	3.00035e-29
BOK	7.68648e-75	-0.843132	0.585	0.264	2.21809e-70																OPHN1	1.64949e-28	-0.906002	0.547	0.298	4.75994e-24
DUSP3	8.56432e-86	-0.845866	0.65	0.307	2.4714e-81																SLCO5A1	2.06721e-16	-0.908645	0.272	0.106	5.96535e-12
IDS	6.97058e-85	-0.849002	0.726	0.426	2.0115e-80																CDH10	2.58797e-29	-0.91054	0.692	0.464	7.46809e-25
STK38L	1.24986e-61	-0.850729	0.764	0.557	3.60673e-57																HES5	1.54327e-15	-0.911232	0.589	0.416	4.45342e-11
PCSK5	2.24999e-51	-0.851347	0.721	0.537	6.4928e-47																LINC01579	1.84282e-26	-0.917164	0.456	0.206	5.31782e-22
AC027288.3	8.12168e-56	-0.857685	0.651	0.402	2.34367e-51																FUT9	3.96572e-26	-0.924241	0.583	0.35	1.14439e-21
FAM19A2	6.00989e-19	-0.858403	0.479	0.324	1.73427e-14																GPM6B	9.41683e-42	-0.931125	0.748	0.486	2.71742e-37
SKIL	1.95672e-82	-0.862412	0.838	0.67	5.64652e-78																MAP6	1.76572e-39	-0.932719	0.645	0.342	5.09533e-35
BEGAIN	1.60981e-63	-0.866827	0.262	0.05	4.64544e-59																AC022140.1	2.2161e-08	-0.937372	0.25	0.146	0.000639499
GAB2	1.27296e-56	-0.8697	0.669	0.443	3.67337e-52																CAMKMT	7.51525e-50	-0.937382	0.901	0.746	2.16867e-45
CREB3L1	7.40596e-61	-0.871364	0.449	0.191	2.13714e-56																EPHA6	8.61014e-14	-0.938619	0.296	0.142	2.48463e-09
MLLT3	6.12803e-50	-0.873419	0.67	0.442	1.76837e-45																SLC16A2	5.95384e-27	-0.94052	0.505	0.27	1.7181e-22
RUNX2	5.00533e-65	-0.882758	0.558	0.269	1.44439e-60																KLHDC8A	3.61355e-21	-0.943283	0.276	0.078	1.04276e-16
TRIB2	1.17419e-77	-0.884825	0.701	0.406	3.38837e-73																LIMA1	3.38591e-24	-0.956253	0.521	0.31	9.77073e-20
ADAM9	1.03003e-81	-0.887722	0.74	0.54	2.97235e-77																SLC4A8	5.39673e-21	-0.959947	0.323	0.128	1.55733e-16
TXNRD1	3.31727e-115	-0.890834	0.946	0.919	9.57266e-111																BLACAT1	8.21821e-25	-0.962533	0.371	0.14	2.37153e-20
PLEKHG3	2.09239e-84	-0.899933	0.543	0.217	6.03802e-80																BTBD17	1.98549e-43	-0.962818	0.65	0.318	5.72953e-39
FOSL2	4.32075e-95	-0.900738	0.529	0.179	1.24684e-90																CAMK2N1	6.82046e-29	-0.963873	0.548	0.296	1.96818e-24
SMS	1.33109e-187	-0.902562	0.981	0.926	3.84112e-183																ARHGAP18	9.43481e-29	-0.965299	0.423	0.164	2.7226e-24
AC145124.1	6.29635e-88	-0.909779	0.498	0.167	1.81694e-83																SOX2	1.61772e-101	-0.975888	0.989	0.842	4.66825e-97
ABCA5	1.58966e-51	-0.910545	0.309	0.1	4.58728e-47																SHTN1	1.23047e-41	-0.977839	0.709	0.436	3.55076e-37
SGIP1	3.75205e-66	-0.916644	0.262	0.049	1.08273e-61																AC091078.1	2.05337e-62	-0.978684	0.931	0.764	5.9254e-58
LBH	1.09074e-71	-0.917672	0.554	0.251	3.14754e-67																CNTN4	1.22845e-25	-0.988836	0.568	0.344	3.54495e-21
VMP1	5.54893e-119	-0.921144	0.848	0.75	1.60125e-114																AL359710.1	3.61123e-31	-0.989924	0.593	0.336	1.04209e-26
IRS2	1.56356e-75	-0.922994	0.765	0.543	4.51197e-71																SOX4	2.59551e-93	-0.990015	0.988	0.828	7.48987e-89
GCNT4	1.92808e-76	-0.925145	0.359	0.092	5.56386e-72																KCNH7	1.1739e-28	-0.992852	0.605	0.358	3.38753e-24
SLC44A5	1.75122e-52	-0.9262	0.64	0.394	5.05351e-48																ASTN1	4.53953e-34	-1.00021	0.618	0.36	1.30997e-29
DDR1	5.34729e-83	-0.92763	0.693	0.401	1.54307e-78																COL5A2	1.29268e-32	-1.00296	0.541	0.278	3.73029e-28
MAMDC2	1.61296e-67	-0.927658	0.735	0.519	4.65452e-63																PCDH19	1.66996e-15	-1.00826	0.371	0.206	4.81899e-11
LDLRAD4	4.56135e-40	-0.931742	0.583	0.391	1.31627e-35																DCLK1	2.1761e-34	-1.01283	0.668	0.418	6.27958e-30
FABP5	7.52802e-25	-0.934732	0.954	0.956	2.17236e-20																DMD	1.41688e-83	-1.01567	0.971	0.822	4.08869e-79
SLCO3A1	2.67947e-43	-0.940604	0.662	0.449	7.73215e-39																EFNB1	2.83148e-40	-1.0167	0.663	0.392	8.17081e-36
AP1S2	3.2576e-191	-0.941251	0.978	0.944	9.40045e-187																PLP1	1.01384e-50	-1.02266	0.701	0.33	2.92563e-46
GRM5	4.95658e-56	-0.943726	0.343	0.119	1.43032e-51																MLLT3	1.62378e-65	-1.02302	0.881	0.632	4.68574e-61
SERTAD4	1.90812e-76	-0.952423	0.43	0.138	5.50626e-72																B3GALT5	1.27697e-20	-1.03352	0.259	0.074	3.68496e-16
FERMT2	7.84093e-141	-0.95728	0.909	0.805	2.26266e-136																SORCS2	5.5453e-20	-1.03641	0.328	0.138	1.60021e-15
PDGFB	8.62642e-77	-0.959763	0.505	0.197	2.48933e-72																PWRN1	5.83085e-19	-1.03841	0.25	0.072	1.68261e-14
ANO4	2.07257e-34	-0.959903	0.477	0.279	5.9808e-30																NLGN1	5.45485e-90	-1.0398	0.991	0.932	1.57411e-85
PRR16	2.44895e-44	-0.961295	0.406	0.192	7.06693e-40																POU3F3	7.05598e-23	-1.04006	0.261	0.058	2.03615e-18
USP44	1.46286e-92	-0.965755	0.762	0.464	4.22137e-88																SFRP1	9.27079e-123	-1.0416	0.995	0.878	2.67527e-118
GLIS3	1.57333e-81	-0.9677	0.779	0.626	4.54016e-77																DGKI	1.93073e-17	-1.04219	0.312	0.14	5.5715e-13
TXNRD2	1.01875e-83	-0.969793	0.537	0.205	2.93981e-79																HIVEP3	3.90942e-19	-1.04248	0.416	0.224	1.12814e-14
MLLT11	7.5976e-178	-0.971389	0.935	0.821	2.19244e-173																PAK1	5.20502e-55	-1.05898	0.784	0.502	1.50201e-50
PRDM16	1.16763e-82	-0.972896	0.443	0.138	3.36944e-78																TRIB2	5.13642e-35	-1.05957	0.57	0.306	1.48222e-30
SLC1A1	6.41968e-61	-0.976685	0.46	0.197	1.85253e-56																AFF3	1.07839e-33	-1.06057	0.6	0.338	3.11192e-29
PCDH7	1.59331e-60	-0.97714	0.773	0.715	4.5978e-56																LMO1	3.70588e-23	-1.06253	0.263	0.062	1.06941e-18
TTLL7	2.98715e-95	-0.977275	0.679	0.341	8.62002e-91																SOX1	3.31571e-43	-1.06508	0.568	0.216	9.56815e-39
NGF	2.82786e-73	-0.978798	0.42	0.145	8.16036e-69																DOCK10	3.49945e-19	-1.06944	0.319	0.126	1.00984e-14
PPME1	2.51048e-67	-0.980909	0.8	0.648	7.24448e-63																SORCS1	3.7656e-33	-1.0796	0.603	0.34	1.08664e-28
ZIC1	1.48014e-50	-0.982545	0.627	0.369	4.27124e-46																TENM2	4.99271e-33	-1.08418	0.771	0.6	1.44075e-28
SLC7A11	2.59339e-26	-0.991946	0.608	0.465	7.48375e-22																FRZB	9.42785e-76	-1.08544	0.877	0.524	2.7206e-71
CSRP2	5.42182e-237	-0.993459	0.998	0.976	1.56458e-232																AC004540.2	3.55153e-30	-1.08723	0.374	0.114	1.02487e-25
MIR181A1HG	1.38643e-65	-1.0011	0.566	0.291	4.00082e-61																FAM20C	9.34543e-22	-1.08816	0.277	0.088	2.69681e-17
DNAH5	8.51195e-94	-1.00167	0.452	0.129	2.45629e-89																SHROOM3	3.49206e-124	-1.08952	0.997	0.946	1.00771e-119
NKAIN4	6.03707e-44	-1.00626	0.407	0.191	1.74212e-39																NCKAP5	3.17936e-20	-1.08969	0.441	0.254	9.17468e-16
STC2	4.63375e-47	-1.00681	0.429	0.208	1.33716e-42																NELL2	1.43156e-86	-1.0926	0.936	0.696	4.13105e-82
SHTN1	2.30283e-111	-1.00785	0.781	0.467	6.64526e-107																PCDH9	1.75853e-17	-1.09344	0.366	0.178	5.0746e-13
LAMB1	1.4231e-75	-1.00859	0.732	0.551	4.10664e-71																AC015878.1	1.69263e-27	-1.09408	0.371	0.126	4.88442e-23
SORT1	6.31342e-95	-1.00931	0.692	0.38	1.82186e-90																AC096570.1	7.35378e-19	-1.09613	0.297	0.112	2.12208e-14
ADAM12	1.71971e-47	-1.00954	0.253	0.07	4.96257e-43																FGF13	1.96044e-76	-1.09805	0.946	0.77	5.65724e-72
HSPB8	3.20754e-102	-1.01282	0.308	0.03	9.25601e-98																LTBP1	2.35458e-58	-1.10366	0.91	0.718	6.7946e-54
NEGR1	4.45951e-31	-1.01825	0.529	0.355	1.28688e-26																ANKS1B	8.56035e-27	-1.11007	0.564	0.356	2.47026e-22
ALS2	6.2964e-95	-1.02037	0.769	0.574	1.81695e-90																PHYHIPL	1.15665e-37	-1.11086	0.514	0.206	3.33776e-33
NABP1	1.81956e-82	-1.02656	0.451	0.152	5.2507e-78																SERTAD4	3.38259e-28	-1.11636	0.326	0.088	9.76115e-24
DUSP1	2.67504e-77	-1.02676	0.534	0.229	7.71936e-73																DTNA	1.48934e-73	-1.1181	0.884	0.636	4.29778e-69
AHNAK	4.99936e-84	-1.03085	0.706	0.458	1.44267e-79																DACH2	1.62799e-27	-1.11974	0.603	0.388	4.69788e-23
FBLN1	8.38502e-121	-1.03451	0.86	0.715	2.41966e-116																RNF165	1.70516e-50	-1.12372	0.666	0.326	4.92057e-46
ELAVL2	4.04715e-82	-1.03477	0.662	0.367	1.16789e-77																FMN2	8.59119e-46	-1.12454	0.643	0.322	2.47916e-41
PTPRK	6.55908e-22	-1.03635	0.767	0.752	1.89275e-17																SALL2	3.76958e-86	-1.13083	0.892	0.598	1.08779e-81
PCSK1N	3.7952e-75	-1.03847	0.391	0.115	1.09518e-70																MAP2K6	2.89838e-62	-1.13501	0.798	0.454	8.36386e-58
RAPGEF2	3.5698e-93	-1.03871	0.788	0.658	1.03014e-88																FBLN1	5.80611e-108	-1.13571	0.965	0.75	1.67547e-103
C12orf75	9.85958e-131	-1.03942	0.899	0.718	2.84518e-126																CXXC4	4.39001e-56	-1.14241	0.732	0.418	1.26683e-51
NLGN1	3.90736e-49	-1.04191	0.807	0.792	1.12755e-44																CACNG7	3.49231e-51	-1.14527	0.669	0.324	1.00778e-46
MYH9	2.81933e-138	-1.04193	0.89	0.819	8.13573e-134																SOX11	7.9734e-170	-1.14635	0.998	0.948	2.30088e-165
SEMA6A	5.451e-76	-1.04243	0.779	0.521	1.57299e-71																MAML2	4.45078e-62	-1.15057	0.85	0.612	1.28436e-57
MYC	8.135e-110	-1.04327	0.649	0.27	2.34752e-105																MEIS2	5.46759e-60	-1.16263	0.778	0.46	1.57778e-55
CCNYL1	6.79782e-106	-1.0437	0.749	0.401	1.96165e-101																SLC44A5	2.21726e-67	-1.16725	0.843	0.55	6.39835e-63
SYT11	3.70982e-74	-1.04668	0.569	0.276	1.07054e-69																LMO3	1.03265e-40	-1.17238	0.528	0.198	2.97993e-36
SLC20A2	4.64823e-51	-1.05026	0.756	0.665	1.34134e-46																PCSK2	4.3379e-27	-1.17537	0.282	0.058	1.25179e-22
PDGFC	1.11059e-47	-1.05055	0.676	0.515	3.20482e-43																CACNA2D1	3.37074e-18	-1.18078	0.332	0.16	9.72696e-14
MPPED1	5.03403e-80	-1.05147	0.25	0.024	1.45267e-75																MBIP	5.12302e-56	-1.18343	0.745	0.442	1.47835e-51
STC1	7.06925e-45	-1.05295	0.324	0.123	2.03997e-40																TXNIP	6.59655e-33	-1.19293	0.403	0.124	1.90357e-28
PALLD	5.19145e-163	-1.05368	0.944	0.917	1.4981e-158																AC008591.1	1.59131e-31	-1.19295	0.509	0.248	4.59205e-27
RIC1	7.70168e-79	-1.05461	0.784	0.659	2.22247e-74																BEGAIN	3.01066e-29	-1.19678	0.334	0.092	8.68786e-25
RUNX1T1	1.3283e-76	-1.05794	0.259	0.033	3.83307e-72																NCALD	1.3487e-65	-1.20378	0.836	0.552	3.89195e-61
DCC	4.62515e-55	-1.06139	0.588	0.342	1.33468e-50																CD200	6.49766e-46	-1.20427	0.569	0.232	1.87503e-41
TXNIP	9.77918e-73	-1.06247	0.402	0.131	2.82198e-68																SEMA6D	1.47138e-39	-1.20836	0.605	0.302	4.24596e-35
PICALM	1.27774e-109	-1.06438	0.814	0.706	3.68718e-105																MIR181A2HG	3.37234e-62	-1.20991	0.788	0.49	9.73157e-58
ACTN1	2.55937e-136	-1.07493	0.895	0.846	7.38556e-132																SIX3-AS1	2.47438e-26	-1.21296	0.274	0.058	7.14033e-22
WNK4	3.76578e-81	-1.08227	0.428	0.139	1.08669e-76																PPP3CA	1.74438e-79	-1.22361	0.876	0.608	5.03375e-75
LIMS1	1.08855e-137	-1.0875	0.877	0.811	3.14124e-133																GNG4	2.47452e-64	-1.23061	0.738	0.382	7.14072e-60
CAV1	8.55234e-41	-1.0879	0.642	0.463	2.46795e-36																DIO3OS	5.0664e-28	-1.23253	0.275	0.05	1.46201e-23
PKP2	4.12165e-115	-1.08861	0.642	0.254	1.18939e-110																SMS	3.13196e-140	-1.23417	0.987	0.858	9.0379e-136
TBC1D9	3.72472e-70	-1.09946	0.688	0.408	1.07484e-65																PWRN4	5.39454e-29	-1.24965	0.263	0.034	1.5567e-24
AC017002.5	4.92678e-101	-1.10098	0.559	0.213	1.42172e-96																LINC01830	1.27221e-30	-1.24986	0.564	0.314	3.67121e-26
SLC7A5	7.89783e-61	-1.10271	0.65	0.443	2.27908e-56																AC112487.1	6.77159e-35	-1.25399	0.426	0.138	1.95408e-30
KIF1A	2.79295e-126	-1.10697	0.759	0.44	8.05961e-122																DCLK2	5.61014e-42	-1.26177	0.52	0.2	1.61892e-37
ITGAV	1.25361e-80	-1.11138	0.777	0.716	3.61753e-76																AC012354.1	1.3014e-32	-1.28306	0.358	0.098	3.75546e-28
RGS6	7.66909e-46	-1.11301	0.266	0.083	2.21307e-41																KLF7	2.97474e-28	-1.28531	0.401	0.168	8.58421e-24
FJX1	5.50532e-94	-1.11318	0.786	0.557	1.58867e-89																PAK3	5.2058e-92	-1.29131	0.923	0.64	1.50224e-87
LIMCH1	8.01203e-66	-1.11571	0.687	0.464	2.31203e-61																ADGRB3	1.67733e-57	-1.29289	0.787	0.502	4.84027e-53
PCAT1	8.51374e-59	-1.12007	0.594	0.356	2.45681e-54																DPYSL3	1.41992e-97	-1.29309	0.895	0.566	4.09746e-93
RFTN1	4.62633e-94	-1.12086	0.562	0.223	1.33502e-89																ME3	6.71191e-34	-1.29531	0.446	0.168	1.93686e-29
NEDD4	9.21746e-74	-1.1223	0.688	0.466	2.65988e-69																CACNA1E	1.05322e-28	-1.34105	0.34	0.1	3.03929e-24
NQO1	1.35273e-101	-1.12387	0.87	0.735	3.90356e-97																SLC8A1	8.79116e-41	-1.35068	0.592	0.318	2.53686e-36
NEDD4L	5.73989e-98	-1.13026	0.776	0.539	1.65636e-93																GREB1L	1.67736e-130	-1.3584	0.981	0.802	4.84037e-126
FAM189A2	2.21994e-107	-1.13166	0.316	0.029	6.40608e-103																CAPN6	2.60039e-37	-1.36389	0.422	0.13	7.50394e-33
ADAM19	5.00587e-99	-1.13608	0.69	0.384	1.44454e-94																ADAMTS6	7.02949e-62	-1.36593	0.745	0.434	2.0285e-57
CPNE4	2.47312e-68	-1.13765	0.257	0.043	7.13669e-64																PPFIA2	2.75179e-38	-1.37175	0.419	0.118	7.94083e-34
AC105411.1	5.50688e-34	-1.13966	0.326	0.152	1.58912e-29																CAMK4	1.83242e-35	-1.38251	0.473	0.198	5.28781e-31
RPRM	1.57727e-107	-1.14869	0.387	0.065	4.55151e-103																RTN1	1.11395e-58	-1.41197	0.642	0.27	3.21452e-54
AL078459.1	9.6974e-97	-1.15057	0.552	0.207	2.79838e-92																MPPED2	1.48311e-88	-1.41452	0.822	0.4	4.2798e-84
SERPINE1	2.77421e-34	-1.15611	0.495	0.307	8.00553e-30																AC073050.1	8.67793e-106	-1.41776	0.946	0.706	2.50419e-101
SERTAD4-AS1	2.20986e-120	-1.15683	0.618	0.222	6.37701e-116																SGIP1	6.49571e-46	-1.44487	0.455	0.12	1.87447e-41
RBP1	1.24981e-205	-1.15831	0.947	0.807	3.60656e-201																HPSE2	4.42734e-127	-1.45911	0.982	0.736	1.2776e-122
CDKN2B	1.12177e-99	-1.15834	0.412	0.093	3.23711e-95																PLEKHM3	6.0934e-49	-1.48253	0.546	0.228	1.75837e-44
ACTN4	6.90058e-192	-1.16315	0.876	0.799	1.9913e-187																DIO3	2.10976e-39	-1.50143	0.364	0.07	6.08813e-35
FAM84B	5.27232e-112	-1.16965	0.739	0.444	1.52143e-107																ROR2	5.17103e-82	-1.50227	0.793	0.402	1.4922e-77
LIMA1	1.92895e-119	-1.16996	0.767	0.475	5.56637e-115																ZIC4	8.51624e-60	-1.52312	0.573	0.174	2.45753e-55
TMEM178B	3.06791e-92	-1.17224	0.711	0.427	8.85306e-88																FRY	3.18675e-48	-1.52374	0.5	0.16	9.19601e-44
GPR176	1.20353e-80	-1.17651	0.343	0.077	3.47302e-76																EFEMP1	1.25692e-44	-1.53554	0.426	0.106	3.62709e-40
RCAN1	3.1e-87	-1.17735	0.672	0.356	8.94567e-83																SHISA2	1.27069e-49	-1.54436	0.441	0.088	3.66684e-45
SYNE1	1.39855e-74	-1.18064	0.569	0.279	4.0358e-70																NKAIN2	5.7268e-24	-1.55199	0.295	0.09	1.65258e-19
CAPN6	8.34191e-99	-1.18869	0.352	0.058	2.40722e-94																KLF12	7.04481e-114	-1.55557	0.884	0.486	2.03292e-109
GADD45B	1.98671e-101	-1.19563	0.566	0.219	5.73306e-97																2023-03-01	1.14924e-55	-1.56385	0.622	0.278	3.31635e-51
MPPED2	5.77105e-107	-1.19706	0.557	0.195	1.66535e-102																NEFM	4.61446e-53	-1.56841	0.722	0.442	1.3316e-48
FLNB	1.51039e-93	-1.19731	0.746	0.554	4.35854e-89																AC105411.1	9.21895e-28	-1.58625	0.435	0.202	2.66031e-23
PAWR	8.43164e-185	-1.2051	0.901	0.822	2.43312e-180																COL25A1	3.42367e-30	-1.59877	0.392	0.144	9.87967e-26
SIX3-AS1	2.09374e-122	-1.20779	0.324	0.016	6.0419e-118																PTN	7.27189e-167	-1.60181	0.986	0.878	2.09845e-162
GADD45G	1.01082e-103	-1.21928	0.295	0.022	2.91693e-99																SEMA6A-AS1	8.4574e-64	-1.61175	0.614	0.228	2.44055e-59
TRIO	2.26261e-108	-1.22356	0.835	0.823	6.52922e-104																FABP7	3.43705e-142	-1.62262	0.974	0.71	9.91829e-138
PLK2	5.49697e-110	-1.23209	0.78	0.526	1.58626e-105																MPPED1	1.73647e-58	-1.62347	0.529	0.132	5.01093e-54
ITGA2	1.16077e-64	-1.23457	0.352	0.111	3.34962e-60																FEZF1	2.33035e-73	-1.6296	0.632	0.178	6.7247e-69
FOXG1-AS1	6.34963e-131	-1.23919	0.348	0.021	1.83231e-126																VAX1	7.51874e-52	-1.67032	0.436	0.086	2.16968e-47
ENC1	5.00104e-127	-1.24109	0.848	0.611	1.44315e-122																PTPRZ1	4.6947e-203	-1.69399	0.998	0.814	1.35475e-198
ADAMTS15	2.33109e-119	-1.2511	0.437	0.088	6.72683e-115																CHSY3	1.95469e-47	-1.69744	0.549	0.232	5.64064e-43
NTN4	3.04162e-92	-1.25147	0.373	0.083	8.77721e-88																CCNYL1	3.18977e-105	-1.70308	0.796	0.332	9.20472e-101
JUNB	1.74644e-79	-1.2517	0.416	0.133	5.03971e-75																SEMA6A	2.8007e-145	-1.70645	0.945	0.73	8.08197e-141
PLD5	1.08739e-78	-1.25896	0.499	0.2	3.13788e-74																TMTC2	4.50972e-91	-1.7301	0.807	0.436	1.30137e-86
NOL4	4.24213e-100	-1.2649	0.379	0.077	1.22415e-95																FOXG1-AS1	2.23114e-57	-1.76436	0.477	0.09	6.43839e-53
TRPC4	1.27809e-68	-1.26708	0.698	0.505	3.6882e-64																DCX	2.53807e-69	-1.7718	0.61	0.192	7.32412e-65
RUNX1	8.24577e-83	-1.27071	0.436	0.144	2.37948e-78																ZIC1	4.2689e-176	-1.77545	0.985	0.634	1.23188e-171
DTNA	4.32359e-126	-1.27481	0.806	0.59	1.24766e-121																FZD8	6.80641e-67	-1.7789	0.511	0.092	1.96412e-62
NTNG1	2.1217e-72	-1.28007	0.36	0.105	6.12259e-68																EBF1	3.98091e-55	-1.88216	0.493	0.126	1.14877e-50
RBMS2	8.56124e-128	-1.28036	0.729	0.404	2.47052e-123																IGFBP5	3.12676e-111	-1.88413	0.853	0.43	9.0229e-107
XKR4	3.45901e-85	-1.28155	0.494	0.187	9.98167e-81																AC092957.1	2.74873e-38	-1.88802	0.401	0.112	7.93201e-34
AC092807.3	9.63498e-130	-1.29767	0.553	0.165	2.78037e-125																PDE4B	4.89665e-47	-1.89979	0.448	0.122	1.41302e-42
AMIGO2	2.95537e-114	-1.29837	0.419	0.082	8.52832e-110																LRP1B	6.12622e-34	-1.90746	0.349	0.09	1.76784e-29
AL161431.1	4.52657e-111	-1.29886	0.315	0.026	1.30623e-106																LGR4	1.89609e-105	-1.94506	0.764	0.294	5.47154e-101
AC012354.1	1.55174e-143	-1.3019	0.366	0.017	4.47786e-139																CDH12	2.32283e-30	-1.96102	0.282	0.046	6.703e-26
ME3	1.13308e-111	-1.31587	0.498	0.145	3.26973e-107																VIPR2	1.07983e-75	-1.96184	0.549	0.086	3.11607e-71
TMEM178A	9.87365e-110	-1.3277	0.678	0.357	2.84924e-105																DLK1	2.97921e-224	-1.96772	1	0.76	8.5971e-220
BACH2	1.8747e-80	-1.33001	0.733	0.528	5.40983e-76																PKDCC	3.35617e-72	-1.99361	0.509	0.076	9.68491e-68
C6orf141	4.88688e-151	-1.33004	0.565	0.131	1.41021e-146																MIR217HG	4.09073e-46	-2.01699	0.31	0.004	1.18046e-41
USP53	5.40402e-69	-1.33004	0.63	0.376	1.55944e-64																NPAS3	2.20518e-159	-2.04988	0.944	0.592	6.36349e-155
TNFRSF21	3.9525e-96	-1.33917	0.714	0.468	1.14057e-91																SHISA6	1.95336e-75	-2.09686	0.589	0.154	5.6368e-71
CSRP1	3.28377e-107	-1.33964	0.735	0.48	9.47598e-103																CACNG8	1.29105e-73	-2.09837	0.545	0.122	3.72557e-69
HBEGF	5.62955e-96	-1.34034	0.574	0.248	1.62452e-91																JAKMIP2-AS1	1.07356e-61	-2.14266	0.471	0.086	3.09797e-57
TENM1	3.03221e-82	-1.34724	0.348	0.08	8.75005e-78																AC092958.1	1.60664e-157	-2.14538	0.911	0.39	4.63627e-153
PDP1	1.08977e-152	-1.34812	0.73	0.337	3.14474e-148																NRCAM	1.47175e-152	-2.14869	0.879	0.338	4.24702e-148
AXL	4.572e-146	-1.34918	0.752	0.446	1.31934e-141																IGFBP3	1.99507e-50	-2.16515	0.367	0.036	5.75717e-46
RPS6KA2	7.86358e-137	-1.35066	0.797	0.595	2.26919e-132																PTPRN2	2.35155e-181	-2.17857	0.929	0.466	6.78587e-177
FZD8	1.95597e-128	-1.36027	0.393	0.049	5.64434e-124																EYA4	4.72084e-85	-2.19086	0.625	0.144	1.36229e-80
HDAC9	3.21946e-112	-1.36814	0.755	0.505	9.29039e-108																PRSS23	4.03245e-196	-2.22811	0.96	0.48	1.16364e-191
CYTOR	9.25003e-174	-1.36847	0.866	0.702	2.66928e-169																SEMA5A	4.63411e-143	-2.2504	0.852	0.33	1.33727e-138
TFPI2	3.91881e-68	-1.36865	0.758	0.61	1.13085e-63																GPR176	2.19694e-70	-2.28076	0.485	0.058	6.3397e-66
PHLDA1	3.01041e-165	-1.39135	0.798	0.442	8.68714e-161																MGST1	1.0245e-162	-2.3512	0.894	0.404	2.95639e-158
SH3GL3	1.17177e-96	-1.39817	0.556	0.236	3.38138e-92																KCNQ3	1.5339e-58	-2.39672	0.463	0.088	4.42638e-54
KLF5	9.02178e-139	-1.40843	0.465	0.081	2.60341e-134																SIX3	8.71692e-201	-2.41577	0.94	0.444	2.51544e-196
CHRM3	2.91293e-70	-1.42025	0.352	0.102	8.40584e-66																FOXG1	7.47299e-214	-2.61869	0.946	0.248	2.15648e-209
IFFO2	2.64186e-121	-1.42174	0.578	0.216	7.62362e-117																LINC01833	4.91383e-173	-2.76501	0.838	0.214	1.41799e-168
CAVIN1	3.82896e-112	-1.43677	0.697	0.406	1.10492e-107																SMOC1	3.60592e-242	-3.01432	0.979	0.414	1.04056e-237
MIR4435-2HG	3.11241e-166	-1.4472	0.851	0.703	8.98149e-162																FZD5	6.51021e-255	-4.05327	0.928	0.076	1.87865e-250
ACTA2	3.3965e-69	-1.45725	0.702	0.453	9.80129e-65																LINC01551	5.16692e-267	-4.10244	0.964	0.134	1.49102e-262
TCERG1L	2.68244e-86	-1.4631	0.335	0.067	7.74071e-82
MID1	1.07426e-72	-1.47524	0.784	0.741	3.09999e-68
DDAH1	4.14966e-134	-1.49293	0.828	0.695	1.19747e-129
PDE1C	1.4133e-59	-1.49755	0.424	0.188	4.07836e-55
STARD13	1.29933e-62	-1.5205	0.452	0.21	3.74948e-58
OPTN	1.3742e-154	-1.52981	0.652	0.23	3.96554e-150
THBS1	2.0712e-120	-1.53082	0.628	0.271	5.97686e-116
ARSJ	2.76802e-100	-1.53219	0.436	0.118	7.98766e-96
CNN1	5.42913e-134	-1.54713	0.734	0.388	1.56668e-129
KLF7	1.37581e-164	-1.56222	0.759	0.424	3.97016e-160
FEZF1-AS1	4.49137e-146	-1.56273	0.404	0.035	1.29607e-141
DCX	5.76727e-116	-1.56385	0.409	0.075	1.66426e-111
IQCJ-SCHIP1	4.93851e-159	-1.56549	0.742	0.384	1.4251e-154
SLC8A1	8.96334e-112	-1.56867	0.726	0.471	2.58655e-107
SHISA9	1.56805e-102	-1.57352	0.722	0.525	4.52491e-98
CAV2	1.46386e-90	-1.58529	0.423	0.131	4.22426e-86
UGCG	2.98679e-130	-1.58581	0.758	0.543	8.61898e-126
LMCD1	4.9066e-99	-1.58672	0.462	0.14	1.4159e-94
VGF	1.36436e-122	-1.58772	0.612	0.242	3.93713e-118
CLDN6	1.44261e-163	-1.58911	0.741	0.398	4.16293e-159
FRMD6	5.61469e-105	-1.59432	0.707	0.446	1.62023e-100
TNFRSF12A	9.52717e-225	-1.61573	0.865	0.575	2.74926e-220
NOX4	3.04923e-137	-1.61871	0.781	0.576	8.79916e-133
CALD1	6.08454e-256	-1.62215	0.979	0.956	1.75582e-251
PTPRT	4.87256e-49	-1.63424	0.285	0.093	1.40607e-44
RMC1	1.21731e-147	-1.63719	0.687	0.27	3.51279e-143
CAMK2D	1.19989e-152	-1.663	0.849	0.774	3.46252e-148
CYR61	8.9652e-176	-1.66538	0.815	0.581	2.58709e-171
BDNF	3.72877e-145	-1.68267	0.58	0.182	1.07601e-140
HECW1	1.05774e-121	-1.69052	0.397	0.063	3.05232e-117
COL8A1	3.55923e-65	-1.6923	0.604	0.402	1.02709e-60
AC015522.1	1.4389e-61	-1.69726	0.342	0.11	4.15224e-57
ALCAM	3.40051e-80	-1.69786	0.58	0.308	9.81285e-76
INPP4B	7.48747e-89	-1.7855	0.598	0.319	2.16066e-84
ANKRD45	5.47723e-138	-1.78611	0.518	0.128	1.58056e-133
MEST	1.68408e-197	-1.78698	0.874	0.662	4.85975e-193
TPM1	0	-1.79159	0.994	0.984	0
SMOC1	1.1324e-110	-1.79206	0.406	0.078	3.26776e-106
TAGLN	2.64496e-236	-1.79754	0.958	0.891	7.63258e-232
ZNF385B	1.34137e-52	-1.79757	0.349	0.137	3.87079e-48
CTGF	8.11715e-124	-1.8049	0.828	0.727	2.34237e-119
GLIPR1	2.34742e-159	-1.8201	0.679	0.301	6.77396e-155
MARCH4	6.79463e-105	-1.84314	0.49	0.172	1.96073e-100
VAX1	6.89309e-210	-1.87728	0.582	0.078	1.98914e-205
CRIM1	1.99661e-163	-1.8907	0.782	0.663	5.7616e-159
CRHBP	1.24876e-147	-1.89837	0.349	0.007	3.60355e-143
RAB11FIP1	1.73859e-237	-1.92602	0.851	0.529	5.01705e-233
AC016766.1	2.24513e-117	-1.98646	0.841	0.725	6.47878e-113
FEZF1	1.1005e-178	-2.00105	0.444	0.026	3.17571e-174
IER3	1.62969e-283	-2.01122	0.914	0.709	4.7028e-279
XACT	8.94666e-119	-2.01502	0.7	0.381	2.58174e-114
KCNMA1	4.34245e-136	-2.04198	0.561	0.187	1.2531e-131
HIVEP3	5.6502e-215	-2.04921	0.794	0.462	1.63048e-210
HPSE2	1.26898e-141	-2.05467	0.686	0.311	3.66191e-137
PTHLH	5.76287e-217	-2.06607	0.504	0.026	1.66299e-212
HS3ST5	1.83481e-160	-2.09407	0.507	0.097	5.29472e-156
CLSTN2	1.30179e-131	-2.11285	0.674	0.349	3.75658e-127
HTR2C	3.45946e-55	-2.11728	0.277	0.077	9.98296e-51
ANXA3	1.52266e-277	-2.13603	0.839	0.39	4.39394e-273
CNTN6	1.0794e-172	-2.14293	0.669	0.264	3.11483e-168
CNTN5	7.29358e-93	-2.21208	0.317	0.051	2.10471e-88
TLL1	5.16202e-131	-2.21305	0.32	0.009	1.4896e-126
IL11	2.75116e-165	-2.26195	0.552	0.136	7.93903e-161
MFAP5	1.11237e-142	-2.27665	0.481	0.105	3.20996e-138
DLX5	4.81063e-217	-2.34548	0.507	0.026	1.3882e-212
AC117402.1	7.14229e-173	-2.35558	0.444	0.036	2.06105e-168
COL25A1	1.70202e-194	-2.3757	0.77	0.421	4.91151e-190
LTBP1	4.49445e-203	-2.38091	0.821	0.61	1.29696e-198
ACTC1	1.67413e-128	-2.48458	0.605	0.232	4.83103e-124
EDN1	7.0543e-186	-2.52508	0.684	0.251	2.03566e-181
PRSS23	5.15867e-295	-2.56153	0.864	0.539	1.48864e-290
TGFB2	1.04474e-222	-2.64682	0.662	0.168	3.01482e-218
SFRP4	9.03071e-153	-2.70161	0.422	0.045	2.60599e-148
ANKRD1	9.681e-265	-2.79863	0.845	0.486	2.79365e-260
NPPB	5.0435e-184	-3.00958	0.615	0.161	1.4554e-179
LINC01833	0	-3.07091	0.811	0.062	0
MARCH1	6.56485e-227	-3.15761	0.666	0.178	1.89442e-222
SIX3	0	-3.16488	0.898	0.156	0
FOXG1	0	-3.21721	0.817	0.072	0
LRP1B	5.10058e-173	-3.31501	0.603	0.186	1.47187e-168
IGFBP3	1.97263e-242	-3.54784	0.671	0.154	5.69242e-238
NECTIN3-AS1	1.54529e-188	-3.60561	0.587	0.141	4.45923e-184
FZD5	0	-3.71719	0.731	0.038	0
DLK1	0	-4.16132	0.966	0.349	0
LINC01551	0	-4.24559	0.831	0.029	0

## Sheet: Sheet3
The identification of genes differentially expressed in each cell cluster from scRNAseq analysis (cHAR123 vs contro [hHAR123])
	avg_log2FC	pct.1	pct.2	p_val	p_val_adj	cluster	gene
DLC11	2.90405	0.915	0.072	0	0	Neuroectoderm_cHar123	DLC1
COL8A13	2.88845	0.685	0.117	1.54204e-131	4.44987e-127	Neuroectoderm_cHar123	COL8A1
S100A113	2.71854	0.982	0.357	2.08705e-114	6.02261e-110	Neuroectoderm_cHar123	S100A11
CLSTN24	2.58096	0.709	0.205	2.83193e-79	8.1721e-75	Neuroectoderm_cHar123	CLSTN2
FN1	2.31505	0.885	0.747	9.63602e-29	2.78067e-24	Neuroectoderm_cHar123	FN1
COL1A22	2.22503	0.933	0.172	4.23888e-192	1.22321e-187	Neuroectoderm_cHar123	COL1A2
PAG11	2.0845	0.933	0.074	0	0	Neuroectoderm_cHar123	PAG1
BGN1	2.00684	0.945	0.044	0	0	Neuroectoderm_cHar123	BGN
ANXA13	1.97024	0.715	0.189	2.79844e-83	8.07546e-79	Neuroectoderm_cHar123	ANXA1
COLEC121	1.93754	0.8	0.061	0	0	Neuroectoderm_cHar123	COLEC12
ITGA12	1.87874	0.788	0.114	1.46864e-189	4.23806e-185	Neuroectoderm_cHar123	ITGA1
COL3A11	1.87854	0.57	0.029	0	0	Neuroectoderm_cHar123	COL3A1
DDAH12	1.87612	0.764	0.479	5.25474e-29	1.51636e-24	Neuroectoderm_cHar123	DDAH1
FRMD4A	1.83384	1	0.887	3.10191e-93	8.95119e-89	Neuroectoderm_cHar123	FRMD4A
ANXA23	1.81155	0.873	0.389	7.43375e-68	2.14516e-63	Neuroectoderm_cHar123	ANXA2
NQO12	1.78542	0.921	0.452	6.28915e-60	1.81486e-55	Neuroectoderm_cHar123	NQO1
CTGF2	1.76607	0.812	0.371	1.43481e-47	4.14044e-43	Neuroectoderm_cHar123	CTGF
NR2F11	1.74568	0.861	0.261	7.89055e-98	2.27698e-93	Neuroectoderm_cHar123	NR2F1
CSMD1	1.74114	0.442	0.103	6.51619e-52	1.88038e-47	Neuroectoderm_cHar123	CSMD1
LARGE12	1.61667	0.994	0.789	1.53845e-45	4.43952e-41	Neuroectoderm_cHar123	LARGE1
TANC11	1.6025	0.903	0.164	9.72593e-187	2.80661e-182	Neuroectoderm_cHar123	TANC1
HAPLN1	1.59838	0.552	0.042	5.27062e-232	1.52094e-227	Neuroectoderm_cHar123	HAPLN1
COL25A13	1.59296	0.873	0.49	6.03418e-29	1.74128e-24	Neuroectoderm_cHar123	COL25A1
ADAM122	1.57407	0.842	0.138	9.67372e-169	2.79154e-164	Neuroectoderm_cHar123	ADAM12
LUM	1.573	0.588	0.033	0	0	Neuroectoderm_cHar123	LUM
TPM23	1.56242	0.982	0.74	3.74247e-64	1.07997e-59	Neuroectoderm_cHar123	TPM2
MIR4435-2HG3	1.54809	0.794	0.409	1.23856e-46	3.5741e-42	Neuroectoderm_cHar123	MIR4435-2HG
NEAT12	1.50972	0.824	0.557	1.21164e-28	3.49642e-24	Neuroectoderm_cHar123	NEAT1
PLS33	1.48678	0.988	0.513	1.71788e-90	4.95729e-86	Neuroectoderm_cHar123	PLS3
ITGB13	1.48602	1	0.941	1.2263e-66	3.53874e-62	Neuroectoderm_cHar123	ITGB1
TGFB23	1.48079	0.612	0.178	1.16207e-56	3.35339e-52	Neuroectoderm_cHar123	TGFB2
CYTOR3	1.47907	0.727	0.269	7.60678e-57	2.19509e-52	Neuroectoderm_cHar123	CYTOR
COL1A11	1.4715	0.63	0.112	5.4605e-111	1.57574e-106	Neuroectoderm_cHar123	COL1A1
FLRT22	1.46564	0.855	0.444	3.55954e-52	1.02718e-47	Neuroectoderm_cHar123	FLRT2
S100A62	1.45981	0.848	0.419	1.84099e-45	5.31254e-41	Neuroectoderm_cHar123	S100A6
GYPC1	1.45971	1	0.605	2.50259e-89	7.22172e-85	Neuroectoderm_cHar123	GYPC
PRKCA4	1.44856	0.897	0.271	3.2186e-105	9.28792e-101	Neuroectoderm_cHar123	PRKCA
S100A103	1.44738	0.818	0.114	3.61319e-180	1.04266e-175	Neuroectoderm_cHar123	S100A10
CDK62	1.44174	0.97	0.463	4.01102e-86	1.15746e-81	Neuroectoderm_cHar123	CDK6
CDH133	1.43797	0.588	0.113	2.84522e-91	8.21046e-87	Neuroectoderm_cHar123	CDH13
LGALS1	1.43695	0.733	0.22	2.0004e-70	5.77254e-66	Neuroectoderm_cHar123	LGALS1
SPATS2L3	1.43596	0.824	0.332	2.43391e-71	7.02354e-67	Neuroectoderm_cHar123	SPATS2L
COL4A11	1.42327	0.873	0.737	8.10798e-32	2.33972e-27	Neuroectoderm_cHar123	COL4A1
CRIM13	1.41362	0.861	0.477	2.55183e-42	7.36381e-38	Neuroectoderm_cHar123	CRIM1
CALD12	1.40486	0.994	0.978	2.88535e-37	8.32627e-33	Neuroectoderm_cHar123	CALD1
TPM12	1.3941	0.988	0.98	7.19136e-27	2.07521e-22	Neuroectoderm_cHar123	TPM1
TRIO3	1.37255	0.994	0.897	1.55907e-55	4.499e-51	Neuroectoderm_cHar123	TRIO
ROR12	1.36363	0.921	0.469	2.32651e-60	6.71361e-56	Neuroectoderm_cHar123	ROR1
PLCB4	1.35841	0.873	0.627	9.62412e-26	2.77723e-21	Neuroectoderm_cHar123	PLCB4
RUNX1T11	1.3516	0.697	0.064	5.96357e-251	1.72091e-246	Neuroectoderm_cHar123	RUNX1T1
OSBPL101	1.32738	0.903	0.186	1.29281e-154	3.73065e-150	Neuroectoderm_cHar123	OSBPL10
SEPT112	1.32433	1	0.956	2.5277e-55	7.29419e-51	Neuroectoderm_cHar123	2023-09-11
IGFBP72	1.31479	0.63	0.083	2.37482e-145	6.85301e-141	Neuroectoderm_cHar123	IGFBP7
ZEB21	1.31391	0.97	0.549	1.61216e-71	4.65222e-67	Neuroectoderm_cHar123	ZEB2
TAGLN23	1.3088	0.758	0.345	3.70263e-48	1.06847e-43	Neuroectoderm_cHar123	TAGLN2
TLL1	1.30265	0.394	0.077	9.99251e-57	2.88354e-52	Neuroectoderm_cHar123	TLL1
BNC21	1.29674	0.806	0.253	2.04511e-75	5.90158e-71	Neuroectoderm_cHar123	BNC2
ADAMTS122	1.29245	0.8	0.525	1.42726e-35	4.11865e-31	Neuroectoderm_cHar123	ADAMTS12
DOCK101	1.29127	0.861	0.284	1.02686e-83	2.96321e-79	Neuroectoderm_cHar123	DOCK10
GNG113	1.27854	0.933	0.571	1.40095e-47	4.04273e-43	Neuroectoderm_cHar123	GNG11
PHLDA23	1.27765	0.709	0.153	2.32851e-97	6.71939e-93	Neuroectoderm_cHar123	PHLDA2
FNDC3B	1.27065	0.976	0.835	5.08383e-40	1.46704e-35	Neuroectoderm_cHar123	FNDC3B
RBMS13	1.26506	0.958	0.608	4.3832e-62	1.26486e-57	Neuroectoderm_cHar123	RBMS1
HMCN1	1.25874	0.83	0.357	1.10099e-57	3.17713e-53	Neuroectoderm_cHar123	HMCN1
MYL12A3	1.25092	0.964	0.881	1.93164e-43	5.57415e-39	Neuroectoderm_cHar123	MYL12A
P3H23	1.25052	0.764	0.248	5.56374e-69	1.60553e-64	Neuroectoderm_cHar123	P3H2
FOXP23	1.24023	0.709	0.088	1.76647e-186	5.09751e-182	Neuroectoderm_cHar123	FOXP2
VIM2	1.23802	1	0.998	5.24084e-33	1.51235e-28	Neuroectoderm_cHar123	VIM
ANKRD13	1.23156	0.673	0.237	1.74564e-44	5.03739e-40	Neuroectoderm_cHar123	ANKRD1
TAGLN4	1.22545	0.812	0.56	5.01396e-24	1.44688e-19	Neuroectoderm_cHar123	TAGLN
PTPRM3	1.22193	0.824	0.417	4.80282e-48	1.38595e-43	Neuroectoderm_cHar123	PTPRM
FTL2	1.21339	1	0.999	6.13178e-37	1.76945e-32	Neuroectoderm_cHar123	FTL
MME	1.20807	0.655	0.069	2.23586e-199	6.45203e-195	Neuroectoderm_cHar123	MME
TFAP2B	1.19304	0.624	0.001	0	0	Neuroectoderm_cHar123	TFAP2B
CYR612	1.19303	0.721	0.414	4.8578e-29	1.40181e-24	Neuroectoderm_cHar123	CYR61
CACNA1C1	1.18707	0.727	0.211	1.344e-79	3.87838e-75	Neuroectoderm_cHar123	CACNA1C
NR2F22	1.18663	0.927	0.222	2.15859e-135	6.22903e-131	Neuroectoderm_cHar123	NR2F2
LAMB13	1.18609	0.958	0.341	3.08515e-104	8.90281e-100	Neuroectoderm_cHar123	LAMB1
SAMD4A2	1.16934	0.806	0.41	4.63251e-38	1.3368e-33	Neuroectoderm_cHar123	SAMD4A
WWTR11	1.1666	0.958	0.442	5.18525e-70	1.49631e-65	Neuroectoderm_cHar123	WWTR1
DPYD1	1.15216	0.848	0.328	1.93235e-63	5.57619e-59	Neuroectoderm_cHar123	DPYD
CAV13	1.15183	0.618	0.134	2.0627e-80	5.95233e-76	Neuroectoderm_cHar123	CAV1
MYL92	1.1436	0.739	0.475	2.52437e-27	7.28456e-23	Neuroectoderm_cHar123	MYL9
AKAP122	1.13846	0.812	0.861	4.06949e-08	0.00117433	Neuroectoderm_cHar123	AKAP12
ARHGAP102	1.13615	0.824	0.112	2.48086e-201	7.15901e-197	Neuroectoderm_cHar123	ARHGAP10
COL23A1	1.1254	0.515	0.063	1.83307e-129	5.2897e-125	Neuroectoderm_cHar123	COL23A1
SASH11	1.12387	0.915	0.436	4.0102e-66	1.15722e-61	Neuroectoderm_cHar123	SASH1
PDZRN3	1.12383	0.764	0.214	2.47337e-81	7.1374e-77	Neuroectoderm_cHar123	PDZRN3
SERPINE23	1.12285	0.842	0.321	1.96308e-69	5.66487e-65	Neuroectoderm_cHar123	SERPINE2
FLNB3	1.11213	0.794	0.482	4.13037e-39	1.1919e-34	Neuroectoderm_cHar123	FLNB
MDGA21	1.10919	0.685	0.207	2.02284e-54	5.8373e-50	Neuroectoderm_cHar123	MDGA2
MYH93	1.10718	0.921	0.78	1.17321e-29	3.38554e-25	Neuroectoderm_cHar123	MYH9
EDNRA1	1.10538	0.667	0.061	2.28691e-235	6.59933e-231	Neuroectoderm_cHar123	EDNRA
EXT12	1.10161	0.97	0.954	1.39051e-18	4.01258e-14	Neuroectoderm_cHar123	EXT1
NRP2	1.09888	0.721	0.146	1.29567e-109	3.73891e-105	Neuroectoderm_cHar123	NRP2
KLF63	1.09849	0.77	0.23	7.71114e-81	2.2252e-76	Neuroectoderm_cHar123	KLF6
LOXL21	1.09513	0.739	0.346	5.72353e-48	1.65164e-43	Neuroectoderm_cHar123	LOXL2
AFF31	1.08842	0.976	0.633	1.01594e-45	2.93169e-41	Neuroectoderm_cHar123	AFF3
CDC42BPA	1.08632	0.958	0.793	1.69783e-43	4.89944e-39	Neuroectoderm_cHar123	CDC42BPA
SEMA3C1	1.06693	0.661	0.129	3.20642e-99	9.25278e-95	Neuroectoderm_cHar123	SEMA3C
TIMP32	1.05949	0.818	0.218	4.84651e-94	1.39856e-89	Neuroectoderm_cHar123	TIMP3
MYOF3	1.05051	0.709	0.11	3.22416e-147	9.30395e-143	Neuroectoderm_cHar123	MYOF
TMSB4X3	1.04275	1	1	2.21299e-19	6.38604e-15	Neuroectoderm_cHar123	TMSB4X
TFPI3	1.04219	0.782	0.369	1.68176e-47	4.85306e-43	Neuroectoderm_cHar123	TFPI
ITPR2	1.03214	0.824	0.167	4.14448e-137	1.19597e-132	Neuroectoderm_cHar123	ITPR2
TPM42	1.02492	0.994	0.954	3.27081e-50	9.43856e-46	Neuroectoderm_cHar123	TPM4
PPIB3	1.01869	0.994	0.9	7.99123e-51	2.30603e-46	Neuroectoderm_cHar123	PPIB
LPP2	1.01117	0.982	0.95	1.78035e-33	5.13755e-29	Neuroectoderm_cHar123	LPP
LIMS13	1.00475	0.994	0.781	2.94029e-44	8.48481e-40	Neuroectoderm_cHar123	LIMS1
GUCY1A2	1.00053	0.758	0.288	3.61978e-55	1.04456e-50	Neuroectoderm_cHar123	GUCY1A2
NR2F2-AS12	0.999758	0.545	0.047	7.95295e-199	2.29498e-194	Neuroectoderm_cHar123	NR2F2-AS1
RHOBTB3	0.999703	0.842	0.205	7.93351e-115	2.28937e-110	Neuroectoderm_cHar123	RHOBTB3
COL18A12	0.991291	0.806	0.434	4.30784e-41	1.24311e-36	Neuroectoderm_cHar123	COL18A1
COL5A21	0.990925	0.794	0.531	1.07404e-26	3.09935e-22	Neuroectoderm_cHar123	COL5A2
ACTN13	0.986047	0.958	0.754	4.47139e-30	1.29031e-25	Neuroectoderm_cHar123	ACTN1
ETS11	0.985018	0.836	0.064	0	0	Neuroectoderm_cHar123	ETS1
PDGFC3	0.983517	0.77	0.297	1.31434e-53	3.79278e-49	Neuroectoderm_cHar123	PDGFC
INPP4B2	0.981465	0.733	0.364	6.86762e-33	1.98179e-28	Neuroectoderm_cHar123	INPP4B
TIMP13	0.977459	0.867	0.488	8.45392e-49	2.43955e-44	Neuroectoderm_cHar123	TIMP1
SLC20A21	0.977423	0.897	0.684	5.70453e-21	1.64616e-16	Neuroectoderm_cHar123	SLC20A2
PEG10	0.969823	0.976	0.846	2.63085e-37	7.59183e-33	Neuroectoderm_cHar123	PEG10
PRICKLE13	0.958436	0.752	0.389	6.22085e-28	1.79515e-23	Neuroectoderm_cHar123	PRICKLE1
MAML21	0.955105	0.982	0.831	1.74954e-37	5.04864e-33	Neuroectoderm_cHar123	MAML2
DSTN2	0.946654	0.976	0.919	1.15257e-31	3.32598e-27	Neuroectoderm_cHar123	DSTN
PFN13	0.946596	1	0.988	1.04197e-60	3.00682e-56	Neuroectoderm_cHar123	PFN1
TWIST11	0.945296	0.679	0.014	0	0	Neuroectoderm_cHar123	TWIST1
ADARB24	0.941746	0.533	0.251	3.87832e-18	1.11917e-13	Neuroectoderm_cHar123	ADARB2
MED13L	0.93303	0.994	0.888	9.52822e-49	2.74956e-44	Neuroectoderm_cHar123	MED13L
ARHGAP42	0.931205	0.927	0.459	1.53501e-62	4.42958e-58	Neuroectoderm_cHar123	ARHGAP42
COL4A2	0.93078	0.939	0.884	5.86126e-28	1.69138e-23	Neuroectoderm_cHar123	COL4A2
DLGAP1	0.925688	0.818	0.686	6.76137e-09	0.000195113	Neuroectoderm_cHar123	DLGAP1
PLXNA21	0.923276	0.655	0.161	3.18664e-79	9.19568e-75	Neuroectoderm_cHar123	PLXNA2
RAB313	0.921371	0.77	0.312	1.13122e-56	3.26435e-52	Neuroectoderm_cHar123	RAB31
DIAPH34	0.918668	0.891	0.626	6.91271e-24	1.9948e-19	Neuroectoderm_cHar123	DIAPH3
WLS3	0.91427	0.855	0.096	1.44974e-238	4.18351e-234	Neuroectoderm_cHar123	WLS
ATXN11	0.911372	0.739	0.12	1.75994e-137	5.07865e-133	Neuroectoderm_cHar123	ATXN1
FRMD63	0.910968	0.824	0.318	2.85791e-61	8.24708e-57	Neuroectoderm_cHar123	FRMD6
ARPC23	0.900196	1	0.937	6.62351e-42	1.91135e-37	Neuroectoderm_cHar123	ARPC2
PAX3	0.899851	0.63	0.048	3.86634e-259	1.11571e-254	Neuroectoderm_cHar123	PAX3
CPE1	0.898269	0.782	0.683	6.24378e-16	1.80177e-11	Neuroectoderm_cHar123	CPE
S100A13	0.89374	0.927	0.755	7.56688e-32	2.18357e-27	Neuroectoderm_cHar123	S100A13
RHOC3	0.887949	0.909	0.51	1.40228e-47	4.04657e-43	Neuroectoderm_cHar123	RHOC
NUAK1	0.886723	0.806	0.343	3.7031e-53	1.0686e-48	Neuroectoderm_cHar123	NUAK1
TUBB62	0.885183	0.824	0.458	3.06946e-41	8.85754e-37	Neuroectoderm_cHar123	TUBB6
TMSB102	0.883773	1	1	8.45103e-40	2.43871e-35	Neuroectoderm_cHar123	TMSB10
IGFBP41	0.883112	0.836	0.205	4.06112e-115	1.17192e-110	Neuroectoderm_cHar123	IGFBP4
MCAM	0.881441	0.794	0.169	3.04738e-124	8.79382e-120	Neuroectoderm_cHar123	MCAM
ARSJ	0.880886	0.503	0.076	2.50126e-99	7.21787e-95	Neuroectoderm_cHar123	ARSJ
PKNOX2	0.877847	0.952	0.605	9.06793e-46	2.61673e-41	Neuroectoderm_cHar123	PKNOX2
UGCG3	0.876811	0.715	0.49	1.91255e-22	5.51905e-18	Neuroectoderm_cHar123	UGCG
COL5A1	0.876718	0.703	0.23	3.46474e-62	9.9982e-58	Neuroectoderm_cHar123	COL5A1
EPB41L21	0.875492	0.994	0.729	9.26819e-56	2.67452e-51	Neuroectoderm_cHar123	EPB41L2
CCND21	0.869878	0.982	0.856	2.27313e-38	6.55957e-34	Neuroectoderm_cHar123	CCND2
CD991	0.868285	0.927	0.733	1.81018e-35	5.22365e-31	Neuroectoderm_cHar123	CD99
GSTO11	0.865997	0.952	0.546	2.55699e-59	7.3787e-55	Neuroectoderm_cHar123	GSTO1
EVA1B1	0.864998	0.855	0.303	1.95702e-79	5.64739e-75	Neuroectoderm_cHar123	EVA1B
SPX	0.863982	0.43	0.054	4.79576e-105	1.38391e-100	Neuroectoderm_cHar123	SPX
RND33	0.862348	0.848	0.269	1.03243e-73	2.97927e-69	Neuroectoderm_cHar123	RND3
ITGA4	0.86153	0.606	0.03	0	0	Neuroectoderm_cHar123	ITGA4
TLN13	0.855124	0.909	0.607	1.42363e-44	4.10816e-40	Neuroectoderm_cHar123	TLN1
MYO1D	0.855084	0.764	0.273	1.06645e-58	3.07746e-54	Neuroectoderm_cHar123	MYO1D
DOCK42	0.852872	0.958	0.703	2.14968e-34	6.20334e-30	Neuroectoderm_cHar123	DOCK4
CDH63	0.847967	0.824	0.586	7.03167e-16	2.02913e-11	Neuroectoderm_cHar123	CDH6
PDGFRB	0.846998	0.733	0.094	2.0236e-193	5.83952e-189	Neuroectoderm_cHar123	PDGFRB
HBEGF1	0.846129	0.515	0.129	3.96216e-56	1.14336e-51	Neuroectoderm_cHar123	HBEGF
SPTBN11	0.843246	0.976	0.726	5.55726e-53	1.60366e-48	Neuroectoderm_cHar123	SPTBN1
TNFRSF19	0.840597	0.497	0.08	1.81337e-90	5.23283e-86	Neuroectoderm_cHar123	TNFRSF19
TAC1	0.840204	0.303	0.013	9.70674e-222	2.80107e-217	Neuroectoderm_cHar123	TAC1
FLI11	0.839131	0.733	0.033	0	0	Neuroectoderm_cHar123	FLI1
RBMS3	0.838791	0.697	0.083	7.84591e-191	2.26409e-186	Neuroectoderm_cHar123	RBMS3
RHOJ1	0.836443	0.812	0.098	2.45383e-219	7.08101e-215	Neuroectoderm_cHar123	RHOJ
MOXD1	0.835553	0.455	0.067	3.25161e-93	9.38317e-89	Neuroectoderm_cHar123	MOXD1
MEF2C1	0.834752	0.745	0.141	2.40018e-124	6.92619e-120	Neuroectoderm_cHar123	MEF2C
SPARC2	0.832492	0.903	0.78	1.03146e-21	2.97649e-17	Neuroectoderm_cHar123	SPARC
COL13A1	0.831858	0.648	0.025	0	0	Neuroectoderm_cHar123	COL13A1
MYL62	0.828868	1	0.997	4.77032e-28	1.37657e-23	Neuroectoderm_cHar123	MYL6
PTPN142	0.828103	0.921	0.526	2.04529e-49	5.90209e-45	Neuroectoderm_cHar123	PTPN14
1943-03-01	0.824741	0.564	0.121	4.62378e-71	1.33429e-66	Neuroectoderm_cHar123	2023-03-04
NR2F1-AS11	0.823263	0.648	0.173	9.30961e-66	2.68647e-61	Neuroectoderm_cHar123	NR2F1-AS1
ITGA111	0.813395	0.552	0.023	0	0	Neuroectoderm_cHar123	ITGA11
CTBP2	0.812546	0.982	0.863	1.29731e-32	3.74366e-28	Neuroectoderm_cHar123	CTBP2
DKK21	0.811615	0.545	0.094	2.11231e-90	6.09548e-86	Neuroectoderm_cHar123	DKK2
NID11	0.804325	0.915	0.496	3.94731e-50	1.13908e-45	Neuroectoderm_cHar123	NID1
HSP90B11	0.796301	1	0.958	1.54734e-32	4.46515e-28	Neuroectoderm_cHar123	HSP90B1
PRAG11	0.79612	0.715	0.378	1.32515e-26	3.82399e-22	Neuroectoderm_cHar123	PRAG1
TNS1	0.792817	0.715	0.074	2.32137e-222	6.69879e-218	Neuroectoderm_cHar123	TNS1
ZBTB461	0.792286	0.83	0.302	2.54564e-64	7.34595e-60	Neuroectoderm_cHar123	ZBTB46
CLMP	0.789272	0.594	0.165	1.50226e-56	4.33507e-52	Neuroectoderm_cHar123	CLMP
ITGA8	0.78368	0.388	0.003	0	0	Neuroectoderm_cHar123	ITGA8
THY1	0.776449	0.909	0.397	1.15437e-68	3.33118e-64	Neuroectoderm_cHar123	THY1
SEC24D	0.775812	0.758	0.334	3.8388e-47	1.10776e-42	Neuroectoderm_cHar123	SEC24D
RRBP11	0.771759	0.891	0.511	5.6258e-49	1.62344e-44	Neuroectoderm_cHar123	RRBP1
TNC	0.767062	0.352	0.095	2.05383e-31	5.92674e-27	Neuroectoderm_cHar123	TNC
LRIG31	0.763601	0.77	0.233	2.56717e-73	7.40809e-69	Neuroectoderm_cHar123	LRIG3
GREM13	0.763105	0.406	0.101	1.25283e-39	3.6153e-35	Neuroectoderm_cHar123	GREM1
FABP53	0.761298	1	0.847	4.27494e-33	1.23362e-28	Neuroectoderm_cHar123	FABP5
LRCH1	0.758759	0.855	0.299	1.06461e-72	3.07215e-68	Neuroectoderm_cHar123	LRCH1
GRK5	0.756995	0.897	0.664	7.55127e-25	2.17907e-20	Neuroectoderm_cHar123	GRK5
ST7	0.748381	0.836	0.521	2.79414e-25	8.06306e-21	Neuroectoderm_cHar123	ST7
CREB3L2	0.745944	0.891	0.397	8.31972e-63	2.40082e-58	Neuroectoderm_cHar123	CREB3L2
S100A4	0.74535	0.709	0.286	8.45503e-42	2.43987e-37	Neuroectoderm_cHar123	S100A4
LITAF1	0.741444	0.848	0.238	6.08294e-92	1.75535e-87	Neuroectoderm_cHar123	LITAF
MAPRE21	0.736897	0.903	0.546	9.20676e-43	2.6568e-38	Neuroectoderm_cHar123	MAPRE2
TFAP2A	0.736305	0.582	0.007	0	0	Neuroectoderm_cHar123	TFAP2A
TGFB11	0.734435	0.685	0.189	7.81089e-73	2.25399e-68	Neuroectoderm_cHar123	TGFB1
DNAJC1	0.733503	0.982	0.78	1.36642e-37	3.94308e-33	Neuroectoderm_cHar123	DNAJC1
TNIK	0.73001	0.8	0.418	1.2879e-30	3.71648e-26	Neuroectoderm_cHar123	TNIK
DDR2	0.729433	0.558	0.091	5.09436e-106	1.47008e-101	Neuroectoderm_cHar123	DDR2
NTM1	0.729362	0.667	0.551	9.31989e-09	0.000268944	Neuroectoderm_cHar123	NTM
FOXO1	0.727523	0.848	0.349	3.21417e-47	9.27513e-43	Neuroectoderm_cHar123	FOXO1
CAP12	0.726928	0.958	0.763	1.28834e-34	3.71775e-30	Neuroectoderm_cHar123	CAP1
SSR33	0.723759	0.97	0.839	9.40367e-22	2.71362e-17	Neuroectoderm_cHar123	SSR3
KIF26B1	0.723051	0.491	0.214	1.31315e-20	3.78936e-16	Neuroectoderm_cHar123	KIF26B
SH3BGRL32	0.720189	0.994	0.89	5.25978e-34	1.51782e-29	Neuroectoderm_cHar123	SH3BGRL3
BCAR12	0.720128	0.782	0.354	4.23756e-49	1.22283e-44	Neuroectoderm_cHar123	BCAR1
VCL2	0.720127	0.945	0.836	2.39521e-21	6.91187e-17	Neuroectoderm_cHar123	VCL
EBF22	0.719731	0.503	0.01	0	0	Neuroectoderm_cHar123	EBF2
PARVA1	0.716352	0.873	0.511	1.4716e-40	4.24659e-36	Neuroectoderm_cHar123	PARVA
RHOB2	0.715666	0.836	0.31	9.32421e-58	2.69069e-53	Neuroectoderm_cHar123	RHOB
LDHA1	0.715005	0.739	0.482	3.74149e-20	1.07968e-15	Neuroectoderm_cHar123	LDHA
AMOTL11	0.711484	0.945	0.597	6.34164e-41	1.83001e-36	Neuroectoderm_cHar123	AMOTL1
CITED21	0.711271	0.8	0.446	5.73525e-36	1.65502e-31	Neuroectoderm_cHar123	CITED2
MYL12B2	0.71098	0.97	0.874	6.11009e-23	1.76319e-18	Neuroectoderm_cHar123	MYL12B
ANXA6	0.709072	0.848	0.361	6.92344e-59	1.9979e-54	Neuroectoderm_cHar123	ANXA6
ITGAV2	0.706637	0.873	0.692	1.12506e-19	3.24659e-15	Neuroectoderm_cHar123	ITGAV
ELK32	0.706224	0.83	0.211	1.19994e-97	3.46266e-93	Neuroectoderm_cHar123	ELK3
SMURF2	0.703626	0.873	0.663	2.09859e-19	6.05589e-15	Neuroectoderm_cHar123	SMURF2
PCDH72	0.701574	0.921	0.598	1.86396e-24	5.37884e-20	Neuroectoderm_cHar123	PCDH7
OGFRL11	0.697959	0.673	0.227	5.46897e-55	1.57818e-50	Neuroectoderm_cHar123	OGFRL1
RBPMS	0.693878	0.97	0.763	2.37288e-31	6.84742e-27	Neuroectoderm_cHar123	RBPMS
PRRX1	0.691514	0.455	0.112	7.13314e-48	2.05841e-43	Neuroectoderm_cHar123	PRRX1
FAM126A1	0.688773	0.915	0.487	2.25469e-48	6.50635e-44	Neuroectoderm_cHar123	FAM126A
FARP1	0.686637	0.988	0.83	2.51064e-34	7.24496e-30	Neuroectoderm_cHar123	FARP1
PICALM2	0.682279	0.952	0.772	8.90217e-25	2.5689e-20	Neuroectoderm_cHar123	PICALM
LASP1	0.682143	0.812	0.405	1.21254e-40	3.49903e-36	Neuroectoderm_cHar123	LASP1
EPS81	0.681751	0.897	0.551	1.41188e-27	4.07427e-23	Neuroectoderm_cHar123	EPS8
RIC12	0.680981	0.927	0.658	2.70858e-24	7.81614e-20	Neuroectoderm_cHar123	RIC1
MT2A1	0.679773	0.63	0.109	1.18791e-108	3.42795e-104	Neuroectoderm_cHar123	MT2A
SEMA3A2	0.673135	0.733	0.538	1.48409e-11	4.28264e-07	Neuroectoderm_cHar123	SEMA3A
PDLIM1	0.671117	0.636	0.199	9.35944e-53	2.70085e-48	Neuroectoderm_cHar123	PDLIM1
BACE2	0.664621	0.655	0.083	2.818e-165	8.13189e-161	Neuroectoderm_cHar123	BACE2
TIPARP1	0.663418	0.752	0.252	1.67273e-60	4.827e-56	Neuroectoderm_cHar123	TIPARP
ANXA53	0.663338	0.988	0.899	3.42588e-28	9.88606e-24	Neuroectoderm_cHar123	ANXA5
PLK22	0.66256	0.697	0.224	2.56394e-49	7.39875e-45	Neuroectoderm_cHar123	PLK2
SH2D3C	0.660649	0.618	0.057	7.90787e-214	2.28197e-209	Neuroectoderm_cHar123	SH2D3C
PHLDA13	0.655868	0.776	0.191	8.28165e-80	2.38984e-75	Neuroectoderm_cHar123	PHLDA1
RNF2171	0.650504	0.709	0.318	3.63578e-35	1.04918e-30	Neuroectoderm_cHar123	RNF217
KCNMA13	0.649284	0.588	0.162	2.27643e-51	6.56909e-47	Neuroectoderm_cHar123	KCNMA1
HEG11	0.649134	0.848	0.379	3.3579e-51	9.6899e-47	Neuroectoderm_cHar123	HEG1
LINC00511	0.647166	0.606	0.354	1.23796e-13	3.57237e-09	Neuroectoderm_cHar123	LINC00511
FBXL52	0.646379	0.958	0.783	7.02448e-30	2.02705e-25	Neuroectoderm_cHar123	FBXL5
MICAL3	0.646335	0.867	0.484	8.95751e-35	2.58487e-30	Neuroectoderm_cHar123	MICAL3
UBASH3B1	0.645477	0.636	0.205	3.05125e-50	8.805e-46	Neuroectoderm_cHar123	UBASH3B
TPM33	0.642258	1	0.952	1.29944e-34	3.74978e-30	Neuroectoderm_cHar123	TPM3
STARD131	0.641631	0.673	0.175	2.80539e-66	8.09552e-62	Neuroectoderm_cHar123	STARD13
CLIC4	0.640513	0.964	0.794	5.25049e-30	1.51513e-25	Neuroectoderm_cHar123	CLIC4
PFKP3	0.640131	0.673	0.145	1.84487e-86	5.32373e-82	Neuroectoderm_cHar123	PFKP
CALU1	0.6397	0.97	0.911	2.11539e-26	6.10439e-22	Neuroectoderm_cHar123	CALU
DCN	0.63816	0.321	0.001	0	0	Neuroectoderm_cHar123	DCN
VMP13	0.636816	0.915	0.71	2.3202e-25	6.69541e-21	Neuroectoderm_cHar123	VMP1
NCOR2	0.636331	0.915	0.53	8.72904e-43	2.51894e-38	Neuroectoderm_cHar123	NCOR2
GJA12	0.636028	0.939	0.765	7.25463e-22	2.09347e-17	Neuroectoderm_cHar123	GJA1
RNF152	0.633011	0.703	0.393	7.56102e-23	2.18188e-18	Neuroectoderm_cHar123	RNF152
PTPRE	0.631477	0.442	0.048	7.62274e-124	2.19969e-119	Neuroectoderm_cHar123	PTPRE
ACTN42	0.629307	0.927	0.752	4.57795e-22	1.32106e-17	Neuroectoderm_cHar123	ACTN4
SEC31A1	0.628882	0.939	0.776	3.60654e-33	1.04074e-28	Neuroectoderm_cHar123	SEC31A
ITM2B1	0.628262	0.994	0.857	6.8958e-35	1.98992e-30	Neuroectoderm_cHar123	ITM2B
C12orf752	0.627079	0.848	0.707	7.88969e-10	2.27673e-05	Neuroectoderm_cHar123	C12orf75
TNFRSF213	0.625434	0.745	0.34	9.23942e-33	2.66622e-28	Neuroectoderm_cHar123	TNFRSF21
REXO23	0.624443	0.861	0.561	4.73956e-30	1.3677e-25	Neuroectoderm_cHar123	REXO2
MMP22	0.623021	0.812	0.385	1.34259e-38	3.87432e-34	Neuroectoderm_cHar123	MMP2
MIR181A1HG	0.621593	0.873	0.542	5.84403e-28	1.68641e-23	Neuroectoderm_cHar123	MIR181A1HG
MEGF101	0.61936	0.376	0.046	1.51302e-89	4.36613e-85	Neuroectoderm_cHar123	MEGF10
CAPN22	0.617638	0.8	0.529	9.27274e-25	2.67583e-20	Neuroectoderm_cHar123	CAPN2
MTHFD1L1	0.617102	0.927	0.685	1.84967e-26	5.33759e-22	Neuroectoderm_cHar123	MTHFD1L
RAB321	0.616424	0.806	0.41	1.28261e-38	3.70124e-34	Neuroectoderm_cHar123	RAB32
F2R1	0.616421	0.782	0.51	3.46154e-25	9.98896e-21	Neuroectoderm_cHar123	F2R
MSRB3	0.614367	0.806	0.496	2.93535e-23	8.47053e-19	Neuroectoderm_cHar123	MSRB3
PDE4D	0.614349	0.667	0.335	7.15986e-23	2.06612e-18	Neuroectoderm_cHar123	PDE4D
TMEM132D2	0.613968	0.4	0.242	2.29847e-07	0.0066327	Neuroectoderm_cHar123	TMEM132D
PVT12	0.613638	0.909	0.723	9.58289e-17	2.76533e-12	Neuroectoderm_cHar123	PVT1
SERPINE13	0.613567	0.473	0.109	5.17498e-50	1.49334e-45	Neuroectoderm_cHar123	SERPINE1
SH3KBP11	0.611713	0.733	0.235	1.11892e-59	3.22886e-55	Neuroectoderm_cHar123	SH3KBP1
CADM12	0.607518	0.988	0.932	4.97123e-15	1.43455e-10	Neuroectoderm_cHar123	CADM1
EIF12	0.60602	1	0.995	3.54733e-28	1.02365e-23	Neuroectoderm_cHar123	EIF1
TARS1	0.605865	0.939	0.613	3.21653e-36	9.28195e-32	Neuroectoderm_cHar123	TARS
GNG12	0.602257	0.873	0.392	2.43904e-49	7.03832e-45	Neuroectoderm_cHar123	GNG12
ZYX1	0.600822	0.794	0.383	1.25165e-40	3.61189e-36	Neuroectoderm_cHar123	ZYX
TM4SF11	0.600049	0.261	0.015	1.96112e-142	5.65921e-138	Neuroectoderm_cHar123	TM4SF1
ENOX1	0.599437	0.521	0.24	3.81505e-19	1.10091e-14	Neuroectoderm_cHar123	ENOX1
COL12A11	0.594585	0.552	0.07	9.21337e-137	2.6587e-132	Neuroectoderm_cHar123	COL12A1
ANKRD441	0.593368	0.648	0.221	1.51783e-41	4.38001e-37	Neuroectoderm_cHar123	ANKRD44
TSPO	0.593105	0.667	0.232	5.64393e-49	1.62867e-44	Neuroectoderm_cHar123	TSPO
ANKRD33B1	0.592296	0.503	0.133	7.60715e-49	2.1952e-44	Neuroectoderm_cHar123	ANKRD33B
HK1	0.591939	0.861	0.424	8.1878e-40	2.36275e-35	Neuroectoderm_cHar123	HK1
CALR1	0.591009	0.988	0.943	4.63101e-22	1.33637e-17	Neuroectoderm_cHar123	CALR
CPED1	0.589973	0.339	0.003	0	0	Neuroectoderm_cHar123	CPED1
IKBIP	0.588337	0.848	0.525	3.06266e-28	8.83793e-24	Neuroectoderm_cHar123	IKBIP
ADGRL43	0.587293	0.539	0.236	4.60274e-21	1.32821e-16	Neuroectoderm_cHar123	ADGRL4
EDN13	0.586393	0.461	0.159	7.11395e-27	2.05287e-22	Neuroectoderm_cHar123	EDN1
GNB4	0.584137	0.885	0.424	1.49213e-46	4.30583e-42	Neuroectoderm_cHar123	GNB4
TGFBR21	0.578361	0.697	0.181	1.26382e-70	3.647e-66	Neuroectoderm_cHar123	TGFBR2
MIR503HG	0.577258	0.424	0.018	0	0	Neuroectoderm_cHar123	MIR503HG
YWHAZ2	0.576627	1	0.984	9.09073e-27	2.62331e-22	Neuroectoderm_cHar123	YWHAZ
SEC61G1	0.575026	0.988	0.941	1.22543e-27	3.53622e-23	Neuroectoderm_cHar123	SEC61G
SULF2	0.574941	0.824	0.417	9.64251e-33	2.78254e-28	Neuroectoderm_cHar123	SULF2
EPN2	0.57219	0.885	0.582	1.40969e-22	4.06794e-18	Neuroectoderm_cHar123	EPN2
FKBP1A1	0.571563	0.97	0.874	4.09962e-22	1.18303e-17	Neuroectoderm_cHar123	FKBP1A
OLFML3	0.570204	0.552	0.055	2.26901e-175	6.54769e-171	Neuroectoderm_cHar123	OLFML3
PDE1C2	0.569947	0.467	0.097	3.71371e-58	1.07167e-53	Neuroectoderm_cHar123	PDE1C
ARRB11	0.569788	0.642	0.071	4.79352e-183	1.38327e-178	Neuroectoderm_cHar123	ARRB1
SH3D191	0.567994	0.927	0.581	6.03037e-29	1.74018e-24	Neuroectoderm_cHar123	SH3D19
TRIM9	0.567393	0.503	0.1	7.51534e-73	2.1687e-68	Neuroectoderm_cHar123	TRIM9
CDKN1A	0.567381	0.388	0.11	1.54836e-31	4.4681e-27	Neuroectoderm_cHar123	CDKN1A
PPME12	0.567266	0.855	0.585	2.3587e-14	6.80649e-10	Neuroectoderm_cHar123	PPME1
SLC27A41	0.56041	0.818	0.513	3.91092e-28	1.12857e-23	Neuroectoderm_cHar123	SLC27A4
CLIC13	0.560045	0.988	0.953	2.67016e-22	7.70529e-18	Neuroectoderm_cHar123	CLIC1
AC006148.1	0.559011	0.309	0.022	3.58121e-131	1.03343e-126	Neuroectoderm_cHar123	AC006148.1
PACSIN2	0.557439	0.909	0.545	2.13248e-30	6.15369e-26	Neuroectoderm_cHar123	PACSIN2
TXN2	0.554557	1	0.977	2.4821e-32	7.16259e-28	Neuroectoderm_cHar123	TXN
PALM2-AKAP2	0.552049	0.697	0.265	5.55727e-43	1.60366e-38	Neuroectoderm_cHar123	PALM2-AKAP2
ILK	0.55119	0.927	0.648	2.01178e-30	5.8054e-26	Neuroectoderm_cHar123	ILK
SYNE1	0.550885	0.642	0.286	3.87343e-25	1.11775e-20	Neuroectoderm_cHar123	SYNE1
ARHGDIA2	0.549622	0.897	0.582	2.09507e-31	6.04574e-27	Neuroectoderm_cHar123	ARHGDIA
NRIP11	0.548589	0.994	0.868	2.67911e-25	7.73112e-21	Neuroectoderm_cHar123	NRIP1
ASAP1	0.54834	0.994	0.938	7.31502e-27	2.1109e-22	Neuroectoderm_cHar123	ASAP1
SYNJ21	0.547518	0.612	0.234	1.07974e-36	3.1158e-32	Neuroectoderm_cHar123	SYNJ2
BMP5	0.546612	0.418	0.019	2.74168e-282	7.91167e-278	Neuroectoderm_cHar123	BMP5
PLAU1	0.546222	0.503	0.098	2.51335e-72	7.25277e-68	Neuroectoderm_cHar123	PLAU
SSH11	0.545637	0.788	0.418	2.17432e-31	6.27445e-27	Neuroectoderm_cHar123	SSH1
SBDS3	0.545184	0.836	0.49	1.57462e-32	4.54387e-28	Neuroectoderm_cHar123	SBDS
TUBA1C2	0.544572	0.921	0.648	7.56637e-21	2.18343e-16	Neuroectoderm_cHar123	TUBA1C
RSU1	0.544211	0.903	0.584	3.50393e-29	1.01113e-24	Neuroectoderm_cHar123	RSU1
MBNL2	0.543247	0.812	0.483	7.28413e-26	2.10198e-21	Neuroectoderm_cHar123	MBNL2
CSRP12	0.542728	0.6	0.296	5.92758e-23	1.71052e-18	Neuroectoderm_cHar123	CSRP1
TNS3	0.538959	0.879	0.694	3.10241e-13	8.95261e-09	Neuroectoderm_cHar123	TNS3
BCAR31	0.537508	0.842	0.44	3.02447e-28	8.72772e-24	Neuroectoderm_cHar123	BCAR3
MAP3K20	0.537264	0.848	0.477	5.65175e-29	1.63093e-24	Neuroectoderm_cHar123	MAP3K20
KDELR21	0.537174	0.958	0.752	3.14694e-25	9.08113e-21	Neuroectoderm_cHar123	KDELR2
CDC42EP5	0.534244	0.691	0.205	2.69102e-60	7.76548e-56	Neuroectoderm_cHar123	CDC42EP5
NEDD42	0.534137	0.836	0.342	1.69552e-45	4.89275e-41	Neuroectoderm_cHar123	NEDD4
MAP41	0.533928	0.964	0.791	1.83616e-23	5.29861e-19	Neuroectoderm_cHar123	MAP4
IQGAP2	0.533918	0.788	0.567	1.65535e-11	4.77685e-07	Neuroectoderm_cHar123	IQGAP2
ADM1	0.532922	0.521	0.14	1.1018e-47	3.17947e-43	Neuroectoderm_cHar123	ADM
TM4SF181	0.529634	0.461	0.015	0	0	Neuroectoderm_cHar123	TM4SF18
UPP13	0.528354	0.709	0.381	1.72937e-24	4.99043e-20	Neuroectoderm_cHar123	UPP1
AXL3	0.527049	0.642	0.32	1.188e-25	3.4282e-21	Neuroectoderm_cHar123	AXL
FAM129B	0.524677	0.721	0.13	2.24975e-119	6.49209e-115	Neuroectoderm_cHar123	FAM129B
ZFP36L2	0.524491	0.824	0.462	6.94795e-26	2.00497e-21	Neuroectoderm_cHar123	ZFP36L2
SDC22	0.523721	0.909	0.807	5.08836e-12	1.46835e-07	Neuroectoderm_cHar123	SDC2
CDK171	0.523631	0.782	0.526	4.40361e-18	1.27075e-13	Neuroectoderm_cHar123	CDK17
UCK2	0.523455	0.903	0.624	5.79854e-25	1.67328e-20	Neuroectoderm_cHar123	UCK2
VASP	0.522659	0.818	0.442	7.85182e-35	2.2658e-30	Neuroectoderm_cHar123	VASP
ASCC3	0.522113	0.945	0.779	4.57994e-16	1.32163e-11	Neuroectoderm_cHar123	ASCC3
AL078459.1	0.521689	0.521	0.198	3.10515e-28	8.96054e-24	Neuroectoderm_cHar123	AL078459.1
P4HB	0.521138	0.927	0.733	4.75128e-23	1.37108e-18	Neuroectoderm_cHar123	P4HB
DAAM2	0.519714	0.6	0.069	1.45688e-159	4.20413e-155	Neuroectoderm_cHar123	DAAM2
SH3RF31	0.518963	0.521	0.113	7.14276e-65	2.06119e-60	Neuroectoderm_cHar123	SH3RF3
PTBP31	0.517476	0.939	0.651	1.42978e-30	4.12592e-26	Neuroectoderm_cHar123	PTBP3
GPC43	0.516587	0.691	0.236	2.35771e-44	6.80364e-40	Neuroectoderm_cHar123	GPC4
SHISA2	0.515825	0.733	0.415	4.60696e-17	1.32943e-12	Neuroectoderm_cHar123	SHISA2
ARID5B	0.51552	0.636	0.303	9.53501e-21	2.75152e-16	Neuroectoderm_cHar123	ARID5B
MDFI1	0.514295	0.824	0.259	1.11168e-64	3.20797e-60	Neuroectoderm_cHar123	MDFI
AFAP1	0.513869	0.758	0.299	1.18086e-42	3.40762e-38	Neuroectoderm_cHar123	AFAP1
ROCK2	0.513555	0.976	0.823	3.09479e-26	8.93064e-22	Neuroectoderm_cHar123	ROCK2
AHNAK2	0.513549	0.648	0.251	2.97756e-35	8.59236e-31	Neuroectoderm_cHar123	AHNAK
SH3BP42	0.513408	0.679	0.342	1.06019e-27	3.05938e-23	Neuroectoderm_cHar123	SH3BP4
PDLIM52	0.513373	0.903	0.629	4.37162e-20	1.26152e-15	Neuroectoderm_cHar123	PDLIM5
DENND2A	0.51291	0.891	0.697	1.12297e-13	3.24055e-09	Neuroectoderm_cHar123	DENND2A
FLNA2	0.512315	0.903	0.78	3.82078e-18	1.10256e-13	Neuroectoderm_cHar123	FLNA
TRAM21	0.511342	0.752	0.366	4.95247e-33	1.42913e-28	Neuroectoderm_cHar123	TRAM2
PRKCE1	0.509775	0.842	0.457	6.11825e-25	1.76554e-20	Neuroectoderm_cHar123	PRKCE
HSPA51	0.50745	0.982	0.871	3.53725e-19	1.02074e-14	Neuroectoderm_cHar123	HSPA5
SNAI21	0.506288	0.612	0.084	1.3877e-133	4.00449e-129	Neuroectoderm_cHar123	SNAI2
GLS1	0.505601	0.921	0.631	4.15101e-27	1.19786e-22	Neuroectoderm_cHar123	GLS
ADAMTS5	0.505052	0.339	0.035	2.269e-98	6.54765e-94	Neuroectoderm_cHar123	ADAMTS5
EIF4EBP12	0.504856	0.909	0.664	5.92158e-25	1.70879e-20	Neuroectoderm_cHar123	EIF4EBP1
TMEM117	0.504059	0.521	0.126	1.33692e-53	3.85795e-49	Neuroectoderm_cHar123	TMEM117
SCD1	0.504005	0.933	0.715	3.36517e-24	9.71086e-20	Neuroectoderm_cHar123	SCD
CTSC2	0.501967	0.842	0.619	7.48846e-16	2.16095e-11	Neuroectoderm_cHar123	CTSC
S100A161	0.50118	0.509	0.046	2.30065e-175	6.63898e-171	Neuroectoderm_cHar123	S100A16
PDLIM21	0.501034	0.685	0.53	6.11556e-12	1.76477e-07	Neuroectoderm_cHar123	PDLIM2
SVEP1	0.500657	0.37	0.048	3.04699e-83	8.7927e-79	Neuroectoderm_cHar123	SVEP1
RASA31	0.500599	0.703	0.211	5.62425e-62	1.62299e-57	Neuroectoderm_cHar123	RASA3
COL8A11	2.93117	0.8	0.12	1.64657e-07	0.00475152	Neuroectoderm_hHAR123	COL8A1
BGN	1.62433	1	0.049	9.55209e-25	2.75645e-20	Neuroectoderm_hHAR123	BGN
PLAU	1.52339	0.8	0.1	4.24399e-08	0.00122469	Neuroectoderm_hHAR123	PLAU
GREM11	1.50977	0.8	0.102	5.26402e-08	0.00151904	Neuroectoderm_hHAR123	GREM1
ARHGAP10	1.46288	1	0.116	8.85684e-11	2.55582e-06	Neuroectoderm_hHAR123	ARHGAP10
DLC1	1.46278	1	0.076	1.49507e-16	4.31433e-12	Neuroectoderm_hHAR123	DLC1
STARD13	1.42515	1	0.177	4.14109e-08	0.001195	Neuroectoderm_hHAR123	STARD13
COL3A1	1.38035	0.6	0.032	3.12029e-13	9.00422e-09	Neuroectoderm_hHAR123	COL3A1
TM4SF1	1.30361	0.6	0.016	4.05923e-26	1.17137e-21	Neuroectoderm_hHAR123	TM4SF1
MSR1	1.28737	0.6	0.033	2.8647e-12	8.26667e-08	Neuroectoderm_hHAR123	MSR1
MYOF1	1.18839	0.8	0.113	1.30694e-07	0.00377144	Neuroectoderm_hHAR123	MYOF
TWIST1	1.08534	0.8	0.017	1.79134e-41	5.16927e-37	Neuroectoderm_hHAR123	TWIST1
TBX1	1.01004	0.6	0.019	2.87432e-21	8.29442e-17	Neuroectoderm_hHAR123	TBX1
TGFBR2	0.95621	1	0.183	1.39054e-07	0.00401268	Neuroectoderm_hHAR123	TGFBR2
IGFBP7	0.94691	0.8	0.086	3.43755e-09	9.91975e-05	Neuroectoderm_hHAR123	IGFBP7
RHOJ	0.914776	1	0.101	2.83479e-12	8.18036e-08	Neuroectoderm_hHAR123	RHOJ
WLS1	0.906813	1	0.1	2.73235e-11	7.88475e-07	Neuroectoderm_hHAR123	WLS
NETO1	0.900348	0.8	0.048	6.36065e-16	1.83549e-11	Neuroectoderm_hHAR123	NETO1
STC2	0.881223	0.8	0.094	2.02223e-08	0.000583556	Neuroectoderm_hHAR123	STC2
COLEC12	0.846819	0.8	0.065	1.1669e-11	3.36733e-07	Neuroectoderm_hHAR123	COLEC12
EMP1	0.835752	0.6	0.06	1.85522e-07	0.00535361	Neuroectoderm_hHAR123	EMP1
EDIL31	0.762672	0.8	0.06	1.14795e-12	3.31264e-08	Neuroectoderm_hHAR123	EDIL3
APLN	0.736608	0.8	0.036	1.17946e-20	3.40358e-16	Neuroectoderm_hHAR123	APLN
ETS1	0.727868	0.8	0.068	2.80448e-11	8.09288e-07	Neuroectoderm_hHAR123	ETS1
ESAM	0.726712	0.8	0.037	8.39109e-20	2.42142e-15	Neuroectoderm_hHAR123	ESAM
TM4SF18	0.721923	0.8	0.017	1.98719e-41	5.73444e-37	Neuroectoderm_hHAR123	TM4SF18
ATXN1	0.70427	1	0.123	5.51186e-09	0.000159056	Neuroectoderm_hHAR123	ATXN1
PAG1	0.685195	1	0.079	3.21922e-14	9.28969e-10	Neuroectoderm_hHAR123	PAG1
SNAI2	0.669281	0.8	0.086	4.00386e-09	0.000115539	Neuroectoderm_hHAR123	SNAI2
ARSI	0.663251	0.6	0.039	2.61756e-11	7.55349e-07	Neuroectoderm_hHAR123	ARSI
NR2F2-AS11	0.64663	0.6	0.049	1.80301e-08	0.000520296	Neuroectoderm_hHAR123	NR2F2-AS1
NT5E	0.639707	0.8	0.025	1.15309e-28	3.32746e-24	Neuroectoderm_hHAR123	NT5E
ITGA11	0.621228	0.6	0.025	2.18964e-16	6.31865e-12	Neuroectoderm_hHAR123	ITGA11
EBF21	0.600336	0.4	0.013	2.28934e-14	6.60634e-10	Neuroectoderm_hHAR123	EBF2
S100A16	0.570493	0.6	0.048	2.77307e-09	8.00224e-05	Neuroectoderm_hHAR123	S100A16
ARRB1	0.559315	0.8	0.074	1.84011e-10	5.31e-06	Neuroectoderm_hHAR123	ARRB1
FLI1	0.546483	0.6	0.036	1.20628e-11	3.48096e-07	Neuroectoderm_hHAR123	FLI1
COL12A1	0.536351	0.8	0.072	1.60841e-10	4.6414e-06	Neuroectoderm_hHAR123	COL12A1
FOXC2	0.504443	0.8	0.053	3.50536e-14	1.01154e-09	Neuroectoderm_hHAR123	FOXC2
AC016766.11	2.54328	0.864	0.43	0	0	NPC-1_cHar123	AC016766.1
TAGLN1	2.47282	0.958	0.526	0	0	NPC-1_cHar123	TAGLN
ANKRD12	2.39697	0.847	0.186	0	0	NPC-1_cHar123	ANKRD1
CTGF1	2.23181	0.85	0.331	0	0	NPC-1_cHar123	CTGF
NEAT11	2.14167	0.841	0.534	0	0	NPC-1_cHar123	NEAT1
SPP12	2.06369	0.647	0.15	0	0	NPC-1_cHar123	SPP1
AKAP121	2.06047	0.895	0.858	0	0	NPC-1_cHar123	AKAP12
ANXA12	1.99492	0.797	0.138	0	0	NPC-1_cHar123	ANXA1
CALD11	1.98514	0.98	0.978	0	0	NPC-1_cHar123	CALD1
TPM11	1.95061	0.995	0.979	0	0	NPC-1_cHar123	TPM1
TFPI21	1.9499	0.767	0.143	0	0	NPC-1_cHar123	TFPI2
S100A112	1.88371	0.838	0.319	0	0	NPC-1_cHar123	S100A11
ANXA22	1.78056	0.872	0.35	0	0	NPC-1_cHar123	ANXA2
FABP52	1.75136	0.971	0.837	0	0	NPC-1_cHar123	FABP5
VIM1	1.72487	0.998	0.998	0	0	NPC-1_cHar123	VIM
CRIM12	1.66892	0.85	0.446	0	0	NPC-1_cHar123	CRIM1
KRT181	1.64665	0.945	0.617	0	0	NPC-1_cHar123	KRT18
FTL1	1.62064	0.998	0.999	0	0	NPC-1_cHar123	FTL
MYL91	1.61591	0.933	0.437	0	0	NPC-1_cHar123	MYL9
CYTOR2	1.60924	0.887	0.218	0	0	NPC-1_cHar123	CYTOR
TPM22	1.60446	0.974	0.721	0	0	NPC-1_cHar123	TPM2
IER31	1.58235	0.923	0.417	0	0	NPC-1_cHar123	IER3
MIR4435-2HG2	1.57457	0.877	0.37	0	0	NPC-1_cHar123	MIR4435-2HG
TAGLN22	1.53341	0.859	0.302	0	0	NPC-1_cHar123	TAGLN2
TMSB4X2	1.46961	1	1	0	0	NPC-1_cHar123	TMSB4X
ACTC11	1.43072	0.591	0.119	0	0	NPC-1_cHar123	ACTC1
CDH62	1.42201	0.868	0.563	0	0	NPC-1_cHar123	CDH6
NPPB1	1.41009	0.595	0.085	0	0	NPC-1_cHar123	NPPB
S100A61	1.39802	0.751	0.392	0	0	NPC-1_cHar123	S100A6
CAMK2D1	1.3953	0.885	0.695	0	0	NPC-1_cHar123	CAMK2D
COL8A12	1.39012	0.631	0.076	0	0	NPC-1_cHar123	COL8A1
DDAH11	1.38278	0.872	0.446	0	0	NPC-1_cHar123	DDAH1
S100A102	1.3595	0.558	0.079	0	0	NPC-1_cHar123	S100A10
COL11A11	1.34747	0.876	0.815	0	0	NPC-1_cHar123	COL11A1
CYR611	1.3115	0.842	0.378	0	0	NPC-1_cHar123	CYR61
ACTN12	1.29714	0.912	0.741	0	0	NPC-1_cHar123	ACTN1
KRT81	1.28691	0.935	0.635	0	0	NPC-1_cHar123	KRT8
TNFRSF12A1	1.26815	0.865	0.305	0	0	NPC-1_cHar123	TNFRSF12A
SERPINE12	1.2658	0.506	0.076	0	0	NPC-1_cHar123	SERPINE1
SAMD4A1	1.25579	0.851	0.374	0	0	NPC-1_cHar123	SAMD4A
COL25A12	1.2544	0.813	0.464	0	0	NPC-1_cHar123	COL25A1
CLSTN23	1.23714	0.705	0.164	0	0	NPC-1_cHar123	CLSTN2
GNG112	1.22134	0.905	0.544	0	0	NPC-1_cHar123	GNG11
CAV12	1.19279	0.606	0.096	0	0	NPC-1_cHar123	CAV1
ITGAV1	1.18676	0.866	0.678	0	0	NPC-1_cHar123	ITGAV
EDN12	1.14144	0.668	0.116	0	0	NPC-1_cHar123	EDN1
NOX42	1.13354	0.846	0.598	0	0	NPC-1_cHar123	NOX4
HIVEP31	1.12398	0.837	0.448	0	0	NPC-1_cHar123	HIVEP3
MYH92	1.11208	0.927	0.767	0	0	NPC-1_cHar123	MYH9
MYL61	1.11	0.998	0.997	0	0	NPC-1_cHar123	MYL6
PHLDA22	1.10516	0.703	0.108	0	0	NPC-1_cHar123	PHLDA2
TMEM132D1	1.08781	0.653	0.207	0	0	NPC-1_cHar123	TMEM132D
MYL12A2	1.08575	0.976	0.873	0	0	NPC-1_cHar123	MYL12A
GREM12	1.07825	0.52	0.066	0	0	NPC-1_cHar123	GREM1
PLK21	1.07766	0.797	0.176	0	0	NPC-1_cHar123	PLK2
AP1S21	1.06979	0.98	0.952	0	0	NPC-1_cHar123	AP1S2
TGFB22	1.05367	0.699	0.135	0	0	NPC-1_cHar123	TGFB2
ERBB42	1.05128	0.558	0.236	0	0	NPC-1_cHar123	ERBB4
ACTA21	1.04135	0.701	0.253	0	0	NPC-1_cHar123	ACTA2
ANXA52	1.04129	0.974	0.893	0	0	NPC-1_cHar123	ANXA5
PRDX61	1.03767	0.991	0.969	0	0	NPC-1_cHar123	PRDX6
DSTN1	1.03379	0.974	0.914	0	0	NPC-1_cHar123	DSTN
EXT11	1.0247	0.904	0.958	0	0	NPC-1_cHar123	EXT1
COTL11	1.02353	0.964	0.86	0	0	NPC-1_cHar123	COTL1
TRIO2	1.02348	0.891	0.898	0	0	NPC-1_cHar123	TRIO
SHISA91	1.02027	0.759	0.341	0	0	NPC-1_cHar123	SHISA9
NQO11	1.01481	0.899	0.416	0	0	NPC-1_cHar123	NQO1
PTPRM2	1.01448	0.813	0.385	0	0	NPC-1_cHar123	PTPRM
PCDH71	1.0119	0.847	0.578	0	0	NPC-1_cHar123	PCDH7
LIMS12	0.998377	0.913	0.771	0	0	NPC-1_cHar123	LIMS1
PHLDA12	0.991244	0.805	0.141	0	0	NPC-1_cHar123	PHLDA1
ANXA31	0.975647	0.836	0.229	0	0	NPC-1_cHar123	ANXA3
TUBA1C1	0.968822	0.931	0.624	0	0	NPC-1_cHar123	TUBA1C
ACTG11	0.967119	0.999	1	0	0	NPC-1_cHar123	ACTG1
PAPPA1	0.962988	0.738	0.326	0	0	NPC-1_cHar123	PAPPA
P3H22	0.952002	0.737	0.208	0	0	NPC-1_cHar123	P3H2
NEBL1	0.932345	0.835	0.526	0	0	NPC-1_cHar123	NEBL
LPP1	0.932323	0.931	0.952	0	0	NPC-1_cHar123	LPP
FBXL51	0.929891	0.945	0.77	0	0	NPC-1_cHar123	FBXL5
MAMDC21	0.924509	0.803	0.303	0	0	NPC-1_cHar123	MAMDC2
NES1	0.922364	0.939	0.898	0	0	NPC-1_cHar123	NES
PDGFC2	0.922002	0.722	0.263	0	0	NPC-1_cHar123	PDGFC
FAM84B1	0.914287	0.778	0.19	0	0	NPC-1_cHar123	FAM84B
IGFBP31	0.909508	0.618	0.305	1.99123e-272	5.74609e-268	NPC-1_cHar123	IGFBP3
ITGB12	0.908634	0.921	0.943	0	0	NPC-1_cHar123	ITGB1
TUBB2A1	0.9081	0.849	0.492	0	0	NPC-1_cHar123	TUBB2A
ACTN41	0.903336	0.909	0.739	0	0	NPC-1_cHar123	ACTN4
XACT1	0.90245	0.761	0.524	2.54754e-170	7.35143e-166	NPC-1_cHar123	XACT
LHFPL62	0.901122	0.832	0.524	0	0	NPC-1_cHar123	LHFPL6
ACTB1	0.899244	1	1	0	0	NPC-1_cHar123	ACTB
PFN12	0.894712	0.997	0.987	0	0	NPC-1_cHar123	PFN1
RHOB1	0.891818	0.803	0.27	0	0	NPC-1_cHar123	RHOB
SSR32	0.890473	0.935	0.832	0	0	NPC-1_cHar123	SSR3
CAVIN12	0.888001	0.677	0.088	0	0	NPC-1_cHar123	CAVIN1
GPC42	0.883922	0.797	0.19	0	0	NPC-1_cHar123	GPC4
COL1A1	0.878174	0.491	0.081	0	0	NPC-1_cHar123	COL1A1
ADGRL42	0.877269	0.68	0.199	0	0	NPC-1_cHar123	ADGRL4
AC098864.12	0.86803	0.755	0.258	0	0	NPC-1_cHar123	AC098864.1
GALNT171	0.865618	0.801	0.413	0	0	NPC-1_cHar123	GALNT17
FRMD62	0.859038	0.722	0.285	0	0	NPC-1_cHar123	FRMD6
GAP431	0.857952	0.76	0.219	0	0	NPC-1_cHar123	GAP43
RND32	0.855426	0.824	0.224	0	0	NPC-1_cHar123	RND3
PRICKLE12	0.853213	0.785	0.356	0	0	NPC-1_cHar123	PRICKLE1
TUBB61	0.850864	0.862	0.425	0	0	NPC-1_cHar123	TUBB6
LARGE11	0.838487	0.86	0.784	6.18749e-220	1.78553e-215	NPC-1_cHar123	LARGE1
UGCG2	0.832916	0.802	0.464	0	0	NPC-1_cHar123	UGCG
RBMS12	0.832181	0.878	0.586	0	0	NPC-1_cHar123	RBMS1
GLIPR11	0.828254	0.696	0.102	0	0	NPC-1_cHar123	GLIPR1
LAMB12	0.82666	0.792	0.305	0	0	NPC-1_cHar123	LAMB1
MYL12B1	0.82474	0.966	0.866	0	0	NPC-1_cHar123	MYL12B
FTH11	0.824276	0.998	1	0	0	NPC-1_cHar123	FTH1
YBX31	0.824189	0.951	0.798	0	0	NPC-1_cHar123	YBX3
SPARC1	0.822526	0.901	0.77	0	0	NPC-1_cHar123	SPARC
TMSB101	0.818615	0.999	1	0	0	NPC-1_cHar123	TMSB10
UBE2S1	0.812478	0.986	0.837	0	0	NPC-1_cHar123	UBE2S
SDC21	0.806011	0.914	0.799	0	0	NPC-1_cHar123	SDC2
PLS32	0.805713	0.844	0.487	0	0	NPC-1_cHar123	PLS3
TPM41	0.805691	0.984	0.951	0	0	NPC-1_cHar123	TPM4
GRIA11	0.791374	0.777	0.446	0	0	NPC-1_cHar123	GRIA1
CCND11	0.784074	0.956	0.872	0	0	NPC-1_cHar123	CCND1
CLIC12	0.783855	0.982	0.951	0	0	NPC-1_cHar123	CLIC1
PVT11	0.783424	0.868	0.711	0	0	NPC-1_cHar123	PVT1
1942-03-01	0.781876	0.524	0.088	0	0	NPC-1_cHar123	2023-03-04
PAWR1	0.777088	0.927	0.798	0	0	NPC-1_cHar123	PAWR
ADARB23	0.777011	0.52	0.228	8.42186e-259	2.4303e-254	NPC-1_cHar123	ADARB2
CDH132	0.775864	0.507	0.081	0	0	NPC-1_cHar123	CDH13
FLNB2	0.775162	0.803	0.455	0	0	NPC-1_cHar123	FLNB
MID11	0.774973	0.849	0.766	3.38052e-133	9.75515e-129	NPC-1_cHar123	MID1
EIF5A1	0.774266	0.992	0.959	0	0	NPC-1_cHar123	EIF5A
AC015522.11	0.767719	0.418	0.079	0	0	NPC-1_cHar123	AC015522.1
IGFBP71	0.765412	0.44	0.055	0	0	NPC-1_cHar123	IGFBP7
CLDN61	0.764478	0.747	0.211	0	0	NPC-1_cHar123	CLDN6
GLIS31	0.762021	0.836	0.61	6.55038e-288	1.89024e-283	NPC-1_cHar123	GLIS3
VMP12	0.761976	0.883	0.696	0	0	NPC-1_cHar123	VMP1
SLC27A4	0.760234	0.885	0.482	0	0	NPC-1_cHar123	SLC27A4
PGAM11	0.760024	0.974	0.89	0	0	NPC-1_cHar123	PGAM1
TNFRSF212	0.757358	0.764	0.305	0	0	NPC-1_cHar123	TNFRSF21
CDK61	0.745327	0.824	0.434	0	0	NPC-1_cHar123	CDK6
CYCS1	0.743368	0.972	0.857	0	0	NPC-1_cHar123	CYCS
PTPRD2	0.738991	0.874	0.858	1.23598e-222	3.56666e-218	NPC-1_cHar123	PTPRD
SORBS21	0.733615	0.825	0.761	5.21114e-109	1.50378e-104	NPC-1_cHar123	SORBS2
SPATS2L2	0.73258	0.74	0.299	0	0	NPC-1_cHar123	SPATS2L
DIAPH33	0.731224	0.841	0.608	2.52386e-216	7.28311e-212	NPC-1_cHar123	DIAPH3
RHOC2	0.727957	0.861	0.482	0	0	NPC-1_cHar123	RHOC
EIF11	0.72679	0.995	0.995	0	0	NPC-1_cHar123	EIF1
VCL1	0.725533	0.901	0.831	0	0	NPC-1_cHar123	VCL
AHNAK1	0.725116	0.744	0.21	0	0	NPC-1_cHar123	AHNAK
SLC2A31	0.72266	0.793	0.459	1.2403e-298	3.57913e-294	NPC-1_cHar123	SLC2A3
PPIB2	0.720661	0.94	0.897	0	0	NPC-1_cHar123	PPIB
PRKCA3	0.717774	0.69	0.238	0	0	NPC-1_cHar123	PRKCA
SLC7A52	0.714932	0.702	0.175	0	0	NPC-1_cHar123	SLC7A5
OCIAD21	0.714848	0.945	0.811	0	0	NPC-1_cHar123	OCIAD2
PEA151	0.708828	0.855	0.455	0	0	NPC-1_cHar123	PEA15
IL111	0.708743	0.535	0.057	0	0	NPC-1_cHar123	IL11
TRPC41	0.70608	0.728	0.371	0	0	NPC-1_cHar123	TRPC4
NECTIN3-AS11	0.705254	0.441	0.2	2.54077e-178	7.33191e-174	NPC-1_cHar123	NECTIN3-AS1
EFNB23	0.700322	0.78	0.443	0	0	NPC-1_cHar123	EFNB2
CAP11	0.696978	0.929	0.75	0	0	NPC-1_cHar123	CAP1
PALLD1	0.69612	0.962	0.973	5.46061e-304	1.57577e-299	NPC-1_cHar123	PALLD
LYPD11	0.69273	0.617	0.078	0	0	NPC-1_cHar123	LYPD1
PRDX11	0.686371	0.994	0.99	0	0	NPC-1_cHar123	PRDX1
RAB11FIP11	0.686193	0.862	0.638	2.74597e-284	7.92406e-280	NPC-1_cHar123	RAB11FIP1
RPL22L12	0.685011	0.943	0.815	0	0	NPC-1_cHar123	RPL22L1
FST	0.682042	0.473	0.138	0	0	NPC-1_cHar123	FST
GJA11	0.678996	0.876	0.756	0	0	NPC-1_cHar123	GJA1
REXO22	0.674998	0.884	0.535	0	0	NPC-1_cHar123	REXO2
CNN11	0.673969	0.709	0.169	0	0	NPC-1_cHar123	CNN1
RAI141	0.670873	0.907	0.791	0	0	NPC-1_cHar123	RAI14
AXL2	0.669774	0.774	0.282	0	0	NPC-1_cHar123	AXL
ENO12	0.669757	0.994	0.973	0	0	NPC-1_cHar123	ENO1
CNTN61	0.667228	0.641	0.166	0	0	NPC-1_cHar123	CNTN6
COL1A21	0.665134	0.554	0.143	0	0	NPC-1_cHar123	COL1A2
KLF62	0.664402	0.633	0.198	0	0	NPC-1_cHar123	KLF6
AC044810.3	0.663425	0.601	0.192	0	0	NPC-1_cHar123	AC044810.3
TXN1	0.660973	0.994	0.976	0	0	NPC-1_cHar123	TXN
LRP1B1	0.653234	0.535	0.314	3.49526e-117	1.00863e-112	NPC-1_cHar123	LRP1B
CSRP11	0.651082	0.77	0.257	0	0	NPC-1_cHar123	CSRP1
PPP1R14B2	0.6502	0.992	0.972	0	0	NPC-1_cHar123	PPP1R14B
GADD45A1	0.64686	0.851	0.399	0	0	NPC-1_cHar123	GADD45A
BCAR11	0.646303	0.817	0.316	0	0	NPC-1_cHar123	BCAR1
WEE11	0.64161	0.884	0.579	0	0	NPC-1_cHar123	WEE1
KCNMA12	0.641027	0.572	0.129	0	0	NPC-1_cHar123	KCNMA1
C12orf751	0.639517	0.904	0.69	0	0	NPC-1_cHar123	C12orf75
VDAC22	0.636851	0.972	0.901	0	0	NPC-1_cHar123	VDAC2
MALT11	0.632417	0.825	0.465	0	0	NPC-1_cHar123	MALT1
INPP4B1	0.631304	0.627	0.343	9.87138e-205	2.84858e-200	NPC-1_cHar123	INPP4B
CNN21	0.630959	0.943	0.788	0	0	NPC-1_cHar123	CNN2
UPP12	0.630807	0.768	0.349	0	0	NPC-1_cHar123	UPP1
RBP12	0.629534	0.955	0.742	0	0	NPC-1_cHar123	RBP1
IQCJ-SCHIP11	0.626507	0.785	0.339	0	0	NPC-1_cHar123	IQCJ-SCHIP1
JAG1	0.626259	0.782	0.482	8.24952e-302	2.38056e-297	NPC-1_cHar123	JAG1
MCTP11	0.625174	0.66	0.268	0	0	NPC-1_cHar123	MCTP1
SEC61G	0.622742	0.982	0.937	0	0	NPC-1_cHar123	SEC61G
SHC12	0.621957	0.813	0.305	0	0	NPC-1_cHar123	SHC1
HSPA8	0.620752	0.986	0.948	0	0	NPC-1_cHar123	HSPA8
IRS12	0.620377	0.791	0.333	0	0	NPC-1_cHar123	IRS1
SQSTM11	0.619058	0.812	0.474	0	0	NPC-1_cHar123	SQSTM1
ARPC22	0.61727	0.975	0.934	0	0	NPC-1_cHar123	ARPC2
CAPN21	0.617192	0.84	0.503	0	0	NPC-1_cHar123	CAPN2
ANO4	0.616402	0.569	0.181	0	0	NPC-1_cHar123	ANO4
OAZ11	0.614763	0.99	0.971	0	0	NPC-1_cHar123	OAZ1
SEMA3C	0.61461	0.562	0.095	0	0	NPC-1_cHar123	SEMA3C
MMP21	0.610037	0.702	0.36	0	0	NPC-1_cHar123	MMP2
RGS51	0.609181	0.701	0.243	0	0	NPC-1_cHar123	RGS5
ARHGAP292	0.6043	0.703	0.221	0	0	NPC-1_cHar123	ARHGAP29
MYOF2	0.603305	0.529	0.076	0	0	NPC-1_cHar123	MYOF
YWHAZ1	0.602853	0.986	0.984	0	0	NPC-1_cHar123	YWHAZ
FLNA1	0.601979	0.87	0.773	0	0	NPC-1_cHar123	FLNA
ADAMTS121	0.600027	0.738	0.508	2.84602e-162	8.21275e-158	NPC-1_cHar123	ADAMTS12
TLN12	0.596101	0.885	0.584	0	0	NPC-1_cHar123	TLN1
PFKP2	0.595617	0.534	0.114	0	0	NPC-1_cHar123	PFKP
TXNRD11	0.592934	0.964	0.896	3.64374e-300	1.05147e-295	NPC-1_cHar123	TXNRD1
FLRT21	0.591047	0.599	0.433	4.5224e-61	1.30503e-56	NPC-1_cHar123	FLRT2
PCAT11	0.590108	0.617	0.208	0	0	NPC-1_cHar123	PCAT1
PPME11	0.590045	0.825	0.566	1.38352e-220	3.99241e-216	NPC-1_cHar123	PPME1
RAB312	0.589585	0.779	0.273	0	0	NPC-1_cHar123	RAB31
EIF4EBP11	0.588	0.899	0.645	0	0	NPC-1_cHar123	EIF4EBP1
WDR11	0.587405	0.876	0.556	0	0	NPC-1_cHar123	WDR1
SFRP41	0.585252	0.381	0.068	0	0	NPC-1_cHar123	SFRP4
TMEM178A1	0.58465	0.695	0.253	0	0	NPC-1_cHar123	TMEM178A
TIMP12	0.584516	0.83	0.46	0	0	NPC-1_cHar123	TIMP1
PTPN141	0.582577	0.817	0.503	0	0	NPC-1_cHar123	PTPN14
SEPT111	0.582538	0.97	0.955	0	0	NPC-1_cHar123	2023-09-11
PDP11	0.57736	0.726	0.241	0	0	NPC-1_cHar123	PDP1
PKM2	0.573397	0.984	0.964	0	0	NPC-1_cHar123	PKM
ZYX	0.56643	0.809	0.349	0	0	NPC-1_cHar123	ZYX
CALU	0.565207	0.914	0.911	0	0	NPC-1_cHar123	CALU
IRS21	0.564596	0.795	0.408	0	0	NPC-1_cHar123	IRS2
ELK31	0.563959	0.663	0.175	0	0	NPC-1_cHar123	ELK3
ARHGDIA1	0.561777	0.88	0.558	0	0	NPC-1_cHar123	ARHGDIA
FAM200B1	0.561572	0.902	0.623	0	0	NPC-1_cHar123	FAM200B
NEDD9	0.55876	0.777	0.442	0	0	NPC-1_cHar123	NEDD9
PDPN1	0.557715	0.679	0.161	0	0	NPC-1_cHar123	PDPN
TIMP31	0.557069	0.654	0.183	0	0	NPC-1_cHar123	TIMP3
RTN42	0.555886	0.949	0.975	0	0	NPC-1_cHar123	RTN4
ANKRD33B	0.555332	0.575	0.097	0	0	NPC-1_cHar123	ANKRD33B
FSTL11	0.55304	0.866	0.708	8.90626e-271	2.57008e-266	NPC-1_cHar123	FSTL1
LDLRAD4	0.552446	0.597	0.254	0	0	NPC-1_cHar123	LDLRAD4
CALR	0.551859	0.937	0.944	9.51002e-293	2.74431e-288	NPC-1_cHar123	CALR
ATP5MD1	0.551689	0.982	0.927	0	0	NPC-1_cHar123	ATP5MD
RPL36AL	0.55069	0.988	0.962	0	0	NPC-1_cHar123	RPL36AL
ALPK21	0.550473	0.593	0.07	0	0	NPC-1_cHar123	ALPK2
SBDS2	0.548861	0.855	0.46	0	0	NPC-1_cHar123	SBDS
LUZP11	0.548428	0.903	0.723	4.61929e-307	1.33299e-302	NPC-1_cHar123	LUZP1
SH3BP41	0.547637	0.746	0.308	0	0	NPC-1_cHar123	SH3BP4
MFAP51	0.547556	0.461	0.048	0	0	NPC-1_cHar123	MFAP5
SERPINE22	0.546282	0.614	0.299	2.39979e-246	6.92507e-242	NPC-1_cHar123	SERPINE2
ID1	0.544923	0.763	0.45	7.57154e-190	2.18492e-185	NPC-1_cHar123	ID1
ALS21	0.544742	0.814	0.471	0	0	NPC-1_cHar123	ALS2
FLNC	0.544246	0.676	0.11	0	0	NPC-1_cHar123	FLNC
CTSC1	0.543759	0.739	0.61	9.45069e-51	2.72718e-46	NPC-1_cHar123	CTSC
POMP1	0.542934	0.987	0.962	0	0	NPC-1_cHar123	POMP
SH3BGRL31	0.541406	0.958	0.884	8.19686e-270	2.36537e-265	NPC-1_cHar123	SH3BGRL3
GSTP11	0.540036	0.998	0.999	0	0	NPC-1_cHar123	GSTP1
PDE1C1	0.538175	0.406	0.072	0	0	NPC-1_cHar123	PDE1C
TPM32	0.537029	0.987	0.949	0	0	NPC-1_cHar123	TPM3
WLS2	0.536377	0.387	0.075	0	0	NPC-1_cHar123	WLS
PDLIM51	0.53469	0.834	0.613	1.02377e-235	2.9543e-231	NPC-1_cHar123	PDLIM5
RPS27L	0.534467	0.967	0.911	1.75975e-88	5.07812e-84	NPC-1_cHar123	RPS27L
MTHFD21	0.532666	0.877	0.585	0	0	NPC-1_cHar123	MTHFD2
APOE	0.532345	0.863	0.784	4.71751e-121	1.36133e-116	NPC-1_cHar123	APOE
RAB341	0.531952	0.919	0.626	0	0	NPC-1_cHar123	RAB34
THBS11	0.530764	0.644	0.161	0	0	NPC-1_cHar123	THBS1
SLC2A1	0.528124	0.815	0.656	2.51267e-160	7.2508e-156	NPC-1_cHar123	SLC2A1
LDHA	0.527648	0.7	0.465	1.74174e-153	5.02613e-149	NPC-1_cHar123	LDHA
PDLIM71	0.527537	0.942	0.811	0	0	NPC-1_cHar123	PDLIM7
ARHGAP101	0.52713	0.498	0.082	0	0	NPC-1_cHar123	ARHGAP10
DDX212	0.526746	0.912	0.719	0	0	NPC-1_cHar123	DDX21
ALCAM1	0.524652	0.599	0.314	7.88613e-180	2.2757e-175	NPC-1_cHar123	ALCAM
HACD11	0.523293	0.759	0.292	0	0	NPC-1_cHar123	HACD1
SEC61B	0.522296	0.988	0.97	0	0	NPC-1_cHar123	SEC61B
PDLIM2	0.521644	0.863	0.502	0	0	NPC-1_cHar123	PDLIM2
ATP6V0E11	0.520652	0.934	0.796	0	0	NPC-1_cHar123	ATP6V0E1
PRELID12	0.514241	0.981	0.925	0	0	NPC-1_cHar123	PRELID1
MAP4	0.514176	0.892	0.783	4.98702e-269	1.4391e-264	NPC-1_cHar123	MAP4
SKIL1	0.512403	0.862	0.588	2.94658e-264	8.50293e-260	NPC-1_cHar123	SKIL
PICALM1	0.508038	0.871	0.764	1.17639e-203	3.3947e-199	NPC-1_cHar123	PICALM
TFPI1	0.507609	0.709	0.342	0	0	NPC-1_cHar123	TFPI
CNTNAP21	0.506934	0.955	0.93	2.47325e-166	7.13705e-162	NPC-1_cHar123	CNTNAP2
NOP101	0.505841	0.976	0.925	0	0	NPC-1_cHar123	NOP10
CKS1B2	0.504937	0.968	0.829	3.00196e-203	8.66275e-199	NPC-1_cHar123	CKS1B
RIC11	0.503216	0.826	0.644	7.14478e-178	2.06177e-173	NPC-1_cHar123	RIC1
COL18A11	0.502797	0.763	0.407	0	0	NPC-1_cHar123	COL18A1
IGF1R	0.501612	0.89	0.909	3.1828e-142	9.1846e-138	NPC-1_cHar123	IGF1R
HBEGF	0.501465	0.561	0.094	0	0	NPC-1_cHar123	HBEGF
NECTIN2	0.50124	0.863	0.619	0	0	NPC-1_cHar123	NECTIN2
KLF71	0.501029	0.772	0.416	3.26514e-300	9.42223e-296	NPC-1_cHar123	KLF7
EIF4A1	0.500813	0.957	0.878	0	0	NPC-1_cHar123	EIF4A1
MYDGF	0.500714	0.893	0.678	0	0	NPC-1_cHar123	MYDGF
KIAA1217	0.500134	0.833	0.753	7.84351e-89	2.2634e-84	NPC-1_cHar123	KIAA1217
TAGLN	2.74021	0.958	0.533	0	0	NPC-1_hHAR123	TAGLN
ANKRD1	2.6134	0.845	0.196	0	0	NPC-1_hHAR123	ANKRD1
AC016766.1	2.56672	0.841	0.438	0	0	NPC-1_hHAR123	AC016766.1
CTGF	2.18097	0.828	0.341	0	0	NPC-1_hHAR123	CTGF
CALD1	2.05283	0.979	0.979	0	0	NPC-1_hHAR123	CALD1
TPM1	2.03523	0.994	0.979	0	0	NPC-1_hHAR123	TPM1
AKAP12	1.92636	0.859	0.861	0	0	NPC-1_hHAR123	AKAP12
TFPI2	1.87176	0.758	0.153	0	0	NPC-1_hHAR123	TFPI2
ANXA1	1.85957	0.77	0.15	0	0	NPC-1_hHAR123	ANXA1
IER3	1.80392	0.914	0.425	0	0	NPC-1_hHAR123	IER3
NPPB	1.7685	0.615	0.091	0	0	NPC-1_hHAR123	NPPB
NEAT1	1.76734	0.777	0.543	0	0	NPC-1_hHAR123	NEAT1
S100A11	1.75052	0.83	0.327	0	0	NPC-1_hHAR123	S100A11
SPP1	1.72622	0.612	0.16	0	0	NPC-1_hHAR123	SPP1
VIM	1.70493	0.999	0.998	0	0	NPC-1_hHAR123	VIM
ACTC1	1.69905	0.605	0.125	0	0	NPC-1_hHAR123	ACTC1
CRIM1	1.67376	0.782	0.457	0	0	NPC-1_hHAR123	CRIM1
ANXA2	1.67236	0.877	0.357	0	0	NPC-1_hHAR123	ANXA2
TMSB4X	1.64689	1	1	0	0	NPC-1_hHAR123	TMSB4X
MYL9	1.58767	0.925	0.445	0	0	NPC-1_hHAR123	MYL9
CYTOR	1.57223	0.866	0.229	0	0	NPC-1_hHAR123	CYTOR
FTL	1.55633	0.999	0.999	0	0	NPC-1_hHAR123	FTL
NECTIN3-AS1	1.5275	0.587	0.193	0	0	NPC-1_hHAR123	NECTIN3-AS1
MIR4435-2HG	1.50594	0.851	0.379	0	0	NPC-1_hHAR123	MIR4435-2HG
CAMK2D	1.4925	0.849	0.7	0	0	NPC-1_hHAR123	CAMK2D
FABP5	1.47976	0.954	0.84	0	0	NPC-1_hHAR123	FABP5
TNFRSF12A	1.43207	0.865	0.314	0	0	NPC-1_hHAR123	TNFRSF12A
TPM2	1.42671	0.953	0.727	0	0	NPC-1_hHAR123	TPM2
EDN1	1.39384	0.684	0.123	0	0	NPC-1_hHAR123	EDN1
S100A10	1.37305	0.543	0.088	0	0	NPC-1_hHAR123	S100A10
DDAH1	1.36219	0.828	0.456	0	0	NPC-1_hHAR123	DDAH1
TAGLN2	1.34077	0.836	0.313	0	0	NPC-1_hHAR123	TAGLN2
IGFBP3	1.32337	0.671	0.306	0	0	NPC-1_hHAR123	IGFBP3
COL8A1	1.30652	0.604	0.086	0	0	NPC-1_hHAR123	COL8A1
ACTN1	1.28363	0.895	0.745	0	0	NPC-1_hHAR123	ACTN1
CYR61	1.28123	0.815	0.387	0	0	NPC-1_hHAR123	CYR61
COL25A1	1.26713	0.77	0.472	0	0	NPC-1_hHAR123	COL25A1
COL11A1	1.26458	0.833	0.819	8.86209e-291	2.55733e-286	NPC-1_hHAR123	COL11A1
LRP1B	1.25158	0.603	0.313	3.22654e-220	9.31082e-216	NPC-1_hHAR123	LRP1B
CAV1	1.24351	0.642	0.101	0	0	NPC-1_hHAR123	CAV1
CLSTN2	1.18055	0.674	0.175	0	0	NPC-1_hHAR123	CLSTN2
MYL12A	1.17922	0.981	0.875	0	0	NPC-1_hHAR123	MYL12A
SAMD4A	1.17256	0.796	0.385	0	0	NPC-1_hHAR123	SAMD4A
MYL6	1.17027	0.999	0.997	0	0	NPC-1_hHAR123	MYL6
PHLDA2	1.16618	0.714	0.116	0	0	NPC-1_hHAR123	PHLDA2
GNG11	1.14893	0.903	0.549	0	0	NPC-1_hHAR123	GNG11
FTH1	1.14239	0.999	0.999	0	0	NPC-1_hHAR123	FTH1
KRT18	1.12904	0.908	0.624	0	0	NPC-1_hHAR123	KRT18
ANXA3	1.11529	0.839	0.238	0	0	NPC-1_hHAR123	ANXA3
ACTG1	1.11077	1	1	0	0	NPC-1_hHAR123	ACTG1
AP1S2	1.10156	0.978	0.953	0	0	NPC-1_hHAR123	AP1S2
NQO1	1.095	0.87	0.425	0	0	NPC-1_hHAR123	NQO1
PLK2	1.08533	0.78	0.187	0	0	NPC-1_hHAR123	PLK2
COTL1	1.08012	0.967	0.861	0	0	NPC-1_hHAR123	COTL1
SHISA9	1.07053	0.722	0.35	0	0	NPC-1_hHAR123	SHISA9
TMEM132D	1.06914	0.608	0.217	0	0	NPC-1_hHAR123	TMEM132D
XACT	1.0525	0.7	0.532	3.54822e-101	1.02391e-96	NPC-1_hHAR123	XACT
ANXA5	1.05076	0.968	0.895	0	0	NPC-1_hHAR123	ANXA5
NOX4	1.03303	0.781	0.607	3.32299e-286	9.58915e-282	NPC-1_hHAR123	NOX4
HIVEP3	1.0282	0.794	0.457	0	0	NPC-1_hHAR123	HIVEP3
SERPINE1	1.02519	0.495	0.084	0	0	NPC-1_hHAR123	SERPINE1
MYH9	1.01302	0.89	0.772	0	0	NPC-1_hHAR123	MYH9
ACTA2	1.00881	0.702	0.26	0	0	NPC-1_hHAR123	ACTA2
DSTN	1.00703	0.975	0.915	0	0	NPC-1_hHAR123	DSTN
LIMS1	0.996364	0.877	0.776	0	0	NPC-1_hHAR123	LIMS1
PHLDA1	0.992163	0.798	0.151	0	0	NPC-1_hHAR123	PHLDA1
TGFB2	0.986236	0.662	0.146	0	0	NPC-1_hHAR123	TGFB2
ACTB	0.984742	1	1	0	0	NPC-1_hHAR123	ACTB
TRIO	0.982961	0.835	0.902	1.58425e-220	4.57167e-216	NPC-1_hHAR123	TRIO
PRDX6	0.975286	0.988	0.97	0	0	NPC-1_hHAR123	PRDX6
CAVIN1	0.95655	0.697	0.096	0	0	NPC-1_hHAR123	CAVIN1
S100A6	0.951097	0.725	0.4	2.37924e-268	6.86579e-264	NPC-1_hHAR123	S100A6
MYL12B	0.932485	0.968	0.868	0	0	NPC-1_hHAR123	MYL12B
NES	0.916529	0.916	0.901	0	0	NPC-1_hHAR123	NES
FBXL5	0.910789	0.932	0.774	0	0	NPC-1_hHAR123	FBXL5
ACTN4	0.905363	0.876	0.744	0	0	NPC-1_hHAR123	ACTN4
KRT8	0.905223	0.912	0.641	0	0	NPC-1_hHAR123	KRT8
SSR3	0.904837	0.913	0.835	0	0	NPC-1_hHAR123	SSR3
RND3	0.903272	0.801	0.235	0	0	NPC-1_hHAR123	RND3
LPP	0.896323	0.896	0.954	5.53989e-199	1.59865e-194	NPC-1_hHAR123	LPP
TUBB6	0.886674	0.854	0.432	0	0	NPC-1_hHAR123	TUBB6
CLIC1	0.873619	0.982	0.951	0	0	NPC-1_hHAR123	CLIC1
PFN1	0.870586	0.998	0.987	0	0	NPC-1_hHAR123	PFN1
TPM4	0.870261	0.985	0.952	0	0	NPC-1_hHAR123	TPM4
TUBA1C	0.86959	0.912	0.631	0	0	NPC-1_hHAR123	TUBA1C
FRMD6	0.868328	0.707	0.293	0	0	NPC-1_hHAR123	FRMD6
EIF1	0.867914	0.998	0.995	0	0	NPC-1_hHAR123	EIF1
CDH6	0.865693	0.791	0.573	2.30931e-215	6.66396e-211	NPC-1_hHAR123	CDH6
EXT1	0.865188	0.849	0.961	6.76293e-160	1.95158e-155	NPC-1_hHAR123	EXT1
UBE2S	0.861286	0.987	0.839	0	0	NPC-1_hHAR123	UBE2S
TMSB10	0.857305	1	1	0	0	NPC-1_hHAR123	TMSB10
GALNT17	0.854288	0.749	0.422	0	0	NPC-1_hHAR123	GALNT17
ITGB1	0.851772	0.894	0.945	0	0	NPC-1_hHAR123	ITGB1
PDGFC	0.849903	0.676	0.273	0	0	NPC-1_hHAR123	PDGFC
CNTN6	0.849797	0.669	0.171	0	0	NPC-1_hHAR123	CNTN6
GLIPR1	0.846762	0.679	0.113	0	0	NPC-1_hHAR123	GLIPR1
CNN1	0.841779	0.734	0.175	0	0	NPC-1_hHAR123	CNN1
GAP43	0.83949	0.761	0.227	0	0	NPC-1_hHAR123	GAP43
MID1	0.834023	0.784	0.772	2.00406e-97	5.78311e-93	NPC-1_hHAR123	MID1
FAM84B	0.833613	0.739	0.202	0	0	NPC-1_hHAR123	FAM84B
GREM1	0.828708	0.464	0.077	0	0	NPC-1_hHAR123	GREM1
CLDN6	0.826175	0.741	0.22	0	0	NPC-1_hHAR123	CLDN6
RAB11FIP1	0.82516	0.851	0.643	0	0	NPC-1_hHAR123	RAB11FIP1
YBX3	0.821089	0.935	0.802	0	0	NPC-1_hHAR123	YBX3
CSRP1	0.816594	0.735	0.267	0	0	NPC-1_hHAR123	CSRP1
ITGAV	0.812678	0.777	0.687	3.2134e-214	9.27292e-210	NPC-1_hHAR123	ITGAV
OCIAD2	0.807032	0.932	0.814	0	0	NPC-1_hHAR123	OCIAD2
CCND1	0.803603	0.932	0.875	0	0	NPC-1_hHAR123	CCND1
PAWR	0.801712	0.901	0.802	0	0	NPC-1_hHAR123	PAWR
GPC4	0.799359	0.725	0.204	0	0	NPC-1_hHAR123	GPC4
GLIS3	0.794585	0.779	0.618	1.52251e-202	4.3935e-198	NPC-1_hHAR123	GLIS3
LARGE1	0.793643	0.79	0.79	1.5773e-120	4.55163e-116	NPC-1_hHAR123	LARGE1
TRPC4	0.791592	0.698	0.378	2.27927e-275	6.5773e-271	NPC-1_hHAR123	TRPC4
PCDH7	0.77606	0.773	0.587	1.89296e-186	5.46251e-182	NPC-1_hHAR123	PCDH7
EIF5A	0.768677	0.99	0.96	0	0	NPC-1_hHAR123	EIF5A
UGCG	0.767295	0.758	0.472	2.65926e-306	7.67381e-302	NPC-1_hHAR123	UGCG
RHOB	0.762942	0.767	0.281	0	0	NPC-1_hHAR123	RHOB
NEBL	0.762079	0.774	0.535	1.04038e-180	3.00222e-176	NPC-1_hHAR123	NEBL
ERBB4	0.757456	0.482	0.247	1.53272e-135	4.42297e-131	NPC-1_hHAR123	ERBB4
PTPRM	0.751945	0.746	0.396	0	0	NPC-1_hHAR123	PTPRM
RHOC	0.735944	0.853	0.488	0	0	NPC-1_hHAR123	RHOC
ADGRL4	0.726105	0.642	0.209	0	0	NPC-1_hHAR123	ADGRL4
MAMDC2	0.723767	0.735	0.315	0	0	NPC-1_hHAR123	MAMDC2
PRICKLE1	0.722019	0.742	0.366	0	0	NPC-1_hHAR123	PRICKLE1
TUBB2A	0.719181	0.843	0.498	0	0	NPC-1_hHAR123	TUBB2A
P3H2	0.719096	0.653	0.222	0	0	NPC-1_hHAR123	P3H2
SQSTM1	0.719026	0.795	0.481	0	0	NPC-1_hHAR123	SQSTM1
TXNRD1	0.718711	0.946	0.898	4.21787e-276	1.21715e-271	NPC-1_hHAR123	TXNRD1
RPL22L1	0.71712	0.932	0.818	4.29914e-278	1.2406e-273	NPC-1_hHAR123	RPL22L1
UPP1	0.71596	0.768	0.355	0	0	NPC-1_hHAR123	UPP1
FLNB	0.705864	0.746	0.465	6.10058e-287	1.76044e-282	NPC-1_hHAR123	FLNB
TNFRSF21	0.70577	0.714	0.316	0	0	NPC-1_hHAR123	TNFRSF21
PPP1R14B	0.702117	0.992	0.972	0	0	NPC-1_hHAR123	PPP1R14B
SORBS2	0.701993	0.793	0.765	4.25425e-92	1.22765e-87	NPC-1_hHAR123	SORBS2
RBP1	0.70159	0.947	0.746	0	0	NPC-1_hHAR123	RBP1
ENO1	0.693643	0.994	0.973	0	0	NPC-1_hHAR123	ENO1
VMP1	0.693346	0.848	0.701	0	0	NPC-1_hHAR123	VMP1
LAMB1	0.690863	0.732	0.316	0	0	NPC-1_hHAR123	LAMB1
REXO2	0.690694	0.869	0.541	0	0	NPC-1_hHAR123	REXO2
GRIA1	0.689772	0.722	0.455	6.14334e-209	1.77278e-204	NPC-1_hHAR123	GRIA1
AXL	0.6896	0.752	0.291	0	0	NPC-1_hHAR123	AXL
PRKCA	0.689532	0.661	0.247	0	0	NPC-1_hHAR123	PRKCA
CAP1	0.686844	0.912	0.754	0	0	NPC-1_hHAR123	CAP1
TXN	0.682937	0.993	0.976	0	0	NPC-1_hHAR123	TXN
DIAPH31	0.682527	0.785	0.616	1.34811e-127	3.89024e-123	NPC-1_hHAR123	DIAPH3
LHFPL6	0.681995	0.771	0.533	1.258e-193	3.6302e-189	NPC-1_hHAR123	LHFPL6
PGAM1	0.678941	0.97	0.892	0	0	NPC-1_hHAR123	PGAM1
CNN2	0.676195	0.936	0.791	0	0	NPC-1_hHAR123	CNN2
KCNMA1	0.669051	0.561	0.136	0	0	NPC-1_hHAR123	KCNMA1
SPARC	0.66774	0.841	0.776	1.93092e-273	5.57206e-269	NPC-1_hHAR123	SPARC
CDH13	0.667324	0.463	0.091	0	0	NPC-1_hHAR123	CDH13
IL11	0.667226	0.552	0.063	0	0	NPC-1_hHAR123	IL11
AHNAK	0.665474	0.706	0.221	0	0	NPC-1_hHAR123	AHNAK
EIF4EBP1	0.664604	0.881	0.65	1.97197e-268	5.69051e-264	NPC-1_hHAR123	EIF4EBP1
CYCS	0.660157	0.962	0.86	0	0	NPC-1_hHAR123	CYCS
SFRP4	0.658612	0.422	0.07	0	0	NPC-1_hHAR123	SFRP4
RBMS1	0.658521	0.816	0.595	5.69351e-265	1.64298e-260	NPC-1_hHAR123	RBMS1
C12orf75	0.656406	0.899	0.694	3.93208e-281	1.13468e-276	NPC-1_hHAR123	C12orf75
VDAC2	0.654051	0.961	0.903	0	0	NPC-1_hHAR123	VDAC2
KLF6	0.65391	0.612	0.206	0	0	NPC-1_hHAR123	KLF6
WEE1	0.651636	0.872	0.584	0	0	NPC-1_hHAR123	WEE1
PEA15	0.651491	0.847	0.461	0	0	NPC-1_hHAR123	PEA15
MCTP1	0.649433	0.672	0.273	0	0	NPC-1_hHAR123	MCTP1
SDC2	0.649153	0.869	0.804	3.06323e-285	8.83957e-281	NPC-1_hHAR123	SDC2
AC098864.1	0.646518	0.713	0.268	0	0	NPC-1_hHAR123	AC098864.1
SH3BGRL3	0.645698	0.959	0.885	1.71502e-299	4.94904e-295	NPC-1_hHAR123	SH3BGRL3
2023-03-04	0.643612	0.49	0.097	0	0	NPC-1_hHAR123	2023-03-04
SPATS2L	0.641617	0.749	0.305	0	0	NPC-1_hHAR123	SPATS2L
ARPC2	0.640346	0.975	0.934	0	0	NPC-1_hHAR123	ARPC2
SLC7A5	0.633692	0.65	0.187	0	0	NPC-1_hHAR123	SLC7A5
GADD45A	0.632491	0.818	0.408	0	0	NPC-1_hHAR123	GADD45A
PAPPA	0.630373	0.652	0.339	6.14413e-205	1.77301e-200	NPC-1_hHAR123	PAPPA
PRDX1	0.629814	0.997	0.99	0	0	NPC-1_hHAR123	PRDX1
CAPN2	0.629383	0.824	0.509	0	0	NPC-1_hHAR123	CAPN2
VCL	0.629159	0.859	0.835	5.88533e-204	1.69833e-199	NPC-1_hHAR123	VCL
PLS3	0.628748	0.795	0.496	0	0	NPC-1_hHAR123	PLS3
EFNB2	0.627326	0.726	0.452	2.09608e-238	6.04866e-234	NPC-1_hHAR123	EFNB2
FAM200B	0.625344	0.895	0.627	0	0	NPC-1_hHAR123	FAM200B
TLN1	0.620724	0.861	0.591	0	0	NPC-1_hHAR123	TLN1
MFAP5	0.618942	0.481	0.053	0	0	NPC-1_hHAR123	MFAP5
RGS5	0.617407	0.673	0.252	0	0	NPC-1_hHAR123	RGS5
PDLIM7	0.614501	0.942	0.813	0	0	NPC-1_hHAR123	PDLIM7
PVT1	0.613034	0.791	0.719	4.43337e-151	1.27934e-146	NPC-1_hHAR123	PVT1
PDP1	0.609546	0.73	0.248	0	0	NPC-1_hHAR123	PDP1
ADM	0.606088	0.626	0.108	0	0	NPC-1_hHAR123	ADM
MALT1	0.604239	0.788	0.473	9.90576e-296	2.8585e-291	NPC-1_hHAR123	MALT1
PPIB	0.595373	0.912	0.9	2.01331e-295	5.8098e-291	NPC-1_hHAR123	PPIB
IQCJ-SCHIP1	0.592915	0.742	0.349	0	0	NPC-1_hHAR123	IQCJ-SCHIP1
USP53	0.591414	0.63	0.224	0	0	NPC-1_hHAR123	USP53
LIMCH1	0.589684	0.687	0.311	0	0	NPC-1_hHAR123	LIMCH1
RAI14	0.588705	0.867	0.796	2.81251e-224	8.11607e-220	NPC-1_hHAR123	RAI14
ARPC5	0.587752	0.971	0.903	0	0	NPC-1_hHAR123	ARPC5
RAB34	0.587349	0.902	0.632	0	0	NPC-1_hHAR123	RAB34
BDNF	0.586273	0.58	0.084	0	0	NPC-1_hHAR123	BDNF
OAZ1	0.585934	0.988	0.972	0	0	NPC-1_hHAR123	OAZ1
EZR	0.585387	0.85	0.6	1.11459e-261	3.21637e-257	NPC-1_hHAR123	EZR
KLF7	0.581299	0.759	0.422	7.4677e-298	2.15495e-293	NPC-1_hHAR123	KLF7
RTN4	0.581138	0.923	0.977	9.62873e-264	2.77856e-259	NPC-1_hHAR123	RTN4
FSTL1	0.577753	0.812	0.714	7.44001e-173	2.14697e-168	NPC-1_hHAR123	FSTL1
MTHFD2	0.575579	0.836	0.592	4.47972e-247	1.29271e-242	NPC-1_hHAR123	MTHFD2
ARHGDIA	0.575328	0.866	0.564	0	0	NPC-1_hHAR123	ARHGDIA
NEDD4	0.575158	0.688	0.321	0	0	NPC-1_hHAR123	NEDD4
PPME1	0.575156	0.8	0.571	8.67023e-191	2.50197e-186	NPC-1_hHAR123	PPME1
PCAT1	0.574734	0.594	0.216	0	0	NPC-1_hHAR123	PCAT1
IRS2	0.569855	0.765	0.416	7.18003e-300	2.07194e-295	NPC-1_hHAR123	IRS2
PDPN	0.569837	0.649	0.17	0	0	NPC-1_hHAR123	PDPN
ASNS	0.567115	0.661	0.305	5.52278e-285	1.59371e-280	NPC-1_hHAR123	ASNS
BCAR1	0.566542	0.78	0.326	0	0	NPC-1_hHAR123	BCAR1
MAP1LC3B	0.566419	0.915	0.741	8.23256e-287	2.37567e-282	NPC-1_hHAR123	MAP1LC3B
RAC1	0.56549	0.985	0.968	0	0	NPC-1_hHAR123	RAC1
RIC1	0.5641	0.784	0.65	1.32765e-149	3.83119e-145	NPC-1_hHAR123	RIC1
POMP	0.563908	0.986	0.962	0	0	NPC-1_hHAR123	POMP
SHC1	0.56233	0.793	0.314	0	0	NPC-1_hHAR123	SHC1
THBS1	0.561722	0.628	0.17	0	0	NPC-1_hHAR123	THBS1
PTPRD	0.561115	0.788	0.864	1.23479e-72	3.56323e-68	NPC-1_hHAR123	PTPRD
ARHGAP29	0.560104	0.687	0.23	0	0	NPC-1_hHAR123	ARHGAP29
NOP10	0.559358	0.982	0.925	0	0	NPC-1_hHAR123	NOP10
INPP4B	0.555996	0.598	0.35	2.983e-133	8.60804e-129	NPC-1_hHAR123	INPP4B
PDE1C	0.555324	0.424	0.076	0	0	NPC-1_hHAR123	PDE1C
SERPINE2	0.553918	0.588	0.305	2.46897e-168	7.1247e-164	NPC-1_hHAR123	SERPINE2
ACTR3	0.553862	0.943	0.866	0	0	NPC-1_hHAR123	ACTR3
GSTP1	0.553466	0.999	0.999	0	0	NPC-1_hHAR123	GSTP1
EIF2S2	0.552871	0.973	0.916	1.91492e-301	5.52588e-297	NPC-1_hHAR123	EIF2S2
VGF	0.552063	0.612	0.202	0	0	NPC-1_hHAR123	VGF
CSRP2	0.549189	0.998	0.986	6.19231e-237	1.78691e-232	NPC-1_hHAR123	CSRP2
ATP6V0E1	0.547687	0.915	0.8	0	0	NPC-1_hHAR123	ATP6V0E1
RAB32	0.547156	0.786	0.386	0	0	NPC-1_hHAR123	RAB32
ATP5MD	0.545753	0.977	0.928	7.22715e-308	2.08554e-303	NPC-1_hHAR123	ATP5MD
ALCAM	0.545625	0.58	0.32	7.52545e-141	2.17162e-136	NPC-1_hHAR123	ALCAM
TPM3	0.545501	0.981	0.95	0	0	NPC-1_hHAR123	TPM3
TMEM178A	0.54495	0.678	0.261	0	0	NPC-1_hHAR123	TMEM178A
PALLD	0.544737	0.944	0.974	1.80557e-156	5.21033e-152	NPC-1_hHAR123	PALLD
LYPD1	0.540279	0.568	0.09	0	0	NPC-1_hHAR123	LYPD1
IRS1	0.536834	0.739	0.344	0	0	NPC-1_hHAR123	IRS1
CKS1B	0.536392	0.971	0.831	1.35279e-165	3.90375e-161	NPC-1_hHAR123	CKS1B
YWHAZ	0.536079	0.985	0.984	0	0	NPC-1_hHAR123	YWHAZ
AC117402.1	0.534334	0.444	0.055	0	0	NPC-1_hHAR123	AC117402.1
SLC20A2	0.533953	0.756	0.68	9.75421e-79	2.81477e-74	NPC-1_hHAR123	SLC20A2
SBDS	0.533713	0.824	0.468	0	0	NPC-1_hHAR123	SBDS
UBE2M	0.53322	0.933	0.777	0	0	NPC-1_hHAR123	UBE2M
AC015522.1	0.527085	0.342	0.09	5.08752e-285	1.4681e-280	NPC-1_hHAR123	AC015522.1
WDR1	0.526924	0.851	0.562	0	0	NPC-1_hHAR123	WDR1
PFKP	0.526443	0.527	0.121	0	0	NPC-1_hHAR123	PFKP
CCDC50	0.525058	0.851	0.717	5.57681e-220	1.6093e-215	NPC-1_hHAR123	CCDC50
ADARB2	0.524889	0.456	0.237	4.78096e-108	1.37964e-103	NPC-1_hHAR123	ADARB2
SLC7A11	0.524739	0.608	0.372	3.22617e-116	9.30975e-112	NPC-1_hHAR123	SLC7A11
HACD1	0.524614	0.739	0.3	0	0	NPC-1_hHAR123	HACD1
CD63	0.523874	0.972	0.994	6.31382e-291	1.82198e-286	NPC-1_hHAR123	CD63
RAB31	0.523747	0.751	0.283	0	0	NPC-1_hHAR123	RAB31
ATF4	0.523564	0.888	0.717	5.22025e-234	1.50641e-229	NPC-1_hHAR123	ATF4
PRELID1	0.522284	0.978	0.927	9.32186e-288	2.69001e-283	NPC-1_hHAR123	PRELID1
MLLT11	0.5207	0.935	0.826	9.70923e-266	2.80179e-261	NPC-1_hHAR123	MLLT11
DDX21	0.520399	0.89	0.724	1.3696e-259	3.95226e-255	NPC-1_hHAR123	DDX21
SKIL	0.519712	0.838	0.594	9.79887e-209	2.82766e-204	NPC-1_hHAR123	SKIL
SLC3A2	0.519634	0.814	0.728	3.04725e-131	8.79344e-127	NPC-1_hHAR123	SLC3A2
JUND	0.517158	0.942	0.813	9.42989e-249	2.72118e-244	NPC-1_hHAR123	JUND
PKM	0.51658	0.979	0.965	3.4883e-264	1.00662e-259	NPC-1_hHAR123	PKM
MYOF	0.516413	0.504	0.085	0	0	NPC-1_hHAR123	MYOF
LUZP1	0.516104	0.85	0.729	1.81491e-217	5.23727e-213	NPC-1_hHAR123	LUZP1
FLNA	0.514636	0.812	0.778	3.80145e-183	1.09698e-178	NPC-1_hHAR123	FLNA
SLC2A3	0.512244	0.741	0.467	1.35759e-159	3.91759e-155	NPC-1_hHAR123	SLC2A3
CNTNAP2	0.511567	0.947	0.931	1.62015e-153	4.67527e-149	NPC-1_hHAR123	CNTNAP2
ALS2	0.506501	0.769	0.48	4.17786e-248	1.20561e-243	NPC-1_hHAR123	ALS2
TIMP1	0.506491	0.785	0.469	5.38628e-263	1.55432e-258	NPC-1_hHAR123	TIMP1
GNG5	0.502733	0.998	0.988	3.01186e-295	8.69133e-291	NPC-1_hHAR123	GNG5
GJA1	0.501697	0.815	0.762	1.78601e-143	5.15389e-139	NPC-1_hHAR123	GJA1
PICALM	0.501648	0.814	0.77	2.78335e-141	8.03192e-137	NPC-1_hHAR123	PICALM
DDA1	0.501425	0.827	0.493	5.39936e-306	1.55809e-301	NPC-1_hHAR123	DDA1
ANKRD45	0.50085	0.518	0.14	0	0	NPC-1_hHAR123	ANKRD45
ALPK2	0.500693	0.564	0.08	0	0	NPC-1_hHAR123	ALPK2
AC016205.1	1.32706	0.847	0.432	0	0	NPC-2_cHar123	AC016205.1
TOP2A1	1.28268	0.98	0.589	0	0	NPC-2_cHar123	TOP2A
HIST1H4C2	1.20353	0.917	0.697	0	0	NPC-2_cHar123	HIST1H4C
MKI671	1.04861	0.968	0.511	0	0	NPC-2_cHar123	MKI67
UBE2C1	1.02315	0.904	0.469	0	0	NPC-2_cHar123	UBE2C
ASPM1	0.981109	0.929	0.512	0	0	NPC-2_cHar123	ASPM
CENPF1	0.980841	0.997	0.855	0	0	NPC-2_cHar123	CENPF
NUSAP11	0.939618	0.985	0.601	0	0	NPC-2_cHar123	NUSAP1
TPX21	0.930857	0.974	0.602	0	0	NPC-2_cHar123	TPX2
HMGB21	0.919075	0.998	0.782	0	0	NPC-2_cHar123	HMGB2
CENPE1	0.780023	0.822	0.448	0	0	NPC-2_cHar123	CENPE
SMC41	0.752867	0.992	0.746	0	0	NPC-2_cHar123	SMC4
DLGAP51	0.73413	0.872	0.457	0	0	NPC-2_cHar123	DLGAP5
CKS21	0.729476	0.977	0.806	0	0	NPC-2_cHar123	CKS2
CDK11	0.711765	0.896	0.411	0	0	NPC-2_cHar123	CDK1
KPNA21	0.694752	0.958	0.797	0	0	NPC-2_cHar123	KPNA2
KIF111	0.69381	0.901	0.472	0	0	NPC-2_cHar123	KIF11
SPC251	0.681202	0.9	0.415	0	0	NPC-2_cHar123	SPC25
KIF141	0.669065	0.793	0.368	0	0	NPC-2_cHar123	KIF14
CCNB11	0.659977	0.894	0.595	0	0	NPC-2_cHar123	CCNB1
MIS18BP11	0.655524	0.953	0.667	0	0	NPC-2_cHar123	MIS18BP1
LINC015721	0.653927	0.943	0.678	0	0	NPC-2_cHar123	LINC01572
KIF20B1	0.653644	0.91	0.563	0	0	NPC-2_cHar123	KIF20B
KIF151	0.644363	0.881	0.486	0	0	NPC-2_cHar123	KIF15
GTSE11	0.61996	0.84	0.41	0	0	NPC-2_cHar123	GTSE1
BUB1B1	0.615302	0.861	0.446	0	0	NPC-2_cHar123	BUB1B
NCAPG1	0.609663	0.865	0.434	0	0	NPC-2_cHar123	NCAPG
HIST1H1B1	0.606827	0.655	0.255	0	0	NPC-2_cHar123	HIST1H1B
SGO21	0.606123	0.797	0.421	0	0	NPC-2_cHar123	SGO2
PCLAF	0.604509	0.949	0.663	0	0	NPC-2_cHar123	PCLAF
NDC801	0.604493	0.793	0.323	0	0	NPC-2_cHar123	NDC80
RTKN21	0.600592	0.89	0.513	0	0	NPC-2_cHar123	RTKN2
H2AFX1	0.598724	0.938	0.617	0	0	NPC-2_cHar123	H2AFX
DEPDC1B1	0.598382	0.868	0.533	0	0	NPC-2_cHar123	DEPDC1B
HMMR1	0.596739	0.79	0.458	0	0	NPC-2_cHar123	HMMR
KNL11	0.595635	0.847	0.466	0	0	NPC-2_cHar123	KNL1
DIAPH32	0.591322	0.965	0.559	0	0	NPC-2_cHar123	DIAPH3
APOLD11	0.585593	0.539	0.245	0	0	NPC-2_cHar123	APOLD1
ECT21	0.582206	0.89	0.562	0	0	NPC-2_cHar123	ECT2
KIF18B1	0.57757	0.783	0.335	0	0	NPC-2_cHar123	KIF18B
CKAP21	0.572102	0.959	0.759	0	0	NPC-2_cHar123	CKAP2
KIF4A1	0.569356	0.819	0.42	0	0	NPC-2_cHar123	KIF4A
G2E31	0.564245	0.815	0.525	0	0	NPC-2_cHar123	G2E3
CCNA2	0.558896	0.808	0.403	0	0	NPC-2_cHar123	CCNA2
TUBB4B1	0.554254	0.976	0.784	0	0	NPC-2_cHar123	TUBB4B
TYMS1	0.549454	0.961	0.746	0	0	NPC-2_cHar123	TYMS
CDCA21	0.54774	0.743	0.336	0	0	NPC-2_cHar123	CDCA2
TTK1	0.544945	0.732	0.323	0	0	NPC-2_cHar123	TTK
CDCA81	0.544339	0.763	0.343	0	0	NPC-2_cHar123	CDCA8
DLEU21	0.539337	0.939	0.661	0	0	NPC-2_cHar123	DLEU2
MAD2L1	0.538363	0.96	0.665	0	0	NPC-2_cHar123	MAD2L1
AC091057.61	0.537412	0.729	0.335	0	0	NPC-2_cHar123	AC091057.6
KIF2C	0.537092	0.752	0.331	0	0	NPC-2_cHar123	KIF2C
NUF21	0.530923	0.816	0.438	0	0	NPC-2_cHar123	NUF2
AURKA1	0.523568	0.661	0.307	0	0	NPC-2_cHar123	AURKA
SGO11	0.523246	0.828	0.464	0	0	NPC-2_cHar123	SGO1
WWOX	0.519897	0.999	0.941	0	0	NPC-2_cHar123	WWOX
BUB31	0.519807	0.92	0.678	0	0	NPC-2_cHar123	BUB3
KIF231	0.519359	0.742	0.334	0	0	NPC-2_cHar123	KIF23
CDC25C1	0.518851	0.731	0.318	0	0	NPC-2_cHar123	CDC25C
CIT1	0.518326	0.8	0.414	0	0	NPC-2_cHar123	CIT
CKS1B1	0.513969	0.986	0.811	0	0	NPC-2_cHar123	CKS1B
ANLN1	0.512397	0.783	0.393	0	0	NPC-2_cHar123	ANLN
CENPP1	0.511557	0.882	0.589	0	0	NPC-2_cHar123	CENPP
CKAP5	0.506891	0.908	0.703	0	0	NPC-2_cHar123	CKAP5
KIF18A1	0.506154	0.715	0.358	0	0	NPC-2_cHar123	KIF18A
KIFC11	0.500512	0.755	0.339	0	0	NPC-2_cHar123	KIFC1
HIST1H4C	1.38364	0.94	0.703	0	0	NPC-2_hHAR123	HIST1H4C
TOP2A	1.34936	0.991	0.603	0	0	NPC-2_hHAR123	TOP2A
MKI67	1.11661	0.981	0.527	0	0	NPC-2_hHAR123	MKI67
CENPF	1.09461	0.999	0.86	0	0	NPC-2_hHAR123	CENPF
ASPM	1.02798	0.955	0.525	0	0	NPC-2_hHAR123	ASPM
NUSAP1	1.01399	0.993	0.615	0	0	NPC-2_hHAR123	NUSAP1
TPX2	0.927982	0.983	0.615	0	0	NPC-2_hHAR123	TPX2
UBE2C	0.923706	0.932	0.482	0	0	NPC-2_hHAR123	UBE2C
CENPE	0.896106	0.878	0.454	0	0	NPC-2_hHAR123	CENPE
HIST1H1B	0.826041	0.725	0.26	0	0	NPC-2_hHAR123	HIST1H1B
DLGAP5	0.793248	0.913	0.467	0	0	NPC-2_hHAR123	DLGAP5
SMC4	0.781161	0.993	0.755	0	0	NPC-2_hHAR123	SMC4
HMGB2	0.764089	0.999	0.791	0	0	NPC-2_hHAR123	HMGB2
KIF11	0.723155	0.932	0.485	0	0	NPC-2_hHAR123	KIF11
SPC25	0.70692	0.937	0.428	0	0	NPC-2_hHAR123	SPC25
KPNA2	0.699051	0.973	0.801	0	0	NPC-2_hHAR123	KPNA2
LINC01572	0.698805	0.957	0.686	0	0	NPC-2_hHAR123	LINC01572
MIS18BP1	0.698789	0.973	0.676	0	0	NPC-2_hHAR123	MIS18BP1
CDK1	0.686816	0.924	0.426	0	0	NPC-2_hHAR123	CDK1
SGO2	0.679807	0.851	0.427	0	0	NPC-2_hHAR123	SGO2
ECT2	0.673888	0.933	0.569	0	0	NPC-2_hHAR123	ECT2
HMMR	0.667489	0.836	0.464	0	0	NPC-2_hHAR123	HMMR
KIF20B	0.659435	0.942	0.572	0	0	NPC-2_hHAR123	KIF20B
KIF14	0.652512	0.832	0.379	0	0	NPC-2_hHAR123	KIF14
NDC80	0.647095	0.841	0.334	0	0	NPC-2_hHAR123	NDC80
BUB1B	0.640533	0.893	0.457	0	0	NPC-2_hHAR123	BUB1B
NCAPG	0.628253	0.905	0.444	0	0	NPC-2_hHAR123	NCAPG
KNL1	0.624696	0.896	0.473	0	0	NPC-2_hHAR123	KNL1
DIAPH3	0.617865	0.976	0.574	0	0	NPC-2_hHAR123	DIAPH3
GTSE1	0.616379	0.884	0.42	0	0	NPC-2_hHAR123	GTSE1
RTKN2	0.609462	0.928	0.522	0	0	NPC-2_hHAR123	RTKN2
CCNB1	0.602397	0.924	0.602	0	0	NPC-2_hHAR123	CCNB1
KIF15	0.594677	0.912	0.497	0	0	NPC-2_hHAR123	KIF15
APOLD1	0.594167	0.571	0.252	0	0	NPC-2_hHAR123	APOLD1
HIST1H1E	0.592053	0.702	0.343	0	0	NPC-2_hHAR123	HIST1H1E
TTK	0.586799	0.796	0.33	0	0	NPC-2_hHAR123	TTK
KIF4A	0.583172	0.863	0.429	0	0	NPC-2_hHAR123	KIF4A
CDC25C	0.581386	0.801	0.323	0	0	NPC-2_hHAR123	CDC25C
BUB3	0.578026	0.959	0.681	0	0	NPC-2_hHAR123	BUB3
NUF2	0.569504	0.875	0.444	0	0	NPC-2_hHAR123	NUF2
KIF18B	0.569351	0.835	0.345	0	0	NPC-2_hHAR123	KIF18B
TUBB4B	0.567303	0.986	0.79	0	0	NPC-2_hHAR123	TUBB4B
DLEU2	0.567058	0.964	0.668	0	0	NPC-2_hHAR123	DLEU2
CKAP2	0.566159	0.971	0.765	0	0	NPC-2_hHAR123	CKAP2
CIT	0.565826	0.851	0.422	0	0	NPC-2_hHAR123	CIT
DEPDC1B	0.554807	0.898	0.542	0	0	NPC-2_hHAR123	DEPDC1B
SGO1	0.551633	0.888	0.469	0	0	NPC-2_hHAR123	SGO1
G2E3	0.551581	0.855	0.531	0	0	NPC-2_hHAR123	G2E3
CDCA2	0.54535	0.778	0.347	0	0	NPC-2_hHAR123	CDCA2
H2AFX	0.54221	0.955	0.627	0	0	NPC-2_hHAR123	H2AFX
TMPO	0.541445	0.999	0.928	0	0	NPC-2_hHAR123	TMPO
KIF18A	0.52994	0.776	0.363	0	0	NPC-2_hHAR123	KIF18A
AC091057.6	0.524822	0.775	0.344	0	0	NPC-2_hHAR123	AC091057.6
CDCA8	0.521596	0.806	0.353	0	0	NPC-2_hHAR123	CDCA8
HIST1H1C	0.51698	0.702	0.347	0	0	NPC-2_hHAR123	HIST1H1C
CEP128	0.51447	0.89	0.544	0	0	NPC-2_hHAR123	CEP128
KIF23	0.512196	0.798	0.342	0	0	NPC-2_hHAR123	KIF23
KIFC1	0.510403	0.814	0.346	0	0	NPC-2_hHAR123	KIFC1
AURKA	0.507899	0.717	0.312	0	0	NPC-2_hHAR123	AURKA
CKS2	0.503753	0.982	0.812	0	0	NPC-2_hHAR123	CKS2
SFRP21	1.98221	0.976	0.768	2.1869e-65	6.31075e-61	NPC-3_cHar123	SFRP2
CDH64	1.5897	0.953	0.585	3.58702e-61	1.03511e-56	NPC-3_cHar123	CDH6
WLS4	1.58853	0.888	0.096	4.5952e-293	1.32604e-288	NPC-3_cHar123	WLS
PRTG1	1.5714	1	0.959	1.95513e-75	5.64191e-71	NPC-3_cHar123	PRTG
CDH182	1.50692	0.653	0.121	6.89771e-108	1.99047e-103	NPC-3_cHar123	CDH18
NR2F12	1.50117	0.753	0.261	2.70586e-72	7.80831e-68	NPC-3_cHar123	NR2F1
NAV21	1.29347	0.859	0.506	6.72679e-39	1.94115e-34	NPC-3_cHar123	NAV2
ERBB43	1.22485	0.6	0.26	1.89891e-30	5.4797e-26	NPC-3_cHar123	ERBB4
NCKAP53	1.21196	0.571	0.372	3.06584e-13	8.8471e-09	NPC-3_cHar123	NCKAP5
PTX31	1.20399	0.559	0.205	3.78617e-43	1.09257e-38	NPC-3_cHar123	PTX3
RFX41	1.10136	0.747	0.146	5.07434e-124	1.4643e-119	NPC-3_cHar123	RFX4
PIP5K1B1	1.0985	0.476	0.132	3.56201e-47	1.02789e-42	NPC-3_cHar123	PIP5K1B
PDE1A1	1.09478	0.359	0.037	7.71009e-110	2.2249e-105	NPC-3_cHar123	PDE1A
ADGRL21	1.09001	0.988	0.851	1.4207e-34	4.09972e-30	NPC-3_cHar123	ADGRL2
EFNB24	1.06298	0.935	0.468	3.24997e-64	9.37843e-60	NPC-3_cHar123	EFNB2
NR2F23	1.05401	0.8	0.223	1.84377e-94	5.32057e-90	NPC-3_cHar123	NR2F2
ZMAT41	1.00514	0.494	0.128	1.77321e-55	5.11695e-51	NPC-3_cHar123	ZMAT4
KAZN1	0.979925	0.947	0.758	5.51505e-37	1.59148e-32	NPC-3_cHar123	KAZN
ID41	0.977676	0.947	0.657	2.14526e-45	6.19058e-41	NPC-3_cHar123	ID4
MIR99AHG	0.962064	0.829	0.633	1.04887e-20	3.02672e-16	NPC-3_cHar123	MIR99AHG
TSHZ23	0.954867	0.571	0.242	6.85989e-29	1.97956e-24	NPC-3_cHar123	TSHZ2
SEMA5B1	0.953994	0.547	0.151	7.97777e-57	2.30215e-52	NPC-3_cHar123	SEMA5B
SLC4A41	0.914305	0.371	0.062	7.28319e-67	2.10171e-62	NPC-3_cHar123	SLC4A4
POU3F21	0.907234	0.612	0.166	5.93384e-66	1.71233e-61	NPC-3_cHar123	POU3F2
RBFOX11	0.892975	0.635	0.201	3.3978e-56	9.80502e-52	NPC-3_cHar123	RBFOX1
NR2F2-AS13	0.880044	0.494	0.047	5.14479e-169	1.48463e-164	NPC-3_cHar123	NR2F2-AS1
CRABP12	0.879664	0.565	0.369	1.11413e-12	3.21505e-08	NPC-3_cHar123	CRABP1
ADGRV11	0.868462	0.847	0.578	6.94426e-27	2.00391e-22	NPC-3_cHar123	ADGRV1
BAALC3	0.846677	0.753	0.289	4.29852e-56	1.24042e-51	NPC-3_cHar123	BAALC
SEMA3A4	0.833539	0.841	0.537	6.54702e-34	1.88927e-29	NPC-3_cHar123	SEMA3A
MDGA22	0.829351	0.494	0.208	1.58776e-25	4.58181e-21	NPC-3_cHar123	MDGA2
ADCY23	0.821274	0.376	0.073	1.4535e-56	4.19436e-52	NPC-3_cHar123	ADCY2
TMEM132C	0.818806	0.482	0.068	8.136e-106	2.34781e-101	NPC-3_cHar123	TMEM132C
PLAGL1	0.80561	0.712	0.413	1.00899e-30	2.91165e-26	NPC-3_cHar123	PLAGL1
ALK2	0.802529	0.318	0.084	4.15466e-31	1.19891e-26	NPC-3_cHar123	ALK
AFF32	0.794965	0.835	0.634	1.89817e-14	5.47756e-10	NPC-3_cHar123	AFF3
NR2F1-AS12	0.792599	0.553	0.173	2.79373e-47	8.06186e-43	NPC-3_cHar123	NR2F1-AS1
NKAIN21	0.746225	0.406	0.254	2.38164e-08	0.000687269	NPC-3_cHar123	NKAIN2
NEBL2	0.745096	0.788	0.55	1.05858e-16	3.05475e-12	NPC-3_cHar123	NEBL
SPOCK11	0.743486	0.665	0.46	2.85292e-11	8.23268e-07	NPC-3_cHar123	SPOCK1
LIX11	0.743091	0.806	0.428	4.27131e-36	1.23257e-31	NPC-3_cHar123	LIX1
PTPRM4	0.734239	0.7	0.418	4.90961e-21	1.41677e-16	NPC-3_cHar123	PTPRM
PAX8	0.716434	0.394	0.136	2.69451e-26	7.77554e-22	NPC-3_cHar123	PAX8
OPCML	0.714727	0.424	0.134	1.32981e-31	3.83744e-27	NPC-3_cHar123	OPCML
PAX31	0.695297	0.435	0.049	1.54481e-119	4.45786e-115	NPC-3_cHar123	PAX3
SH3D192	0.69527	0.888	0.581	6.06782e-29	1.75099e-24	NPC-3_cHar123	SH3D19
CALM11	0.660838	0.994	0.983	6.76849e-30	1.95318e-25	NPC-3_cHar123	CALM1
SDC23	0.657132	0.941	0.807	1.81029e-27	5.22395e-23	NPC-3_cHar123	SDC2
FAT31	0.653235	0.894	0.767	1.98546e-13	5.72944e-09	NPC-3_cHar123	FAT3
IGDCC3	0.640765	0.947	0.819	1.03454e-26	2.98536e-22	NPC-3_cHar123	IGDCC3
CDK63	0.639727	0.729	0.464	4.9648e-19	1.43269e-14	NPC-3_cHar123	CDK6
SHISA92	0.636482	0.635	0.374	1.46571e-15	4.22959e-11	NPC-3_cHar123	SHISA9
ADGRL33	0.634026	0.947	0.886	4.00582e-14	1.15596e-09	NPC-3_cHar123	ADGRL3
SAT1	0.632987	0.641	0.384	1.42242e-16	4.10469e-12	NPC-3_cHar123	SAT1
EPHA7	0.627607	0.888	0.686	1.22775e-16	3.54291e-12	NPC-3_cHar123	EPHA7
RBMS14	0.621661	0.853	0.609	1.9021e-22	5.4889e-18	NPC-3_cHar123	RBMS1
SCD2	0.61293	0.9	0.715	2.82204e-26	8.14357e-22	NPC-3_cHar123	SCD
FGFBP3	0.594821	0.929	0.771	3.62045e-21	1.04475e-16	NPC-3_cHar123	FGFBP3
DTX41	0.594373	0.741	0.349	9.02692e-38	2.6049e-33	NPC-3_cHar123	DTX4
GNG12-AS1	0.59422	0.553	0.084	6.38734e-113	1.84319e-108	NPC-3_cHar123	GNG12-AS1
BMP7	0.587946	0.788	0.55	7.33977e-23	2.11804e-18	NPC-3_cHar123	BMP7
EPB41L4A2	0.585936	0.406	0.118	5.53941e-36	1.59851e-31	NPC-3_cHar123	EPB41L4A
CENPE2	0.585417	0.765	0.509	4.86356e-14	1.40348e-09	NPC-3_cHar123	CENPE
IRX2	0.581857	0.641	0.368	2.75362e-20	7.94612e-16	NPC-3_cHar123	IRX2
SLC35F1	0.58108	0.876	0.668	1.08151e-19	3.12091e-15	NPC-3_cHar123	SLC35F1
PRKCA5	0.580088	0.624	0.273	4.13501e-30	1.19324e-25	NPC-3_cHar123	PRKCA
ZEB22	0.577555	0.782	0.55	2.25272e-17	6.50066e-13	NPC-3_cHar123	ZEB2
LHFPL63	0.563996	0.747	0.547	3.84766e-14	1.11032e-09	NPC-3_cHar123	LHFPL6
SLIT2	0.563359	0.853	0.724	8.06853e-11	2.32833e-06	NPC-3_cHar123	SLIT2
CNTNAP3B	0.560365	0.729	0.532	5.80852e-15	1.67616e-10	NPC-3_cHar123	CNTNAP3B
UNC5C	0.559757	0.788	0.538	7.08549e-14	2.04466e-09	NPC-3_cHar123	UNC5C
LGI11	0.556256	0.512	0.169	3.2754e-37	9.45181e-33	NPC-3_cHar123	LGI1
GRIA12	0.552145	0.724	0.471	8.22506e-15	2.37351e-10	NPC-3_cHar123	GRIA1
TMEM132D3	0.546041	0.524	0.241	2.61722e-20	7.55252e-16	NPC-3_cHar123	TMEM132D
ID3	0.54507	0.847	0.745	2.53945e-09	7.3281e-05	NPC-3_cHar123	ID3
PREX1	0.541774	0.671	0.291	2.63136e-37	7.5933e-33	NPC-3_cHar123	PREX1
ST6GALNAC5	0.538379	0.959	0.947	5.47687e-11	1.58046e-06	NPC-3_cHar123	ST6GALNAC5
ID11	0.53827	0.729	0.474	4.12932e-14	1.1916e-09	NPC-3_cHar123	ID1
PAPPA2	0.537295	0.624	0.358	3.85211e-15	1.1116e-10	NPC-3_cHar123	PAPPA
PEG102	0.534727	0.9	0.846	1.03367e-17	2.98285e-13	NPC-3_cHar123	PEG10
AC016205.11	0.528191	0.788	0.5	5.57959e-15	1.6101e-10	NPC-3_cHar123	AC016205.1
GREB1	0.526686	0.765	0.62	5.50406e-13	1.58831e-08	NPC-3_cHar123	GREB1
NHSL2	0.525343	0.659	0.425	1.84237e-15	5.31652e-11	NPC-3_cHar123	NHSL2
NHSL1	0.515787	0.935	0.749	1.38518e-17	3.99722e-13	NPC-3_cHar123	NHSL1
FGFR21	0.512445	0.353	0.04	1.19679e-96	3.45359e-92	NPC-3_cHar123	FGFR2
GPM6B1	0.502837	0.824	0.729	5.37315e-09	0.000155053	NPC-3_cHar123	GPM6B
SFRP2	2.32194	1	0.769	1.79924e-07	0.00519207	NPC-3_hHAR123	SFRP2
PTX3	1.83631	0.923	0.206	2.13466e-14	6.15999e-10	NPC-3_hHAR123	PTX3
CDH61	1.69642	1	0.587	2.19559e-07	0.00633583	NPC-3_hHAR123	CDH6
EPHA31	1.66706	0.615	0.105	6.8594e-10	1.97942e-05	NPC-3_hHAR123	EPHA3
MDGA2	1.64717	0.846	0.21	1.45886e-10	4.20982e-06	NPC-3_hHAR123	MDGA2
ALK1	1.5641	0.692	0.085	8.11663e-17	2.34222e-12	NPC-3_hHAR123	ALK
WLS	1.52486	0.846	0.1	3.94117e-21	1.1373e-16	NPC-3_hHAR123	WLS
NR2F1	1.46473	0.846	0.264	1.03368e-08	0.000298289	NPC-3_hHAR123	NR2F1
SLC4A4	1.33754	0.769	0.063	3.82859e-28	1.10482e-23	NPC-3_hHAR123	SLC4A4
NR2F2	1.31987	0.923	0.226	1.74413e-12	5.03305e-08	NPC-3_hHAR123	NR2F2
POU3F2	1.26844	0.923	0.168	2.2381e-16	6.4585e-12	NPC-3_hHAR123	POU3F2
PIP5K1B	1.10711	0.692	0.133	1.48684e-10	4.29056e-06	NPC-3_hHAR123	PIP5K1B
RFX4	1.08363	0.769	0.149	4.42018e-12	1.27553e-07	NPC-3_hHAR123	RFX4
CALM1	1.0233	1	0.983	1.01405e-07	0.00292625	NPC-3_hHAR123	CALM1
TMEM132B	0.956576	0.769	0.197	7.66746e-09	0.00022126	NPC-3_hHAR123	TMEM132B
FGFR2	0.945883	0.769	0.041	1.21164e-40	3.49644e-36	NPC-3_hHAR123	FGFR2
TSHZ21	0.858412	0.923	0.243	4.89559e-08	0.00141272	NPC-3_hHAR123	TSHZ2
OPRK1	0.812333	0.308	0.006	7.5814e-43	2.18777e-38	NPC-3_hHAR123	OPRK1
SEMA5B	0.783865	0.692	0.153	1.56816e-09	4.52525e-05	NPC-3_hHAR123	SEMA5B
SCRG1	0.774434	0.769	0.135	5.67201e-13	1.63677e-08	NPC-3_hHAR123	SCRG1
ZMAT4	0.769286	0.692	0.129	4.55931e-10	1.31568e-05	NPC-3_hHAR123	ZMAT4
EDNRB	0.728578	0.692	0.103	1.1401e-12	3.28998e-08	NPC-3_hHAR123	EDNRB
LINC004611	0.691756	0.385	0.035	9.12064e-12	2.63194e-07	NPC-3_hHAR123	LINC00461
NR2F2-AS1	0.653725	0.538	0.049	6.90312e-17	1.99203e-12	NPC-3_hHAR123	NR2F2-AS1
PDE1A	0.650425	0.308	0.039	2.12155e-07	0.00612216	NPC-3_hHAR123	PDE1A
LIFR	0.598379	0.769	0.117	3.06837e-14	8.85439e-10	NPC-3_hHAR123	LIFR
IGFBPL11	0.59766	0.692	0.09	9.41548e-15	2.71702e-10	NPC-3_hHAR123	IGFBPL1
EPB41L4A1	0.591769	0.615	0.119	1.93924e-08	0.000559606	NPC-3_hHAR123	EPB41L4A
ADCY21	0.557961	0.462	0.074	5.15906e-08	0.00148875	NPC-3_hHAR123	ADCY2
SCML1	0.529225	0.769	0.215	2.61131e-07	0.00753545	NPC-3_hHAR123	SCML1
MEGF10	0.52914	0.385	0.047	1.02497e-08	0.000295775	NPC-3_hHAR123	MEGF10
FOXP21	0.502032	0.538	0.091	9.81487e-09	0.000283228	NPC-3_hHAR123	FOXP2
BTF3	0.653904	0.997	0.984	0	0	NPC-4_hHAR123	BTF3
AC104041.1	0.620258	0.78	0.578	0	0	NPC-4_hHAR123	AC104041.1
SMOC1	0.616795	0.979	0.828	0	0	NPC-4_hHAR123	SMOC1
AC022639.1	0.582156	0.849	0.636	0	0	NPC-4_hHAR123	AC022639.1
ZIC1	0.541884	0.985	0.859	0	0	NPC-4_hHAR123	ZIC1
PAK3	0.537163	0.923	0.81	0	0	NPC-4_hHAR123	PAK3
SLC44A5	0.536968	0.843	0.696	0	0	NPC-4_hHAR123	SLC44A5
LINC01551	0.531201	0.964	0.874	0	0	NPC-4_hHAR123	LINC01551
FABP7	0.515192	0.974	0.865	0	0	NPC-4_hHAR123	FABP7
LINC01876	0.509302	0.628	0.504	5.59324e-178	1.61404e-173	NPC-4_hHAR123	LINC01876
IGFBP5	0.505608	0.853	0.702	0	0	NPC-4_hHAR123	IGFBP5
TENM2	0.500956	0.771	0.709	3.8478e-148	1.11036e-143	NPC-4_hHAR123	TENM2
STMN21	4.06033	0.728	0.105	2.10596e-112	6.07718e-108	Diff. Progenitors_cHar123	STMN2
CCSER11	3.85615	0.641	0.351	5.17206e-22	1.4925e-17	Diff. Progenitors_cHar123	CCSER1
DCC1	3.62985	0.864	0.425	6.57768e-50	1.89812e-45	Diff. Progenitors_cHar123	DCC
KCNIP41	3.57568	0.495	0.174	8.49001e-26	2.44996e-21	Diff. Progenitors_cHar123	KCNIP4
MAP1B1	2.4366	1	0.989	2.05781e-48	5.93823e-44	Diff. Progenitors_cHar123	MAP1B
DCX1	2.41383	0.981	0.525	1.57444e-60	4.54335e-56	Diff. Progenitors_cHar123	DCX
NRXN11	2.39593	0.748	0.273	2.69869e-42	7.78762e-38	Diff. Progenitors_cHar123	NRXN1
CACNA2D12	2.35511	0.689	0.316	9.99027e-30	2.88289e-25	Diff. Progenitors_cHar123	CACNA2D1
SGCZ1	2.30641	0.369	0.016	1.40131e-166	4.04376e-162	Diff. Progenitors_cHar123	SGCZ
CNTNAP51	2.30182	0.447	0.016	2.7024e-248	7.79832e-244	Diff. Progenitors_cHar123	CNTNAP5
SAMD51	2.26399	0.447	0.032	1.54005e-126	4.44411e-122	Diff. Progenitors_cHar123	SAMD5
CDKN1C1	2.16858	0.893	0.567	9.83017e-44	2.83669e-39	Diff. Progenitors_cHar123	CDKN1C
FSTL51	2.15176	0.359	0.025	6.11648e-107	1.76503e-102	Diff. Progenitors_cHar123	FSTL5
CRABP11	2.13344	0.553	0.369	6.7577e-10	1.95007e-05	Diff. Progenitors_cHar123	CRABP1
RIMS21	2.11681	0.806	0.792	9.97826e-11	2.87943e-06	Diff. Progenitors_cHar123	RIMS2
AKAP61	2.09272	0.466	0.179	2.65523e-21	7.66219e-17	Diff. Progenitors_cHar123	AKAP6
FAM155A1	2.06743	0.854	0.773	5.62854e-12	1.62423e-07	Diff. Progenitors_cHar123	FAM155A
PCSK21	2.00385	0.748	0.218	4.52218e-55	1.30496e-50	Diff. Progenitors_cHar123	PCSK2
KCNH71	1.9918	0.864	0.528	6.31784e-35	1.82314e-30	Diff. Progenitors_cHar123	KCNH7
RUNX1T12	1.98597	0.544	0.066	2.64487e-94	7.63229e-90	Diff. Progenitors_cHar123	RUNX1T1
AL033504.11	1.91954	0.398	0.023	1.75428e-142	5.06231e-138	Diff. Progenitors_cHar123	AL033504.1
CADPS1	1.90574	0.835	0.187	5.46743e-89	1.57774e-84	Diff. Progenitors_cHar123	CADPS
KALRN1	1.83361	0.951	0.793	4.94527e-38	1.42706e-33	Diff. Progenitors_cHar123	KALRN
NCOA11	1.80169	0.922	0.732	1.49481e-37	4.31356e-33	Diff. Progenitors_cHar123	NCOA1
TMEM1631	1.78517	0.583	0.145	7.38005e-47	2.12966e-42	Diff. Progenitors_cHar123	TMEM163
EBF23	1.78388	0.495	0.011	0	0	Diff. Progenitors_cHar123	EBF2
ROBO22	1.74255	0.592	0.38	1.15294e-11	3.32703e-07	Diff. Progenitors_cHar123	ROBO2
SRRM41	1.74176	0.757	0.167	3.78731e-76	1.0929e-71	Diff. Progenitors_cHar123	SRRM4
PTPRD3	1.67802	0.961	0.859	8.50802e-20	2.45516e-15	Diff. Progenitors_cHar123	PTPRD
CDH181	1.65039	0.282	0.123	2.34287e-08	0.000676082	Diff. Progenitors_cHar123	CDH18
KIF5C1	1.62024	0.942	0.806	4.52429e-34	1.30557e-29	Diff. Progenitors_cHar123	KIF5C
ADCY22	1.59391	0.359	0.073	1.68314e-32	4.85703e-28	Diff. Progenitors_cHar123	ADCY2
LHX5-AS11	1.58347	0.709	0.412	1.15623e-25	3.33654e-21	Diff. Progenitors_cHar123	LHX5-AS1
SOX41	1.56399	1	0.968	3.09817e-34	8.94038e-30	Diff. Progenitors_cHar123	SOX4
TAGLN31	1.54502	0.757	0.262	4.35299e-50	1.25614e-45	Diff. Progenitors_cHar123	TAGLN3
FOXP24	1.54273	0.476	0.09	5.03912e-48	1.45414e-43	Diff. Progenitors_cHar123	FOXP2
ELAVL31	1.52704	0.67	0.065	2.19309e-149	6.3286e-145	Diff. Progenitors_cHar123	ELAVL3
ELAVL41	1.52264	0.612	0.013	0	0	Diff. Progenitors_cHar123	ELAVL4
ST181	1.51392	0.515	0.006	0	0	Diff. Progenitors_cHar123	ST18
CKB1	1.51383	0.99	0.957	1.15753e-37	3.34028e-33	Diff. Progenitors_cHar123	CKB
SYT12	1.50751	1	0.961	2.15366e-48	6.21483e-44	Diff. Progenitors_cHar123	SYT1
ANK31	1.48972	0.709	0.642	3.81043e-09	0.000109958	Diff. Progenitors_cHar123	ANK3
PBX11	1.47274	0.99	0.953	5.87408e-19	1.69508e-14	Diff. Progenitors_cHar123	PBX1
EBF12	1.47046	0.631	0.444	3.48791e-11	1.00651e-06	Diff. Progenitors_cHar123	EBF1
TUBB2B1	1.46469	0.99	0.982	4.70057e-22	1.35644e-17	Diff. Progenitors_cHar123	TUBB2B
DENND1B1	1.44844	0.854	0.531	1.2991e-32	3.74881e-28	Diff. Progenitors_cHar123	DENND1B
ELAVL21	1.44777	0.874	0.523	8.7105e-39	2.51359e-34	Diff. Progenitors_cHar123	ELAVL2
RORB1	1.44772	0.806	0.423	3.25684e-33	9.39828e-29	Diff. Progenitors_cHar123	RORB
C1orf611	1.43389	0.583	0.118	3.76901e-54	1.08762e-49	Diff. Progenitors_cHar123	C1orf61
HES61	1.42088	0.534	0.458	1.62394e-07	0.00468621	Diff. Progenitors_cHar123	HES6
MYO161	1.40769	0.592	0.213	3.90513e-30	1.1269e-25	Diff. Progenitors_cHar123	MYO16
LHX91	1.40702	0.553	0.007	0	0	Diff. Progenitors_cHar123	LHX9
MIR217HG1	1.40541	0.689	0.223	5.50861e-43	1.58962e-38	Diff. Progenitors_cHar123	MIR217HG
DLL31	1.39431	0.709	0.17	2.51867e-64	7.26812e-60	Diff. Progenitors_cHar123	DLL3
PCSK1N1	1.35685	0.476	0.142	4.14151e-29	1.19511e-24	Diff. Progenitors_cHar123	PCSK1N
PSD31	1.34819	0.981	0.916	1.6759e-35	4.83615e-31	Diff. Progenitors_cHar123	PSD3
MEIS21	1.32868	0.806	0.75	2.89385e-14	8.35077e-10	Diff. Progenitors_cHar123	MEIS2
CTNNA21	1.32587	0.971	0.845	4.20286e-32	1.21282e-27	Diff. Progenitors_cHar123	CTNNA2
CBFA2T21	1.32082	0.825	0.739	9.52055e-15	2.74735e-10	Diff. Progenitors_cHar123	CBFA2T2
NKAIN31	1.31509	0.786	0.546	1.18297e-19	3.4137e-15	Diff. Progenitors_cHar123	NKAIN3
NAV11	1.30852	0.971	0.904	2.72445e-32	7.86195e-28	Diff. Progenitors_cHar123	NAV1
NCAM11	1.30521	0.786	0.609	3.66779e-19	1.05841e-14	Diff. Progenitors_cHar123	NCAM1
DGKI1	1.29733	0.515	0.314	2.36763e-12	6.83228e-08	Diff. Progenitors_cHar123	DGKI
DACH11	1.29689	0.942	0.89	4.08794e-20	1.17966e-15	Diff. Progenitors_cHar123	DACH1
MLLT112	1.29077	0.942	0.833	9.9965e-31	2.88469e-26	Diff. Progenitors_cHar123	MLLT11
RBP13	1.28715	0.835	0.759	4.15437e-11	1.19883e-06	Diff. Progenitors_cHar123	RBP1
INA1	1.28702	0.631	0.261	5.21586e-30	1.50514e-25	Diff. Progenitors_cHar123	INA
MAP22	1.28503	0.99	0.907	3.31724e-30	9.57257e-26	Diff. Progenitors_cHar123	MAP2
TUBA1A1	1.28433	1	0.999	1.09137e-17	3.14936e-13	Diff. Progenitors_cHar123	TUBA1A
KLHL292	1.2827	0.602	0.329	9.59782e-19	2.76964e-14	Diff. Progenitors_cHar123	KLHL29
MAML31	1.27155	0.971	0.849	3.6345e-28	1.04881e-23	Diff. Progenitors_cHar123	MAML3
SETBP11	1.26591	0.893	0.658	3.66594e-30	1.05788e-25	Diff. Progenitors_cHar123	SETBP1
PAM1	1.24589	0.874	0.804	3.05926e-17	8.82811e-13	Diff. Progenitors_cHar123	PAM
FYN1	1.24102	0.971	0.909	3.0603e-36	8.8311e-32	Diff. Progenitors_cHar123	FYN
SAMD31	1.23396	0.417	0.125	3.48661e-24	1.00613e-19	Diff. Progenitors_cHar123	SAMD3
XKR41	1.23089	0.369	0.142	1.08299e-14	3.12518e-10	Diff. Progenitors_cHar123	XKR4
GADD45G1	1.22873	0.553	0.067	1.03653e-94	2.99111e-90	Diff. Progenitors_cHar123	GADD45G
RGS161	1.22499	0.427	0.099	8.81791e-35	2.54458e-30	Diff. Progenitors_cHar123	RGS16
PLD51	1.20931	0.485	0.324	6.27809e-08	0.00181167	Diff. Progenitors_cHar123	PLD5
DLL11	1.19771	0.563	0.311	5.97882e-17	1.72531e-12	Diff. Progenitors_cHar123	DLL1
HECW11	1.19303	0.505	0.173	1.30498e-26	3.76579e-22	Diff. Progenitors_cHar123	HECW1
DCLK11	1.19296	0.777	0.608	5.41869e-16	1.56367e-11	Diff. Progenitors_cHar123	DCLK1
BASP11	1.18309	0.981	0.942	2.76944e-22	7.99177e-18	Diff. Progenitors_cHar123	BASP1
CELF41	1.18302	0.553	0.134	7.28354e-45	2.10181e-40	Diff. Progenitors_cHar123	CELF4
MIAT1	1.17998	0.825	0.413	4.70984e-39	1.35912e-34	Diff. Progenitors_cHar123	MIAT
NRXN31	1.17939	0.718	0.645	9.98746e-08	0.00288208	Diff. Progenitors_cHar123	NRXN3
RFX31	1.17226	0.961	0.898	3.55653e-33	1.02631e-28	Diff. Progenitors_cHar123	RFX3
EPHA32	1.1688	0.427	0.104	2.99977e-30	8.65645e-26	Diff. Progenitors_cHar123	EPHA3
ONECUT21	1.16565	0.427	0.131	8.24121e-24	2.37817e-19	Diff. Progenitors_cHar123	ONECUT2
MAP61	1.15774	0.825	0.582	4.3575e-27	1.25744e-22	Diff. Progenitors_cHar123	MAP6
CLSTN25	1.14938	0.485	0.207	5.44493e-16	1.57124e-11	Diff. Progenitors_cHar123	CLSTN2
MALAT11	1.14583	1	0.999	6.60922e-38	1.90722e-33	Diff. Progenitors_cHar123	MALAT1
INSM11	1.1455	0.689	0.007	0	0	Diff. Progenitors_cHar123	INSM1
TRH	1.14364	0.282	0.014	2.84394e-117	8.20676e-113	Diff. Progenitors_cHar123	TRH
DAAM11	1.12898	0.932	0.722	3.72958e-31	1.07624e-26	Diff. Progenitors_cHar123	DAAM1
THSD7A2	1.12328	0.34	0.116	9.50401e-16	2.74257e-11	Diff. Progenitors_cHar123	THSD7A
CAMK2N11	1.11616	0.777	0.515	5.42681e-23	1.56601e-18	Diff. Progenitors_cHar123	CAMK2N1
MIR137HG1	1.10876	0.427	0.039	2.28524e-96	6.5945e-92	Diff. Progenitors_cHar123	MIR137HG
PARM11	1.10147	0.612	0.202	1.34254e-34	3.87417e-30	Diff. Progenitors_cHar123	PARM1
ZC3H12C1	1.09364	0.689	0.484	7.50741e-18	2.16641e-13	Diff. Progenitors_cHar123	ZC3H12C
KCNQ1OT11	1.08935	0.845	0.63	3.16568e-22	9.13519e-18	Diff. Progenitors_cHar123	KCNQ1OT1
NOS21	1.08823	0.272	0.057	9.50738e-23	2.74354e-18	Diff. Progenitors_cHar123	NOS2
CTNND21	1.0804	0.942	0.87	2.23956e-17	6.46271e-13	Diff. Progenitors_cHar123	CTNND2
GRM7	1.07994	0.262	0.071	8.59211e-16	2.47943e-11	Diff. Progenitors_cHar123	GRM7
SYN31	1.07579	0.456	0.189	1.3747e-17	3.96698e-13	Diff. Progenitors_cHar123	SYN3
CASC151	1.07181	0.942	0.95	5.03609e-19	1.45326e-14	Diff. Progenitors_cHar123	CASC15
RTN11	1.07112	0.66	0.563	6.0412e-11	1.74331e-06	Diff. Progenitors_cHar123	RTN1
LINC004612	1.06854	0.34	0.034	1.31227e-66	3.78681e-62	Diff. Progenitors_cHar123	LINC00461
SCG31	1.06498	0.573	0.111	2.15786e-59	6.22693e-55	Diff. Progenitors_cHar123	SCG3
PCBP41	1.05992	0.748	0.351	4.07142e-33	1.17489e-28	Diff. Progenitors_cHar123	PCBP4
KCTD81	1.05017	0.252	0.04	3.1831e-29	9.18546e-25	Diff. Progenitors_cHar123	KCTD8
NEUROD11	1.04985	0.388	0.003	0	0	Diff. Progenitors_cHar123	NEUROD1
STMN41	1.0433	0.466	0.084	2.69836e-49	7.78666e-45	Diff. Progenitors_cHar123	STMN4
SLC4A101	1.04206	0.359	0.027	1.20647e-96	3.48152e-92	Diff. Progenitors_cHar123	SLC4A10
UNCX1	1.0335	0.408	0.003	0	0	Diff. Progenitors_cHar123	UNCX
SYP1	1.02683	0.427	0.053	1.065e-69	3.07326e-65	Diff. Progenitors_cHar123	SYP
EYA21	1.02184	0.398	0.069	5.65962e-44	1.6332e-39	Diff. Progenitors_cHar123	EYA2
PPFIA21	1.02099	0.641	0.389	2.39188e-16	6.90225e-12	Diff. Progenitors_cHar123	PPFIA2
GRIK21	1.01661	0.544	0.208	9.89384e-24	2.85507e-19	Diff. Progenitors_cHar123	GRIK2
EBF31	1.01195	0.437	0.032	3.18868e-122	9.20158e-118	Diff. Progenitors_cHar123	EBF3
TMEM1081	1.00598	0.709	0.431	2.43353e-17	7.02244e-13	Diff. Progenitors_cHar123	TMEM108
NFASC1	1.00565	0.447	0.081	2.36971e-48	6.83828e-44	Diff. Progenitors_cHar123	NFASC
EOMES1	1.00243	0.359	0.003	0	0	Diff. Progenitors_cHar123	EOMES
SEMA6D1	0.996541	0.641	0.574	1.15909e-07	0.00334479	Diff. Progenitors_cHar123	SEMA6D
TLE12	0.992874	0.757	0.583	1.45629e-17	4.2024e-13	Diff. Progenitors_cHar123	TLE1
EDIL32	0.988133	0.33	0.059	5.18598e-34	1.49652e-29	Diff. Progenitors_cHar123	EDIL3
TFDP21	0.981409	0.893	0.946	4.80649e-10	1.38701e-05	Diff. Progenitors_cHar123	TFDP2
MBD51	0.980507	0.971	0.9	7.17717e-31	2.07112e-26	Diff. Progenitors_cHar123	MBD5
DNER1	0.97455	0.476	0.185	3.88609e-20	1.12141e-15	Diff. Progenitors_cHar123	DNER
GABRB32	0.974299	0.65	0.446	2.34037e-14	6.7536e-10	Diff. Progenitors_cHar123	GABRB3
PRAG12	0.972233	0.505	0.38	5.72782e-08	0.00165288	Diff. Progenitors_cHar123	PRAG1
AC092691.11	0.967798	0.592	0.262	2.20531e-22	6.36387e-18	Diff. Progenitors_cHar123	AC092691.1
NRG11	0.965826	0.505	0.27	4.06025e-13	1.17167e-08	Diff. Progenitors_cHar123	NRG1
PLXNA22	0.961526	0.398	0.163	2.80349e-14	8.09002e-10	Diff. Progenitors_cHar123	PLXNA2
CADM13	0.955273	0.913	0.932	1.54482e-08	0.000445787	Diff. Progenitors_cHar123	CADM1
MYT1L	0.953011	0.311	0.009	2.64715e-206	7.63888e-202	Diff. Progenitors_cHar123	MYT1L
SCG51	0.952693	0.709	0.39	3.67026e-23	1.05913e-18	Diff. Progenitors_cHar123	SCG5
RSPO31	0.947748	0.311	0.06	4.6588e-29	1.34439e-24	Diff. Progenitors_cHar123	RSPO3
MAP4K41	0.94646	0.981	0.96	3.75097e-30	1.08242e-25	Diff. Progenitors_cHar123	MAP4K4
KHDRBS31	0.939523	0.641	0.555	4.41316e-09	0.00012735	Diff. Progenitors_cHar123	KHDRBS3
KCNH81	0.934909	0.68	0.309	8.61207e-26	2.48519e-21	Diff. Progenitors_cHar123	KCNH8
FAM57B1	0.931607	0.563	0.211	4.69824e-27	1.35577e-22	Diff. Progenitors_cHar123	FAM57B
ANKS1B2	0.919054	0.757	0.526	1.03594e-13	2.98941e-09	Diff. Progenitors_cHar123	ANKS1B
PAK32	0.914862	0.971	0.839	8.61677e-22	2.48654e-17	Diff. Progenitors_cHar123	PAK3
SYT41	0.912845	0.369	0.003	0	0	Diff. Progenitors_cHar123	SYT4
LRRC4C1	0.910593	0.466	0.174	4.05341e-20	1.16969e-15	Diff. Progenitors_cHar123	LRRC4C
ABCA11	0.908947	0.777	0.432	1.52633e-25	4.40453e-21	Diff. Progenitors_cHar123	ABCA1
KLHL241	0.907494	0.845	0.546	1.55972e-28	4.50089e-24	Diff. Progenitors_cHar123	KLHL24
NKAIN41	0.90678	0.806	0.431	2.01828e-28	5.82416e-24	Diff. Progenitors_cHar123	NKAIN4
ONECUT11	0.905583	0.515	0.024	9.39393e-228	2.71081e-223	Diff. Progenitors_cHar123	ONECUT1
GNG31	0.904508	0.476	0.154	7.98019e-26	2.30284e-21	Diff. Progenitors_cHar123	GNG3
CACNA2D3	0.897536	0.32	0.039	2.08095e-51	6.005e-47	Diff. Progenitors_cHar123	CACNA2D3
GDAP11	0.895504	0.816	0.559	5.35519e-24	1.54535e-19	Diff. Progenitors_cHar123	GDAP1
PEX5L	0.893516	0.437	0.074	4.08477e-49	1.17874e-44	Diff. Progenitors_cHar123	PEX5L
SRGAP31	0.890204	0.874	0.712	5.95151e-22	1.71743e-17	Diff. Progenitors_cHar123	SRGAP3
NDRG41	0.888909	0.495	0.175	8.39911e-25	2.42373e-20	Diff. Progenitors_cHar123	NDRG4
AL445623.21	0.885511	0.485	0.174	5.3566e-23	1.54575e-18	Diff. Progenitors_cHar123	AL445623.2
PLCL11	0.881676	0.34	0.062	1.21252e-34	3.49897e-30	Diff. Progenitors_cHar123	PLCL1
LRRN3	0.877756	0.408	0.117	7.0268e-25	2.02772e-20	Diff. Progenitors_cHar123	LRRN3
PTPRO1	0.876781	0.583	0.269	8.63282e-19	2.49117e-14	Diff. Progenitors_cHar123	PTPRO
TMEFF2	0.876059	0.398	0.174	6.2593e-13	1.80625e-08	Diff. Progenitors_cHar123	TMEFF2
PIK3R11	0.873648	0.786	0.554	1.15094e-20	3.32125e-16	Diff. Progenitors_cHar123	PIK3R1
NRP11	0.873628	0.592	0.342	4.05852e-14	1.17117e-09	Diff. Progenitors_cHar123	NRP1
ACVR2A1	0.868993	0.728	0.417	6.58723e-23	1.90088e-18	Diff. Progenitors_cHar123	ACVR2A
TSHZ22	0.864365	0.476	0.243	4.18648e-12	1.20809e-07	Diff. Progenitors_cHar123	TSHZ2
GPR149	0.861579	0.262	0.002	0	0	Diff. Progenitors_cHar123	GPR149
SEMA3A3	0.855644	0.757	0.538	1.87455e-16	5.40939e-12	Diff. Progenitors_cHar123	SEMA3A
ERC21	0.855643	0.913	0.761	9.0336e-20	2.60683e-15	Diff. Progenitors_cHar123	ERC2
DPYSL31	0.853736	0.913	0.872	2.38563e-16	6.88421e-12	Diff. Progenitors_cHar123	DPYSL3
CECR21	0.853703	0.961	0.878	2.97958e-24	8.59819e-20	Diff. Progenitors_cHar123	CECR2
KIAA12111	0.852212	0.883	0.861	1.29028e-14	3.72336e-10	Diff. Progenitors_cHar123	KIAA1211
NOL41	0.85104	0.534	0.22	1.13913e-21	3.28719e-17	Diff. Progenitors_cHar123	NOL4
CSRNP31	0.850934	0.922	0.741	5.34487e-15	1.54237e-10	Diff. Progenitors_cHar123	CSRNP3
PLPPR11	0.847631	0.437	0.263	7.1284e-08	0.00205704	Diff. Progenitors_cHar123	PLPPR1
IPO9-AS11	0.843861	0.825	0.51	1.11282e-24	3.21125e-20	Diff. Progenitors_cHar123	IPO9-AS1
ASCL11	0.84248	0.32	0.014	3.71317e-144	1.07151e-139	Diff. Progenitors_cHar123	ASCL1
FEZF21	0.838502	0.621	0.477	6.19639e-10	1.78809e-05	Diff. Progenitors_cHar123	FEZF2
PPM1L1	0.838361	0.845	0.696	5.10532e-17	1.47324e-12	Diff. Progenitors_cHar123	PPM1L
LSAMP1	0.838059	0.942	0.912	5.13094e-17	1.48063e-12	Diff. Progenitors_cHar123	LSAMP
LYST1	0.834456	0.408	0.16	1.21215e-16	3.4979e-12	Diff. Progenitors_cHar123	LYST
RNF241	0.834171	0.786	0.616	3.67909e-17	1.06167e-12	Diff. Progenitors_cHar123	RNF24
KAT6B1	0.833706	0.922	0.801	3.23242e-20	9.32781e-16	Diff. Progenitors_cHar123	KAT6B
TPD521	0.830074	0.437	0.197	6.24499e-15	1.80212e-10	Diff. Progenitors_cHar123	TPD52
RGS7	0.830011	0.388	0.112	1.20913e-22	3.4892e-18	Diff. Progenitors_cHar123	RGS7
TERF2IP1	0.825118	0.796	0.655	1.7329e-16	5.00064e-12	Diff. Progenitors_cHar123	TERF2IP
NRCAM1	0.823173	0.806	0.805	1.3004e-09	3.75255e-05	Diff. Progenitors_cHar123	NRCAM
ME31	0.822849	0.612	0.458	5.93547e-10	1.7128e-05	Diff. Progenitors_cHar123	ME3
SLC17A61	0.822411	0.32	0.002	0	0	Diff. Progenitors_cHar123	SLC17A6
ATCAY1	0.822104	0.621	0.279	2.86565e-25	8.26942e-21	Diff. Progenitors_cHar123	ATCAY
SLIT1	0.817486	0.291	0.025	6.51497e-67	1.88002e-62	Diff. Progenitors_cHar123	SLIT1
ZNF804A1	0.813557	0.369	0.108	5.00561e-20	1.44447e-15	Diff. Progenitors_cHar123	ZNF804A
MTCL11	0.799027	0.466	0.176	1.51178e-20	4.36255e-16	Diff. Progenitors_cHar123	MTCL1
FGF141	0.798287	0.476	0.21	1.71934e-15	4.96149e-11	Diff. Progenitors_cHar123	FGF14
GNG21	0.795706	0.602	0.322	1.89371e-18	5.46468e-14	Diff. Progenitors_cHar123	GNG2
TRIM21	0.791908	0.786	0.669	3.99123e-14	1.15175e-09	Diff. Progenitors_cHar123	TRIM2
H3F3B1	0.783616	1	0.999	5.12289e-32	1.47831e-27	Diff. Progenitors_cHar123	H3F3B
PRMT81	0.782159	0.398	0.02	1.58471e-156	4.573e-152	Diff. Progenitors_cHar123	PRMT8
TBR11	0.780125	0.35	0.003	0	0	Diff. Progenitors_cHar123	TBR1
NBEA1	0.778541	0.922	0.868	9.43492e-20	2.72264e-15	Diff. Progenitors_cHar123	NBEA
NEUROG11	0.776893	0.34	0.003	0	0	Diff. Progenitors_cHar123	NEUROG1
RTN43	0.771626	1	0.973	8.73959e-20	2.52198e-15	Diff. Progenitors_cHar123	RTN4
TOX31	0.77098	0.854	0.82	1.22818e-13	3.54416e-09	Diff. Progenitors_cHar123	TOX3
GABBR21	0.769973	0.272	0.028	4.18256e-52	1.20696e-47	Diff. Progenitors_cHar123	GABBR2
FMNL21	0.768731	0.922	0.886	2.01126e-17	5.80388e-13	Diff. Progenitors_cHar123	FMNL2
RFTN11	0.767875	0.35	0.203	2.96554e-07	0.00855764	Diff. Progenitors_cHar123	RFTN1
SH3BGRL33	0.767107	0.951	0.89	1.52164e-13	4.391e-09	Diff. Progenitors_cHar123	SH3BGRL3
EMX21	0.766152	0.728	0.485	6.31416e-15	1.82208e-10	Diff. Progenitors_cHar123	EMX2
BAZ2B1	0.764787	0.99	0.943	1.76035e-23	5.07983e-19	Diff. Progenitors_cHar123	BAZ2B
SEZ6L21	0.762546	0.563	0.226	1.21853e-24	3.51632e-20	Diff. Progenitors_cHar123	SEZ6L2
CBLB1	0.76025	0.602	0.476	3.32348e-09	9.59056e-05	Diff. Progenitors_cHar123	CBLB
AC233296.11	0.759654	0.932	0.884	2.44661e-13	7.06019e-09	Diff. Progenitors_cHar123	AC233296.1
GRIA31	0.758309	0.612	0.261	1.95506e-22	5.64172e-18	Diff. Progenitors_cHar123	GRIA3
KIDINS2201	0.752437	0.845	0.763	3.9334e-14	1.13506e-09	Diff. Progenitors_cHar123	KIDINS220
FTX1	0.75143	0.981	0.969	7.34322e-26	2.11903e-21	Diff. Progenitors_cHar123	FTX
MAGI22	0.747245	0.835	0.75	7.97106e-12	2.30021e-07	Diff. Progenitors_cHar123	MAGI2
TRHDE	0.742856	0.272	0.117	3.14323e-08	0.000907041	Diff. Progenitors_cHar123	TRHDE
PPP1R1A1	0.742226	0.485	0.268	2.62224e-11	7.56701e-07	Diff. Progenitors_cHar123	PPP1R1A
SCN3A1	0.740073	0.34	0.023	9.96594e-102	2.87587e-97	Diff. Progenitors_cHar123	SCN3A
RNF1651	0.739387	0.796	0.61	1.44565e-18	4.17172e-14	Diff. Progenitors_cHar123	RNF165
PHACTR31	0.735129	0.476	0.109	2.42267e-38	6.99109e-34	Diff. Progenitors_cHar123	PHACTR3
BAALC2	0.731785	0.505	0.291	1.54055e-12	4.44557e-08	Diff. Progenitors_cHar123	BAALC
CPE2	0.725743	0.806	0.683	7.28179e-12	2.10131e-07	Diff. Progenitors_cHar123	CPE
ADARB25	0.723593	0.447	0.251	4.22548e-08	0.00121935	Diff. Progenitors_cHar123	ADARB2
SLC16A21	0.720452	0.592	0.444	2.71409e-09	7.83205e-05	Diff. Progenitors_cHar123	SLC16A2
ROR13	0.710214	0.602	0.471	1.61e-07	0.00464596	Diff. Progenitors_cHar123	ROR1
SSBP21	0.70771	0.932	0.902	8.97452e-14	2.58978e-09	Diff. Progenitors_cHar123	SSBP2
GRID1	0.707355	0.33	0.114	1.26095e-14	3.63873e-10	Diff. Progenitors_cHar123	GRID1
UNC791	0.704725	0.485	0.208	2.10735e-17	6.08117e-13	Diff. Progenitors_cHar123	UNC79
SERPINI11	0.702473	0.398	0.079	6.42986e-37	1.85547e-32	Diff. Progenitors_cHar123	SERPINI1
CACNA1B1	0.702297	0.359	0.119	1.83735e-17	5.30203e-13	Diff. Progenitors_cHar123	CACNA1B
DPYSL51	0.698183	0.825	0.777	3.63489e-09	0.000104892	Diff. Progenitors_cHar123	DPYSL5
SESN31	0.695957	0.835	0.741	5.3823e-12	1.55317e-07	Diff. Progenitors_cHar123	SESN3
CPEB41	0.693273	0.592	0.348	1.8849e-15	5.43926e-11	Diff. Progenitors_cHar123	CPEB4
BLCAP1	0.692741	0.816	0.567	2.52713e-19	7.29255e-15	Diff. Progenitors_cHar123	BLCAP
FRRS1L	0.691648	0.408	0.071	1.55067e-44	4.47478e-40	Diff. Progenitors_cHar123	FRRS1L
NOVA11	0.69118	0.99	0.913	8.60437e-18	2.48296e-13	Diff. Progenitors_cHar123	NOVA1
NHLH11	0.682477	0.301	0.015	3.0251e-121	8.72952e-117	Diff. Progenitors_cHar123	NHLH1
DMRTA11	0.682232	0.534	0.285	5.38408e-14	1.55368e-09	Diff. Progenitors_cHar123	DMRTA1
GPC21	0.681954	0.641	0.389	2.45173e-16	7.07497e-12	Diff. Progenitors_cHar123	GPC2
ZEB11	0.681063	0.932	0.897	1.12299e-08	0.000324062	Diff. Progenitors_cHar123	ZEB1
LINC01239	0.680595	0.369	0.175	6.01859e-10	1.73678e-05	Diff. Progenitors_cHar123	LINC01239
AKT31	0.678695	0.922	0.885	1.13433e-12	3.27334e-08	Diff. Progenitors_cHar123	AKT3
LRRN11	0.677912	0.883	0.807	7.83822e-14	2.26187e-09	Diff. Progenitors_cHar123	LRRN1
KMT2E1	0.677122	0.961	0.883	2.03689e-19	5.87786e-15	Diff. Progenitors_cHar123	KMT2E
SYT11	0.67591	0.883	0.63	4.92746e-22	1.42192e-17	Diff. Progenitors_cHar123	SYT11
KIF1B	0.673326	0.922	0.819	2.03415e-14	5.86995e-10	Diff. Progenitors_cHar123	KIF1B
CEP1701	0.672413	0.854	0.829	1.27758e-12	3.68671e-08	Diff. Progenitors_cHar123	CEP170
MTUS2	0.672392	0.301	0.143	1.09361e-07	0.00315584	Diff. Progenitors_cHar123	MTUS2
BEX11	0.670972	0.893	0.814	5.78002e-14	1.66794e-09	Diff. Progenitors_cHar123	BEX1
CELF31	0.668339	0.466	0.026	2.65035e-167	7.64811e-163	Diff. Progenitors_cHar123	CELF3
KCNMA14	0.665017	0.388	0.164	4.07196e-12	1.17505e-07	Diff. Progenitors_cHar123	KCNMA1
SERINC11	0.663392	0.786	0.659	2.28015e-14	6.57983e-10	Diff. Progenitors_cHar123	SERINC1
STXBP51	0.663226	0.699	0.541	7.44138e-12	2.14736e-07	Diff. Progenitors_cHar123	STXBP5
RUFY31	0.660987	0.874	0.82	1.01304e-15	2.92332e-11	Diff. Progenitors_cHar123	RUFY3
TMEM1581	0.660578	0.301	0.122	2.36806e-10	6.83352e-06	Diff. Progenitors_cHar123	TMEM158
DGKB1	0.65993	0.369	0.078	1.86427e-30	5.37973e-26	Diff. Progenitors_cHar123	DGKB
ATP6V1G11	0.654935	1	0.981	3.31067e-20	9.55359e-16	Diff. Progenitors_cHar123	ATP6V1G1
RHBDL3	0.65297	0.359	0.071	1.17423e-32	3.38848e-28	Diff. Progenitors_cHar123	RHBDL3
TOX2	0.652862	0.602	0.43	6.19355e-09	0.000178727	Diff. Progenitors_cHar123	TOX
ADAM123	0.652632	0.33	0.141	2.01511e-10	5.81501e-06	Diff. Progenitors_cHar123	ADAM12
JUND2	0.65184	0.893	0.822	1.19886e-12	3.45955e-08	Diff. Progenitors_cHar123	JUND
MIB11	0.650292	0.942	0.88	6.65695e-18	1.921e-13	Diff. Progenitors_cHar123	MIB1
HECTD4	0.649712	0.816	0.642	8.87327e-16	2.56056e-11	Diff. Progenitors_cHar123	HECTD4
SVBP	0.64345	0.845	0.726	1.81633e-17	5.24139e-13	Diff. Progenitors_cHar123	SVBP
STMN1	0.639124	1	0.997	3.75565e-09	0.000108377	Diff. Progenitors_cHar123	STMN1
POU2F2	0.63337	0.369	0.158	2.39225e-12	6.90332e-08	Diff. Progenitors_cHar123	POU2F2
MXI11	0.631187	0.631	0.433	7.07947e-13	2.04292e-08	Diff. Progenitors_cHar123	MXI1
LINGO1	0.626917	0.437	0.213	6.00764e-13	1.73363e-08	Diff. Progenitors_cHar123	LINGO1
CNR11	0.625804	0.34	0.03	2.6937e-75	7.77322e-71	Diff. Progenitors_cHar123	CNR1
APP1	0.625308	0.893	0.95	2.62048e-07	0.00756191	Diff. Progenitors_cHar123	APP
THSD7B1	0.623218	0.33	0.121	8.88212e-13	2.56311e-08	Diff. Progenitors_cHar123	THSD7B
WDFY3	0.622329	0.796	0.73	8.28009e-11	2.38939e-06	Diff. Progenitors_cHar123	WDFY3
NOVA21	0.617612	0.602	0.351	3.40004e-15	9.8115e-11	Diff. Progenitors_cHar123	NOVA2
STXBP11	0.613612	0.485	0.288	9.71367e-12	2.80307e-07	Diff. Progenitors_cHar123	STXBP1
SOX111	0.612136	1	0.991	7.32833e-18	2.11474e-13	Diff. Progenitors_cHar123	SOX11
NREP	0.609448	0.981	0.955	3.24341e-18	9.3595e-14	Diff. Progenitors_cHar123	NREP
PLD3	0.606657	0.864	0.762	1.65261e-13	4.76893e-09	Diff. Progenitors_cHar123	PLD3
ARIH1	0.606648	0.932	0.843	6.75486e-16	1.94925e-11	Diff. Progenitors_cHar123	ARIH1
ZSWIM61	0.597105	0.942	0.926	2.06529e-09	5.95981e-05	Diff. Progenitors_cHar123	ZSWIM6
PAK5	0.597042	0.573	0.308	1.61456e-14	4.65915e-10	Diff. Progenitors_cHar123	PAK5
RERE1	0.595212	1	0.978	4.91907e-16	1.4195e-11	Diff. Progenitors_cHar123	RERE
DST1	0.594288	0.942	0.883	3.77306e-09	0.000108879	Diff. Progenitors_cHar123	DST
JAKMIP21	0.594204	0.806	0.759	4.24862e-08	0.00122602	Diff. Progenitors_cHar123	JAKMIP2
ESR2	0.592862	0.515	0.265	3.30744e-13	9.54428e-09	Diff. Progenitors_cHar123	ESR2
KIF5A1	0.590364	0.456	0.147	4.99438e-23	1.44123e-18	Diff. Progenitors_cHar123	KIF5A
ZBTB201	0.590243	0.913	0.783	8.66863e-12	2.50151e-07	Diff. Progenitors_cHar123	ZBTB20
AC120193.1	0.58885	0.379	0.127	1.95954e-16	5.65465e-12	Diff. Progenitors_cHar123	AC120193.1
BEX2	0.586379	0.796	0.714	2.86432e-10	8.26556e-06	Diff. Progenitors_cHar123	BEX2
KLC1	0.585118	0.767	0.648	4.93682e-12	1.42462e-07	Diff. Progenitors_cHar123	KLC1
SYT14	0.584075	0.67	0.517	4.44777e-09	0.000128349	Diff. Progenitors_cHar123	SYT14
PHACTR11	0.577933	0.806	0.684	3.41373e-08	0.000985099	Diff. Progenitors_cHar123	PHACTR1
PCCA	0.576028	0.913	0.875	1.28522e-11	3.70877e-07	Diff. Progenitors_cHar123	PCCA
GDAP1L11	0.575945	0.34	0.043	5.97671e-52	1.7247e-47	Diff. Progenitors_cHar123	GDAP1L1
VAT1	0.575198	0.621	0.484	4.99532e-09	0.00014415	Diff. Progenitors_cHar123	VAT1
TTC9B	0.574849	0.311	0.003	0	0	Diff. Progenitors_cHar123	TTC9B
KDM5B1	0.572694	0.951	0.93	8.03264e-17	2.31798e-12	Diff. Progenitors_cHar123	KDM5B
BCAS3	0.572125	0.835	0.699	5.61041e-11	1.619e-06	Diff. Progenitors_cHar123	BCAS3
SNAP911	0.57076	0.379	0.095	2.76397e-25	7.976e-21	Diff. Progenitors_cHar123	SNAP91
KLHDC8A1	0.570209	0.505	0.251	1.3181e-13	3.80364e-09	Diff. Progenitors_cHar123	KLHDC8A
DIP2C1	0.569475	0.874	0.842	1.74489e-11	5.03522e-07	Diff. Progenitors_cHar123	DIP2C
SGIP1	0.56773	0.563	0.366	8.65683e-10	2.4981e-05	Diff. Progenitors_cHar123	SGIP1
NMNAT2	0.565669	0.388	0.072	2.29299e-38	6.61688e-34	Diff. Progenitors_cHar123	NMNAT2
TMEM196	0.561646	0.359	0.068	1.76031e-34	5.07972e-30	Diff. Progenitors_cHar123	TMEM196
YPEL3	0.561484	0.427	0.216	1.83572e-11	5.29733e-07	Diff. Progenitors_cHar123	YPEL3
FGD41	0.560185	0.864	0.825	6.27662e-10	1.81124e-05	Diff. Progenitors_cHar123	FGD4
TUBB3	0.560117	0.388	0.106	1.2824e-24	3.70061e-20	Diff. Progenitors_cHar123	TUBB3
CNGB1	0.560058	0.301	0.003	0	0	Diff. Progenitors_cHar123	CNGB1
TP53BP1	0.557983	0.913	0.834	3.35277e-14	9.6751e-10	Diff. Progenitors_cHar123	TP53BP1
SSTR21	0.557184	0.291	0.115	2.84883e-10	8.22086e-06	Diff. Progenitors_cHar123	SSTR2
PTPRN21	0.553331	0.903	0.883	2.50217e-10	7.22052e-06	Diff. Progenitors_cHar123	PTPRN2
MEIS1	0.550754	0.612	0.439	2.97814e-08	0.000859403	Diff. Progenitors_cHar123	MEIS1
FAM120B1	0.549049	0.748	0.642	5.00596e-10	1.44457e-05	Diff. Progenitors_cHar123	FAM120B
KIF3A1	0.548254	0.767	0.656	5.68201e-11	1.63966e-06	Diff. Progenitors_cHar123	KIF3A
EIF1B	0.547146	0.864	0.867	1.26319e-10	3.64519e-06	Diff. Progenitors_cHar123	EIF1B
ATP1A3	0.547016	0.301	0.022	6.02338e-81	1.73817e-76	Diff. Progenitors_cHar123	ATP1A3
C20orf194	0.546391	0.689	0.552	3.10867e-11	8.97069e-07	Diff. Progenitors_cHar123	C20orf194
LHX2	0.546302	0.825	0.821	2.20519e-07	0.00636353	Diff. Progenitors_cHar123	LHX2
SNAP25	0.545815	0.32	0.066	3.81151e-28	1.09989e-23	Diff. Progenitors_cHar123	SNAP25
MAPK8	0.543402	0.903	0.887	7.52094e-11	2.17032e-06	Diff. Progenitors_cHar123	MAPK8
NLRP1	0.543018	0.767	0.7	1.32411e-09	3.82098e-05	Diff. Progenitors_cHar123	NLRP1
ARID4B1	0.542735	0.961	0.92	1.20102e-14	3.46577e-10	Diff. Progenitors_cHar123	ARID4B
YWHAZ3	0.542622	0.99	0.985	3.7197e-15	1.07339e-10	Diff. Progenitors_cHar123	YWHAZ
IGFBPL12	0.542545	0.379	0.09	1.47993e-28	4.27064e-24	Diff. Progenitors_cHar123	IGFBPL1
ZFAND3	0.542029	0.971	0.946	6.97769e-14	2.01355e-09	Diff. Progenitors_cHar123	ZFAND3
SSBP31	0.541043	0.913	0.924	6.2591e-11	1.80619e-06	Diff. Progenitors_cHar123	SSBP3
SYT5	0.540161	0.311	0.016	2.27925e-117	6.57722e-113	Diff. Progenitors_cHar123	SYT5
NCOA21	0.538762	0.903	0.85	1.66428e-10	4.80262e-06	Diff. Progenitors_cHar123	NCOA2
TCAF1	0.537052	0.845	0.775	5.19509e-12	1.49915e-07	Diff. Progenitors_cHar123	TCAF1
DYNC1I2	0.536754	0.816	0.846	3.75483e-08	0.00108353	Diff. Progenitors_cHar123	DYNC1I2
HERC1	0.536474	0.806	0.704	1.02193e-10	2.94899e-06	Diff. Progenitors_cHar123	HERC1
PCMTD11	0.535712	0.864	0.798	6.89033e-12	1.98834e-07	Diff. Progenitors_cHar123	PCMTD1
TP53I111	0.534385	0.621	0.485	6.35171e-10	1.83291e-05	Diff. Progenitors_cHar123	TP53I11
RAB11FIP2	0.532938	0.709	0.554	8.05229e-10	2.32365e-05	Diff. Progenitors_cHar123	RAB11FIP2
EVL	0.532299	0.864	0.847	5.4497e-12	1.57262e-07	Diff. Progenitors_cHar123	EVL
RIMS11	0.531215	0.573	0.402	2.10381e-08	0.000607096	Diff. Progenitors_cHar123	RIMS1
PHF21B	0.530904	0.796	0.73	1.8601e-07	0.0053677	Diff. Progenitors_cHar123	PHF21B
BTG11	0.530651	0.864	0.785	3.20087e-10	9.23675e-06	Diff. Progenitors_cHar123	BTG1
OLFM1	0.53011	0.398	0.144	1.53865e-16	4.4401e-12	Diff. Progenitors_cHar123	OLFM1
TULP4	0.529668	0.932	0.864	7.63579e-15	2.20346e-10	Diff. Progenitors_cHar123	TULP4
PHC21	0.529288	0.854	0.767	1.21057e-12	3.49334e-08	Diff. Progenitors_cHar123	PHC2
SRRM3	0.527966	0.34	0.063	9.08579e-34	2.62189e-29	Diff. Progenitors_cHar123	SRRM3
CHN1	0.527434	0.854	0.856	9.29381e-09	0.000268192	Diff. Progenitors_cHar123	CHN1
PHF21A	0.526237	0.806	0.722	1.60356e-08	0.00046274	Diff. Progenitors_cHar123	PHF21A
LHX1	0.525094	0.272	0.034	9.06154e-42	2.61489e-37	Diff. Progenitors_cHar123	LHX1
TET2	0.522777	0.68	0.557	5.52659e-08	0.00159481	Diff. Progenitors_cHar123	TET2
PHYHIPL	0.522427	0.612	0.463	2.06426e-08	0.000595685	Diff. Progenitors_cHar123	PHYHIPL
PCSK1	0.519321	0.282	0.039	1.56106e-38	4.50476e-34	Diff. Progenitors_cHar123	PCSK1
ATL1	0.518746	0.515	0.336	2.95739e-09	8.53414e-05	Diff. Progenitors_cHar123	ATL1
EXOC6B	0.518598	0.913	0.916	1.91811e-09	5.5351e-05	Diff. Progenitors_cHar123	EXOC6B
TMEM591	0.516552	0.874	0.766	1.28025e-11	3.69441e-07	Diff. Progenitors_cHar123	TMEM59
NDST3	0.51536	0.272	0.071	2.55234e-17	7.3653e-13	Diff. Progenitors_cHar123	NDST3
FBXL20	0.514531	0.786	0.626	2.77918e-10	8.01989e-06	Diff. Progenitors_cHar123	FBXL20
GSK3B	0.513942	0.951	0.917	2.22228e-14	6.41282e-10	Diff. Progenitors_cHar123	GSK3B
LZTS1	0.51356	0.34	0.177	3.849e-08	0.00111071	Diff. Progenitors_cHar123	LZTS1
RGMA	0.510703	0.67	0.53	1.58112e-07	0.00456264	Diff. Progenitors_cHar123	RGMA
FNBP1L	0.508332	0.981	0.953	1.64288e-09	4.74086e-05	Diff. Progenitors_cHar123	FNBP1L
CRMP11	0.507908	0.67	0.596	8.94726e-08	0.00258191	Diff. Progenitors_cHar123	CRMP1
BICD11	0.503836	0.913	0.918	1.0968e-07	0.00316503	Diff. Progenitors_cHar123	BICD1
ASTN1	0.502437	0.68	0.532	9.69745e-10	2.79839e-05	Diff. Progenitors_cHar123	ASTN1
EMX2OS1	0.502233	0.602	0.417	6.13319e-08	0.00176985	Diff. Progenitors_cHar123	EMX2OS
STMN2	3.80777	0.679	0.103	5.73484e-172	1.6549e-167	Diff. Progenitors_hHAR123	STMN2
DCC	3.71908	0.904	0.424	2.96093e-98	8.54434e-94	Diff. Progenitors_hHAR123	DCC
CCSER1	3.42184	0.668	0.35	4.79059e-42	1.38242e-37	Diff. Progenitors_hHAR123	CCSER1
KCNIP4	3.26047	0.46	0.173	2.08122e-36	6.00576e-32	Diff. Progenitors_hHAR123	KCNIP4
CDKN1C	2.65038	0.957	0.566	5.94769e-105	1.71632e-100	Diff. Progenitors_hHAR123	CDKN1C
DCX	2.23739	0.952	0.524	4.23676e-96	1.2226e-91	Diff. Progenitors_hHAR123	DCX
SGCZ	2.21616	0.273	0.016	7.41478e-160	2.13968e-155	Diff. Progenitors_hHAR123	SGCZ
MAP1B	2.21442	1	0.989	8.9329e-66	2.57777e-61	Diff. Progenitors_hHAR123	MAP1B
CACNA2D1	2.17577	0.674	0.315	2.16163e-47	6.2378e-43	Diff. Progenitors_hHAR123	CACNA2D1
KCNH7	2.06522	0.888	0.527	7.43408e-62	2.14525e-57	Diff. Progenitors_hHAR123	KCNH7
HES6	2.01268	0.706	0.457	1.76162e-35	5.08351e-31	Diff. Progenitors_hHAR123	HES6
RUNX1T1	1.97553	0.556	0.064	3.09304e-177	8.9256e-173	Diff. Progenitors_hHAR123	RUNX1T1
CRABP1	1.96167	0.711	0.368	3.76227e-41	1.08568e-36	Diff. Progenitors_hHAR123	CRABP1
CADPS	1.89095	0.845	0.185	2.27224e-161	6.55701e-157	Diff. Progenitors_hHAR123	CADPS
EBF2	1.87093	0.588	0.01	0	0	Diff. Progenitors_hHAR123	EBF2
CNTNAP5	1.83492	0.38	0.015	0	0	Diff. Progenitors_hHAR123	CNTNAP5
SAMD5	1.82461	0.369	0.032	2.08329e-151	6.01175e-147	Diff. Progenitors_hHAR123	SAMD5
FSTL5	1.80806	0.321	0.024	7.83224e-151	2.26015e-146	Diff. Progenitors_hHAR123	FSTL5
KALRN	1.7961	0.968	0.793	2.7915e-76	8.05543e-72	Diff. Progenitors_hHAR123	KALRN
NRXN1	1.79254	0.647	0.272	7.15223e-50	2.06392e-45	Diff. Progenitors_hHAR123	NRXN1
PCSK2	1.77603	0.717	0.217	1.42187e-87	4.10308e-83	Diff. Progenitors_hHAR123	PCSK2
CKB	1.75443	1	0.957	4.08212e-83	1.17798e-78	Diff. Progenitors_hHAR123	CKB
SOX4	1.71506	0.995	0.968	1.59078e-79	4.59051e-75	Diff. Progenitors_hHAR123	SOX4
NCOA1	1.7134	0.898	0.732	1.11986e-55	3.23157e-51	Diff. Progenitors_hHAR123	NCOA1
ELAVL3	1.71149	0.663	0.063	1.51882e-261	4.38285e-257	Diff. Progenitors_hHAR123	ELAVL3
ADCY2	1.70794	0.289	0.073	5.60687e-34	1.61798e-29	Diff. Progenitors_hHAR123	ADCY2
SRRM4	1.69995	0.754	0.166	2.69614e-133	7.78027e-129	Diff. Progenitors_hHAR123	SRRM4
DLL3	1.64245	0.791	0.168	1.33779e-154	3.86045e-150	Diff. Progenitors_hHAR123	DLL3
TMEM163	1.6324	0.54	0.144	2.75614e-67	7.9534e-63	Diff. Progenitors_hHAR123	TMEM163
NKAIN3	1.62695	0.877	0.545	5.40348e-53	1.55928e-48	Diff. Progenitors_hHAR123	NKAIN3
AKAP6	1.61804	0.38	0.179	2.30296e-19	6.64565e-15	Diff. Progenitors_hHAR123	AKAP6
CBFA2T2	1.55757	0.882	0.738	1.42666e-41	4.11692e-37	Diff. Progenitors_hHAR123	CBFA2T2
ELAVL2	1.52174	0.818	0.523	3.195e-55	9.21981e-51	Diff. Progenitors_hHAR123	ELAVL2
MIR217HG	1.49236	0.807	0.221	1.79225e-113	5.17188e-109	Diff. Progenitors_hHAR123	MIR217HG
DACH1	1.47917	1	0.89	1.6535e-54	4.7715e-50	Diff. Progenitors_hHAR123	DACH1
RORB	1.47091	0.84	0.422	2.33781e-63	6.74622e-59	Diff. Progenitors_hHAR123	RORB
PSD3	1.46435	0.995	0.916	1.59206e-77	4.59422e-73	Diff. Progenitors_hHAR123	PSD3
AL033504.1	1.45057	0.337	0.022	3.10571e-180	8.96216e-176	Diff. Progenitors_hHAR123	AL033504.1
TAGLN3	1.44621	0.684	0.262	4.175e-63	1.20478e-58	Diff. Progenitors_hHAR123	TAGLN3
ELAVL4	1.41426	0.513	0.012	0	0	Diff. Progenitors_hHAR123	ELAVL4
FAM155A	1.4128	0.797	0.773	3.81578e-11	1.10112e-06	Diff. Progenitors_hHAR123	FAM155A
GADD45G	1.39794	0.578	0.065	9.37469e-188	2.70526e-183	Diff. Progenitors_hHAR123	GADD45G
KIF5C	1.39126	0.957	0.806	1.90078e-55	5.48509e-51	Diff. Progenitors_hHAR123	KIF5C
DENND1B	1.3729	0.861	0.53	1.87834e-59	5.42032e-55	Diff. Progenitors_hHAR123	DENND1B
MAML3	1.34932	0.979	0.849	3.59107e-48	1.03628e-43	Diff. Progenitors_hHAR123	MAML3
PLD5	1.34499	0.647	0.323	6.56718e-35	1.89509e-30	Diff. Progenitors_hHAR123	PLD5
SETBP1	1.32088	0.914	0.658	2.03929e-55	5.88477e-51	Diff. Progenitors_hHAR123	SETBP1
CASC15	1.31585	0.989	0.95	6.78201e-55	1.95708e-50	Diff. Progenitors_hHAR123	CASC15
ST18	1.30589	0.417	0.005	0	0	Diff. Progenitors_hHAR123	ST18
PRAG1	1.3013	0.615	0.379	3.12941e-27	9.03053e-23	Diff. Progenitors_hHAR123	PRAG1
RGS16	1.2914	0.487	0.098	2.09646e-83	6.04976e-79	Diff. Progenitors_hHAR123	RGS16
DLL1	1.27869	0.631	0.31	3.22713e-40	9.31253e-36	Diff. Progenitors_hHAR123	DLL1
CLSTN21	1.27667	0.508	0.206	5.28326e-32	1.52459e-27	Diff. Progenitors_hHAR123	CLSTN2
PTPRD1	1.26438	0.952	0.858	7.15135e-35	2.06366e-30	Diff. Progenitors_hHAR123	PTPRD
TUBB2B	1.26289	0.984	0.982	1.10518e-34	3.18922e-30	Diff. Progenitors_hHAR123	TUBB2B
LHX9	1.23934	0.556	0.005	0	0	Diff. Progenitors_hHAR123	LHX9
SYT1	1.23574	1	0.961	5.04661e-73	1.4563e-68	Diff. Progenitors_hHAR123	SYT1
MYO16	1.22738	0.599	0.212	3.69589e-54	1.06652e-49	Diff. Progenitors_hHAR123	MYO16
NAV1	1.2235	0.979	0.904	2.84609e-54	8.21297e-50	Diff. Progenitors_hHAR123	NAV1
INSM1	1.22042	0.674	0.005	0	0	Diff. Progenitors_hHAR123	INSM1
MAP2	1.21189	0.984	0.907	4.51835e-53	1.30386e-48	Diff. Progenitors_hHAR123	MAP2
EBF1	1.21164	0.647	0.444	1.68608e-19	4.86553e-15	Diff. Progenitors_hHAR123	EBF1
MIAT	1.20279	0.893	0.411	5.8824e-84	1.69748e-79	Diff. Progenitors_hHAR123	MIAT
KCNQ1OT1	1.18937	0.893	0.629	2.96227e-49	8.54822e-45	Diff. Progenitors_hHAR123	KCNQ1OT1
PAK31	1.18413	0.979	0.839	3.47631e-62	1.00316e-57	Diff. Progenitors_hHAR123	PAK3
RFX3	1.17478	1	0.898	8.27677e-57	2.38843e-52	Diff. Progenitors_hHAR123	RFX3
ZC3H12C	1.17105	0.797	0.483	5.80919e-48	1.67636e-43	Diff. Progenitors_hHAR123	ZC3H12C
SYP	1.16761	0.524	0.051	1.8073e-194	5.21532e-190	Diff. Progenitors_hHAR123	SYP
MAP6	1.16568	0.85	0.581	4.0871e-52	1.17941e-47	Diff. Progenitors_hHAR123	MAP6
NEUROD1	1.14325	0.444	0.002	0	0	Diff. Progenitors_hHAR123	NEUROD1
LHX5-AS1	1.14078	0.69	0.411	3.87025e-33	1.11684e-28	Diff. Progenitors_hHAR123	LHX5-AS1
ANK3	1.12684	0.679	0.642	7.25265e-10	2.0929e-05	Diff. Progenitors_hHAR123	ANK3
KLHL29	1.12294	0.578	0.328	1.03103e-26	2.97523e-22	Diff. Progenitors_hHAR123	KLHL29
ALK	1.1159	0.283	0.084	5.22322e-26	1.50726e-21	Diff. Progenitors_hHAR123	ALK
TUBA1A	1.11072	0.995	0.999	1.77385e-30	5.11879e-26	Diff. Progenitors_hHAR123	TUBA1A
BASP1	1.11046	0.968	0.942	1.84086e-44	5.31217e-40	Diff. Progenitors_hHAR123	BASP1
CAMK2N1	1.10793	0.802	0.514	2.16569e-40	6.24953e-36	Diff. Progenitors_hHAR123	CAMK2N1
PARM1	1.10607	0.668	0.201	5.61969e-74	1.62167e-69	Diff. Progenitors_hHAR123	PARM1
PCBP4	1.10481	0.797	0.35	2.53327e-72	7.31026e-68	Diff. Progenitors_hHAR123	PCBP4
NEUROG1	1.09341	0.465	0.002	0	0	Diff. Progenitors_hHAR123	NEUROG1
EOMES	1.09296	0.38	0.002	0	0	Diff. Progenitors_hHAR123	EOMES
SCG3	1.08885	0.626	0.11	2.66406e-130	7.68768e-126	Diff. Progenitors_hHAR123	SCG3
C1orf61	1.0882	0.567	0.117	2.38994e-87	6.89665e-83	Diff. Progenitors_hHAR123	C1orf61
MALAT1	1.08191	1	0.999	8.60058e-63	2.48187e-58	Diff. Progenitors_hHAR123	MALAT1
FYN	1.06666	0.984	0.908	3.94409e-53	1.13815e-48	Diff. Progenitors_hHAR123	FYN
SYNE2	1.0654	0.968	0.943	6.45673e-27	1.86322e-22	Diff. Progenitors_hHAR123	SYNE2
CTNNA2	1.06453	0.984	0.845	7.45208e-43	2.15045e-38	Diff. Progenitors_hHAR123	CTNNA2
ROBO2	1.0626	0.545	0.38	1.59739e-13	4.60959e-09	Diff. Progenitors_hHAR123	ROBO2
MLLT111	1.06222	0.925	0.832	1.11111e-34	3.20632e-30	Diff. Progenitors_hHAR123	MLLT11
INA	1.05692	0.551	0.261	2.69194e-34	7.76812e-30	Diff. Progenitors_hHAR123	INA
ONECUT2	1.05677	0.492	0.13	1.18979e-60	3.43338e-56	Diff. Progenitors_hHAR123	ONECUT2
NHLH1	1.05676	0.422	0.013	0	0	Diff. Progenitors_hHAR123	NHLH1
TFDP2	1.05469	0.989	0.945	2.48333e-38	7.16614e-34	Diff. Progenitors_hHAR123	TFDP2
PBX1	1.04496	0.957	0.953	4.24023e-12	1.2236e-07	Diff. Progenitors_hHAR123	PBX1
EPHA3	1.03441	0.385	0.104	1.30004e-39	3.75151e-35	Diff. Progenitors_hHAR123	EPHA3
TLE1	1.02708	0.84	0.582	1.61611e-44	4.66361e-40	Diff. Progenitors_hHAR123	TLE1
MEIS2	1.02692	0.866	0.749	7.0193e-24	2.02556e-19	Diff. Progenitors_hHAR123	MEIS2
DAAM1	1.02512	0.92	0.721	6.8486e-50	1.9763e-45	Diff. Progenitors_hHAR123	DAAM1
LYST	1.02128	0.503	0.159	5.12454e-49	1.47879e-44	Diff. Progenitors_hHAR123	LYST
ONECUT1	1.0171	0.583	0.022	0	0	Diff. Progenitors_hHAR123	ONECUT1
CTNND2	1.01654	0.973	0.869	2.28212e-39	6.58551e-35	Diff. Progenitors_hHAR123	CTNND2
KAT6B	0.997598	0.936	0.801	7.08081e-43	2.04331e-38	Diff. Progenitors_hHAR123	KAT6B
EBF3	0.992223	0.428	0.031	2.67634e-210	7.7231e-206	Diff. Progenitors_hHAR123	EBF3
RSPO3	0.987154	0.283	0.059	1.4827e-41	4.27862e-37	Diff. Progenitors_hHAR123	RSPO3
LRRC4C	0.982764	0.433	0.174	8.54748e-28	2.46655e-23	Diff. Progenitors_hHAR123	LRRC4C
GRIK2	0.972182	0.513	0.208	2.94217e-34	8.49023e-30	Diff. Progenitors_hHAR123	GRIK2
LINC00461	0.965206	0.364	0.033	3.38843e-138	9.77799e-134	Diff. Progenitors_hHAR123	LINC00461
CSRNP3	0.944875	0.893	0.741	6.89699e-31	1.99026e-26	Diff. Progenitors_hHAR123	CSRNP3
KHDRBS3	0.939097	0.674	0.554	1.79564e-14	5.18168e-10	Diff. Progenitors_hHAR123	KHDRBS3
SRGAP3	0.938765	0.925	0.711	2.55439e-44	7.37121e-40	Diff. Progenitors_hHAR123	SRGAP3
KCNH8	0.934806	0.759	0.307	3.95538e-57	1.1414e-52	Diff. Progenitors_hHAR123	KCNH8
NCAM1	0.934082	0.765	0.609	3.65643e-22	1.05514e-17	Diff. Progenitors_hHAR123	NCAM1
AC092691.1	0.933891	0.572	0.261	1.42696e-30	4.11778e-26	Diff. Progenitors_hHAR123	AC092691.1
PCSK1N	0.926992	0.396	0.141	1.08687e-30	3.13638e-26	Diff. Progenitors_hHAR123	PCSK1N
ZEB1	0.925473	0.952	0.896	6.38058e-36	1.84124e-31	Diff. Progenitors_hHAR123	ZEB1
GABRB3	0.922093	0.674	0.445	4.20311e-26	1.21289e-21	Diff. Progenitors_hHAR123	GABRB3
TOX3	0.920915	0.941	0.819	3.97823e-41	1.148e-36	Diff. Progenitors_hHAR123	TOX3
CELF4	0.918668	0.508	0.133	6.22579e-62	1.79658e-57	Diff. Progenitors_hHAR123	CELF4
AC233296.1	0.915293	0.963	0.884	1.69824e-29	4.90062e-25	Diff. Progenitors_hHAR123	AC233296.1
HECW1	0.914286	0.46	0.173	3.38694e-34	9.7737e-30	Diff. Progenitors_hHAR123	HECW1
DCLK1	0.914237	0.807	0.608	1.95102e-24	5.63007e-20	Diff. Progenitors_hHAR123	DCLK1
GRIA3	0.90556	0.679	0.26	1.61165e-54	4.65072e-50	Diff. Progenitors_hHAR123	GRIA3
RTN1	0.905116	0.599	0.564	8.96537e-08	0.00258714	Diff. Progenitors_hHAR123	RTN1
GDAP1	0.897512	0.813	0.558	3.88973e-38	1.12246e-33	Diff. Progenitors_hHAR123	GDAP1
FEZF2	0.894611	0.674	0.476	4.52214e-22	1.30495e-17	Diff. Progenitors_hHAR123	FEZF2
MAP4K4	0.894169	0.984	0.96	2.42886e-41	7.00896e-37	Diff. Progenitors_hHAR123	MAP4K4
NKAIN4	0.892122	0.797	0.43	4.60416e-48	1.32862e-43	Diff. Progenitors_hHAR123	NKAIN4
EYA2	0.891011	0.385	0.068	3.21616e-71	9.28087e-67	Diff. Progenitors_hHAR123	EYA2
PAM	0.889527	0.813	0.804	5.99519e-13	1.73003e-08	Diff. Progenitors_hHAR123	PAM
AL445623.2	0.889396	0.535	0.173	5.88523e-52	1.6983e-47	Diff. Progenitors_hHAR123	AL445623.2
KIAA1211	0.888817	0.947	0.861	4.97898e-36	1.43678e-31	Diff. Progenitors_hHAR123	KIAA1211
ADGRL3	0.888345	0.904	0.887	1.7031e-07	0.00491465	Diff. Progenitors_hHAR123	ADGRL3
CFAP298	0.886856	0.636	0.495	6.25708e-17	1.80561e-12	Diff. Progenitors_hHAR123	CFAP298
ABCA1	0.876449	0.786	0.431	4.96692e-48	1.4333e-43	Diff. Progenitors_hHAR123	ABCA1
KCTD8	0.872844	0.294	0.04	1.61827e-72	4.66985e-68	Diff. Progenitors_hHAR123	KCTD8
ME3	0.868282	0.674	0.457	3.98793e-22	1.1508e-17	Diff. Progenitors_hHAR123	ME3
PRSS23	0.867914	0.936	0.924	1.19732e-28	3.45511e-24	Diff. Progenitors_hHAR123	PRSS23
XKR4	0.866084	0.305	0.142	1.33721e-13	3.85878e-09	Diff. Progenitors_hHAR123	XKR4
FGD4	0.864979	0.893	0.825	2.57961e-35	7.44398e-31	Diff. Progenitors_hHAR123	FGD4
TMEM108	0.861171	0.749	0.43	2.07307e-32	5.98227e-28	Diff. Progenitors_hHAR123	TMEM108
FOXP2	0.857169	0.353	0.089	3.07891e-40	8.8848e-36	Diff. Progenitors_hHAR123	FOXP2
NFASC	0.851243	0.455	0.08	1.0609e-88	3.06143e-84	Diff. Progenitors_hHAR123	NFASC
UNCX	0.849912	0.422	0.002	0	0	Diff. Progenitors_hHAR123	UNCX
CECR2	0.849021	0.979	0.878	1.0506e-44	3.03171e-40	Diff. Progenitors_hHAR123	CECR2
DNER	0.846342	0.449	0.184	6.44539e-28	1.85995e-23	Diff. Progenitors_hHAR123	DNER
RNF24	0.845108	0.824	0.616	5.54629e-34	1.60049e-29	Diff. Progenitors_hHAR123	RNF24
TERF2IP	0.840844	0.829	0.654	1.27808e-32	3.68815e-28	Diff. Progenitors_hHAR123	TERF2IP
BAALC	0.835881	0.54	0.29	4.27371e-25	1.23326e-20	Diff. Progenitors_hHAR123	BAALC
THSD7A	0.831718	0.342	0.115	5.88863e-27	1.69928e-22	Diff. Progenitors_hHAR123	THSD7A
IPO9-AS1	0.82844	0.797	0.509	1.49512e-36	4.31446e-32	Diff. Progenitors_hHAR123	IPO9-AS1
SLC44A51	0.820562	0.856	0.733	6.88604e-22	1.9871e-17	Diff. Progenitors_hHAR123	SLC44A5
KCNQ3	0.818917	0.663	0.359	3.40053e-24	9.81292e-20	Diff. Progenitors_hHAR123	KCNQ3
BAZ2B	0.818503	0.989	0.943	3.89849e-38	1.12499e-33	Diff. Progenitors_hHAR123	BAZ2B
SYN3	0.818367	0.497	0.188	4.97433e-36	1.43544e-31	Diff. Progenitors_hHAR123	SYN3
DPYSL3	0.817154	0.947	0.872	1.7965e-39	5.18415e-35	Diff. Progenitors_hHAR123	DPYSL3
DGKI	0.815882	0.476	0.314	9.62603e-12	2.77778e-07	Diff. Progenitors_hHAR123	DGKI
H3F3B	0.814325	1	0.999	3.64815e-63	1.05275e-58	Diff. Progenitors_hHAR123	H3F3B
NCKAP5	0.813707	0.556	0.372	1.39966e-14	4.03901e-10	Diff. Progenitors_hHAR123	NCKAP5
SESN3	0.809527	0.872	0.741	1.28373e-27	3.70445e-23	Diff. Progenitors_hHAR123	SESN3
MIB1	0.809278	0.957	0.88	1.15813e-32	3.342e-28	Diff. Progenitors_hHAR123	MIB1
CACNA1B	0.808855	0.439	0.118	9.84781e-50	2.84178e-45	Diff. Progenitors_hHAR123	CACNA1B
SYT4	0.806203	0.358	0.002	0	0	Diff. Progenitors_hHAR123	SYT4
FAM57B	0.804473	0.54	0.21	2.03156e-40	5.86247e-36	Diff. Progenitors_hHAR123	FAM57B
ACVR2A	0.792608	0.652	0.416	1.70408e-23	4.91746e-19	Diff. Progenitors_hHAR123	ACVR2A
TBR1	0.790637	0.342	0.002	0	0	Diff. Progenitors_hHAR123	TBR1
NOS2	0.787022	0.283	0.057	1.96755e-43	5.67775e-39	Diff. Progenitors_hHAR123	NOS2
PRMT8	0.77978	0.385	0.019	1.96952e-262	5.68345e-258	Diff. Progenitors_hHAR123	PRMT8
MBD5	0.778803	0.979	0.899	1.35668e-36	3.91497e-32	Diff. Progenitors_hHAR123	MBD5
TMEM158	0.773954	0.342	0.122	1.18203e-25	3.41098e-21	Diff. Progenitors_hHAR123	TMEM158
GNG2	0.772377	0.663	0.321	4.5729e-40	1.3196e-35	Diff. Progenitors_hHAR123	GNG2
EYA4	0.766707	0.647	0.475	6.94381e-15	2.00378e-10	Diff. Progenitors_hHAR123	EYA4
CADM1	0.764833	0.93	0.932	1.60272e-09	4.62497e-05	Diff. Progenitors_hHAR123	CADM1
ANKS1B	0.764289	0.69	0.526	3.1806e-15	9.17826e-11	Diff. Progenitors_hHAR123	ANKS1B
KLHL24	0.762411	0.765	0.546	7.29153e-33	2.10412e-28	Diff. Progenitors_hHAR123	KLHL24
PLPPR1	0.758388	0.396	0.263	9.95904e-09	0.000287388	Diff. Progenitors_hHAR123	PLPPR1
NRCAM	0.750779	0.861	0.804	2.73628e-15	7.89607e-11	Diff. Progenitors_hHAR123	NRCAM
CBLB	0.750124	0.711	0.475	1.17415e-26	3.38825e-22	Diff. Progenitors_hHAR123	CBLB
BLCAP	0.74762	0.829	0.566	6.1387e-39	1.77144e-34	Diff. Progenitors_hHAR123	BLCAP
LINC01830	0.743727	0.61	0.46	4.07038e-09	0.000117459	Diff. Progenitors_hHAR123	LINC01830
PPM1L	0.736212	0.85	0.695	7.94863e-26	2.29374e-21	Diff. Progenitors_hHAR123	PPM1L
SNAP91	0.735412	0.412	0.094	1.3633e-54	3.93409e-50	Diff. Progenitors_hHAR123	SNAP91
PLXNA2	0.735125	0.417	0.162	2.90415e-28	8.3805e-24	Diff. Progenitors_hHAR123	PLXNA2
WNT5B	0.734834	0.93	0.933	1.0628e-17	3.06693e-13	Diff. Progenitors_hHAR123	WNT5B
EMX2OS	0.73298	0.717	0.416	4.14401e-31	1.19584e-26	Diff. Progenitors_hHAR123	EMX2OS
AC098829.1	0.731556	0.572	0.291	8.58247e-23	2.47664e-18	Diff. Progenitors_hHAR123	AC098829.1
LSAMP	0.728288	0.957	0.911	1.9041e-14	5.49466e-10	Diff. Progenitors_hHAR123	LSAMP
ASCL1	0.725395	0.39	0.013	0	0	Diff. Progenitors_hHAR123	ASCL1
SCG5	0.721791	0.701	0.389	3.24242e-33	9.35665e-29	Diff. Progenitors_hHAR123	SCG5
NOVA1	0.721314	0.952	0.913	6.51019e-28	1.87865e-23	Diff. Progenitors_hHAR123	NOVA1
FMNL2	0.720889	0.947	0.886	2.85215e-27	8.23046e-23	Diff. Progenitors_hHAR123	FMNL2
RNF165	0.717381	0.829	0.61	7.44438e-30	2.14822e-25	Diff. Progenitors_hHAR123	RNF165
APP	0.716054	0.947	0.95	5.48632e-18	1.58319e-13	Diff. Progenitors_hHAR123	APP
GNG3	0.713584	0.364	0.154	1.33072e-20	3.84007e-16	Diff. Progenitors_hHAR123	GNG3
EDIL3	0.711305	0.337	0.058	2.0656e-62	5.9607e-58	Diff. Progenitors_hHAR123	EDIL3
SLC22A23	0.710149	0.594	0.415	8.92332e-15	2.575e-10	Diff. Progenitors_hHAR123	SLC22A23
TRIM2	0.709792	0.791	0.669	3.62308e-20	1.04551e-15	Diff. Progenitors_hHAR123	TRIM2
TOX	0.706894	0.658	0.43	3.73009e-18	1.07639e-13	Diff. Progenitors_hHAR123	TOX
ADAM12	0.705076	0.364	0.14	1.67482e-23	4.83304e-19	Diff. Progenitors_hHAR123	ADAM12
FTX	0.702462	0.989	0.969	1.69166e-37	4.88161e-33	Diff. Progenitors_hHAR123	FTX
AKT3	0.702319	0.973	0.885	3.88756e-25	1.12183e-20	Diff. Progenitors_hHAR123	AKT3
PLCL1	0.702289	0.326	0.061	2.72479e-54	7.86292e-50	Diff. Progenitors_hHAR123	PLCL1
MIR137HG	0.702122	0.353	0.038	1.78382e-113	5.14757e-109	Diff. Progenitors_hHAR123	MIR137HG
NBEA	0.701866	0.952	0.867	6.88518e-30	1.98686e-25	Diff. Progenitors_hHAR123	NBEA
KDM5B	0.698939	0.995	0.93	5.49176e-46	1.58476e-41	Diff. Progenitors_hHAR123	KDM5B
KLHL35	0.698884	0.385	0.073	2.07462e-65	5.98673e-61	Diff. Progenitors_hHAR123	KLHL35
NRP1	0.697016	0.588	0.341	3.68679e-22	1.0639e-17	Diff. Progenitors_hHAR123	NRP1
GABBR2	0.696704	0.283	0.027	5.53409e-103	1.59697e-98	Diff. Progenitors_hHAR123	GABBR2
MAGI2	0.696268	0.888	0.749	1.64748e-16	4.75414e-12	Diff. Progenitors_hHAR123	MAGI2
SSTR2	0.696023	0.358	0.114	6.15287e-31	1.77554e-26	Diff. Progenitors_hHAR123	SSTR2
TSHZ2	0.692026	0.497	0.242	2.20868e-20	6.37358e-16	Diff. Progenitors_hHAR123	TSHZ2
NDRG4	0.689078	0.422	0.175	1.60215e-26	4.62332e-22	Diff. Progenitors_hHAR123	NDRG4
SLC17A6	0.688792	0.257	0.001	0	0	Diff. Progenitors_hHAR123	SLC17A6
TENM4	0.679414	0.733	0.723	8.13e-08	0.00234607	Diff. Progenitors_hHAR123	TENM4
PIK3R1	0.678356	0.722	0.554	3.23391e-21	9.33208e-17	Diff. Progenitors_hHAR123	PIK3R1
CELF2	0.677752	0.829	0.781	3.38033e-09	9.75462e-05	Diff. Progenitors_hHAR123	CELF2
JUND1	0.675025	0.936	0.821	3.14689e-21	9.08099e-17	Diff. Progenitors_hHAR123	JUND
ACSL4	0.673545	0.856	0.764	5.88506e-20	1.69825e-15	Diff. Progenitors_hHAR123	ACSL4
AC104041.11	0.673331	0.84	0.629	8.68363e-21	2.50583e-16	Diff. Progenitors_hHAR123	AC104041.1
DPYD	0.673253	0.444	0.33	1.70425e-07	0.00491794	Diff. Progenitors_hHAR123	DPYD
SLC16A2	0.663762	0.695	0.443	1.63135e-27	4.7076e-23	Diff. Progenitors_hHAR123	SLC16A2
NRXN3	0.663106	0.727	0.644	3.65152e-08	0.00105372	Diff. Progenitors_hHAR123	NRXN3
PPP1R1A	0.66308	0.497	0.268	2.89234e-20	8.34642e-16	Diff. Progenitors_hHAR123	PPP1R1A
SEMA3A	0.662781	0.722	0.538	4.06214e-17	1.17221e-12	Diff. Progenitors_hHAR123	SEMA3A
UBE2L6	0.661826	0.791	0.622	3.57585e-22	1.03188e-17	Diff. Progenitors_hHAR123	UBE2L6
CPE	0.661226	0.856	0.683	2.8128e-27	8.1169e-23	Diff. Progenitors_hHAR123	CPE
KMT2E	0.661079	0.941	0.882	2.50026e-33	7.21499e-29	Diff. Progenitors_hHAR123	KMT2E
CHRNA3	0.660752	0.305	0.015	1.16981e-212	3.37573e-208	Diff. Progenitors_hHAR123	CHRNA3
GNG8	0.658513	0.332	0.015	9.76206e-254	2.81704e-249	Diff. Progenitors_hHAR123	GNG8
CCNG2	0.657189	0.749	0.548	5.75907e-25	1.66189e-20	Diff. Progenitors_hHAR123	CCNG2
MTCL1	0.656132	0.433	0.175	2.84787e-27	8.21809e-23	Diff. Progenitors_hHAR123	MTCL1
ATP6V1G1	0.655555	0.984	0.981	3.58985e-39	1.03592e-34	Diff. Progenitors_hHAR123	ATP6V1G1
STMN4	0.652995	0.364	0.084	2.15744e-46	6.22572e-42	Diff. Progenitors_hHAR123	STMN4
SAMD3	0.647728	0.262	0.126	1.5488e-10	4.46936e-06	Diff. Progenitors_hHAR123	SAMD3
PNRC1	0.646616	0.818	0.522	1.06921e-31	3.08541e-27	Diff. Progenitors_hHAR123	PNRC1
SERINC1	0.639883	0.807	0.658	2.56289e-23	7.39572e-19	Diff. Progenitors_hHAR123	SERINC1
CEP170	0.639827	0.909	0.829	3.04825e-26	8.79634e-22	Diff. Progenitors_hHAR123	CEP170
KLHDC8A	0.637005	0.572	0.25	1.5265e-31	4.40502e-27	Diff. Progenitors_hHAR123	KLHDC8A
ZBTB18	0.63692	0.556	0.304	1.09938e-23	3.17247e-19	Diff. Progenitors_hHAR123	ZBTB18
SSBP2	0.636882	0.952	0.902	4.59524e-18	1.32605e-13	Diff. Progenitors_hHAR123	SSBP2
RCAN2	0.636406	0.62	0.384	3.62441e-22	1.04589e-17	Diff. Progenitors_hHAR123	RCAN2
BTG1	0.633609	0.888	0.785	4.41069e-22	1.27279e-17	Diff. Progenitors_hHAR123	BTG1
CORO2B	0.633497	0.545	0.26	4.60485e-29	1.32882e-24	Diff. Progenitors_hHAR123	CORO2B
2023-03-01	0.631666	0.738	0.581	8.69735e-12	2.50979e-07	Diff. Progenitors_hHAR123	2023-03-01
LRRN1	0.630816	0.866	0.806	6.14543e-20	1.77339e-15	Diff. Progenitors_hHAR123	LRRN1
SERPINI1	0.624592	0.444	0.078	8.38835e-84	2.42063e-79	Diff. Progenitors_hHAR123	SERPINI1
DGKB	0.624018	0.283	0.078	1.58184e-27	4.56472e-23	Diff. Progenitors_hHAR123	DGKB
PTPRO	0.620095	0.503	0.269	8.88655e-19	2.56439e-14	Diff. Progenitors_hHAR123	PTPRO
EMX2	0.614819	0.77	0.484	5.87076e-27	1.69413e-22	Diff. Progenitors_hHAR123	EMX2
PHACTR1	0.613888	0.866	0.683	4.55898e-19	1.31558e-14	Diff. Progenitors_hHAR123	PHACTR1
SOX11	0.613538	0.995	0.991	1.4736e-34	4.25237e-30	Diff. Progenitors_hHAR123	SOX11
FGF14	0.609298	0.455	0.209	3.30285e-21	9.53104e-17	Diff. Progenitors_hHAR123	FGF14
ARHGEF9	0.601881	0.781	0.573	2.25988e-25	6.52134e-21	Diff. Progenitors_hHAR123	ARHGEF9
PPFIA2	0.598511	0.588	0.389	1.09173e-15	3.15041e-11	Diff. Progenitors_hHAR123	PPFIA2
PCMTD1	0.597676	0.93	0.798	1.44069e-29	4.1574e-25	Diff. Progenitors_hHAR123	PCMTD1
TPD52	0.597264	0.364	0.197	1.22999e-12	3.54938e-08	Diff. Progenitors_hHAR123	TPD52
GPC2	0.595734	0.679	0.388	4.7695e-31	1.37633e-26	Diff. Progenitors_hHAR123	GPC2
ZBTB20	0.594695	0.93	0.783	3.40719e-19	9.83213e-15	Diff. Progenitors_hHAR123	ZBTB20
RIMS1	0.593829	0.62	0.401	1.72142e-17	4.96751e-13	Diff. Progenitors_hHAR123	RIMS1
PHACTR3	0.593557	0.455	0.108	3.177e-57	9.16785e-53	Diff. Progenitors_hHAR123	PHACTR3
BEX1	0.591945	0.893	0.813	1.12308e-21	3.24088e-17	Diff. Progenitors_hHAR123	BEX1
NRG1	0.588977	0.449	0.27	2.60673e-12	7.52224e-08	Diff. Progenitors_hHAR123	NRG1
RERE	0.588622	1	0.978	3.70595e-22	1.06943e-17	Diff. Progenitors_hHAR123	RERE
ATCAY	0.585476	0.551	0.278	6.93977e-27	2.00261e-22	Diff. Progenitors_hHAR123	ATCAY
ADARB21	0.585367	0.374	0.251	3.37155e-07	0.00972929	Diff. Progenitors_hHAR123	ADARB2
KIDINS220	0.584985	0.866	0.762	6.82117e-22	1.96838e-17	Diff. Progenitors_hHAR123	KIDINS220
PTPRN2	0.584363	0.973	0.883	6.42718e-21	1.85469e-16	Diff. Progenitors_hHAR123	PTPRN2
THSD7B	0.580525	0.358	0.121	2.34168e-26	6.75738e-22	Diff. Progenitors_hHAR123	THSD7B
ZSWIM6	0.577326	0.968	0.926	2.16562e-20	6.24934e-16	Diff. Progenitors_hHAR123	ZSWIM6
CPEB4	0.575254	0.631	0.347	2.5348e-29	7.31466e-25	Diff. Progenitors_hHAR123	CPEB4
UNC79	0.573153	0.508	0.207	1.87202e-31	5.4021e-27	Diff. Progenitors_hHAR123	UNC79
DMRTA1	0.571298	0.487	0.285	6.55731e-15	1.89224e-10	Diff. Progenitors_hHAR123	DMRTA1
SEZ6L2	0.570071	0.519	0.226	4.11753e-31	1.1882e-26	Diff. Progenitors_hHAR123	SEZ6L2
NOL4	0.56882	0.449	0.219	9.56929e-21	2.76141e-16	Diff. Progenitors_hHAR123	NOL4
2023-09-06	0.568556	0.717	0.624	8.56598e-14	2.47189e-09	Diff. Progenitors_hHAR123	2023-09-06
NHS	0.56726	0.471	0.307	1.13364e-10	3.27134e-06	Diff. Progenitors_hHAR123	NHS
ERC2	0.565573	0.856	0.761	3.64647e-15	1.05226e-10	Diff. Progenitors_hHAR123	ERC2
TP53I11	0.564967	0.62	0.485	1.77851e-13	5.13223e-09	Diff. Progenitors_hHAR123	TP53I11
IGFBPL1	0.563906	0.428	0.089	7.35984e-67	2.12383e-62	Diff. Progenitors_hHAR123	IGFBPL1
ROBO1	0.562447	0.861	0.866	2.63662e-10	7.60849e-06	Diff. Progenitors_hHAR123	ROBO1
EPB41L4A	0.559112	0.38	0.118	5.23308e-34	1.51011e-29	Diff. Progenitors_hHAR123	EPB41L4A
SSBP3	0.554736	0.963	0.924	1.7717e-21	5.1126e-17	Diff. Progenitors_hHAR123	SSBP3
DST	0.553041	0.904	0.883	1.75007e-09	5.05018e-05	Diff. Progenitors_hHAR123	DST
PLCL2	0.552755	0.39	0.218	1.32433e-12	3.82161e-08	Diff. Progenitors_hHAR123	PLCL2
GDAP1L1	0.55188	0.374	0.042	1.78641e-113	5.15505e-109	Diff. Progenitors_hHAR123	GDAP1L1
RUFY3	0.550265	0.834	0.82	6.00109e-14	1.73173e-09	Diff. Progenitors_hHAR123	RUFY3
GLUL	0.548804	0.807	0.792	5.35439e-09	0.000154512	Diff. Progenitors_hHAR123	GLUL
FSIP2	0.548782	0.668	0.401	3.41328e-22	9.84969e-18	Diff. Progenitors_hHAR123	FSIP2
STXBP5	0.548749	0.701	0.54	4.21039e-16	1.21499e-11	Diff. Progenitors_hHAR123	STXBP5
NKAIN1	0.548424	0.674	0.532	3.97244e-14	1.14633e-09	Diff. Progenitors_hHAR123	NKAIN1
ARMH4	0.547481	0.872	0.682	6.08457e-24	1.75582e-19	Diff. Progenitors_hHAR123	ARMH4
KIF5A	0.547071	0.465	0.146	1.18984e-42	3.43353e-38	Diff. Progenitors_hHAR123	KIF5A
PPP1R9A	0.546132	0.93	0.866	1.40613e-14	4.05768e-10	Diff. Progenitors_hHAR123	PPP1R9A
ZNF804A	0.543345	0.273	0.107	1.00599e-14	2.90299e-10	Diff. Progenitors_hHAR123	ZNF804A
ROR1	0.543317	0.599	0.471	4.7827e-12	1.38014e-07	Diff. Progenitors_hHAR123	ROR1
SCN3A	0.542715	0.283	0.022	4.38727e-123	1.26603e-118	Diff. Progenitors_hHAR123	SCN3A
NCOA2	0.542583	0.92	0.85	8.51084e-16	2.45597e-11	Diff. Progenitors_hHAR123	NCOA2
TMEM59	0.541274	0.914	0.766	1.07795e-29	3.11065e-25	Diff. Progenitors_hHAR123	TMEM59
CNR1	0.54002	0.332	0.029	4.52956e-128	1.3071e-123	Diff. Progenitors_hHAR123	CNR1
SOX5	0.536982	0.995	0.977	1.5483e-13	4.46794e-09	Diff. Progenitors_hHAR123	SOX5
ZNF254	0.536911	0.893	0.803	1.11335e-21	3.2128e-17	Diff. Progenitors_hHAR123	ZNF254
NOVA2	0.536611	0.594	0.35	7.16532e-23	2.0677e-18	Diff. Progenitors_hHAR123	NOVA2
NLK	0.536437	0.759	0.627	3.19332e-16	9.21495e-12	Diff. Progenitors_hHAR123	NLK
EPB41	0.536204	0.898	0.899	4.95963e-09	0.00014312	Diff. Progenitors_hHAR123	EPB41
DIP2C	0.531945	0.893	0.841	4.14548e-19	1.19626e-14	Diff. Progenitors_hHAR123	DIP2C
GALNT18	0.530118	0.305	0.158	7.82937e-11	2.25932e-06	Diff. Progenitors_hHAR123	GALNT18
MOB3B	0.529154	0.631	0.554	4.59921e-08	0.00132719	Diff. Progenitors_hHAR123	MOB3B
RTN41	0.527436	0.989	0.973	4.14059e-20	1.19485e-15	Diff. Progenitors_hHAR123	RTN4
BICD1	0.523023	0.947	0.918	1.42853e-14	4.1223e-10	Diff. Progenitors_hHAR123	BICD1
CTIF	0.522324	0.631	0.372	1.89694e-23	5.47401e-19	Diff. Progenitors_hHAR123	CTIF
CCDC88C	0.521992	0.626	0.537	2.75708e-10	7.95609e-06	Diff. Progenitors_hHAR123	CCDC88C
SLC4A10	0.521249	0.262	0.027	2.37008e-87	6.83934e-83	Diff. Progenitors_hHAR123	SLC4A10
NEURL1B	0.52117	0.385	0.108	2.52563e-40	7.2882e-36	Diff. Progenitors_hHAR123	NEURL1B
FNDC5	0.520881	0.358	0.053	3.05693e-80	8.82139e-76	Diff. Progenitors_hHAR123	FNDC5
SLC6A8	0.518916	0.615	0.46	3.52821e-15	1.01813e-10	Diff. Progenitors_hHAR123	SLC6A8
JAKMIP2	0.518874	0.818	0.758	8.66663e-15	2.50093e-10	Diff. Progenitors_hHAR123	JAKMIP2
FAM120B	0.51473	0.781	0.642	7.71282e-17	2.22569e-12	Diff. Progenitors_hHAR123	FAM120B
CHST8	0.514186	0.251	0.017	4.69888e-125	1.35596e-120	Diff. Progenitors_hHAR123	CHST8
MXI1	0.513823	0.642	0.432	8.36385e-20	2.41356e-15	Diff. Progenitors_hHAR123	MXI1
KIF3A	0.51379	0.797	0.656	9.36926e-21	2.70369e-16	Diff. Progenitors_hHAR123	KIF3A
CELF3	0.51319	0.364	0.026	1.7358e-178	5.009e-174	Diff. Progenitors_hHAR123	CELF3
STXBP1	0.512942	0.508	0.287	5.92265e-20	1.7091e-15	Diff. Progenitors_hHAR123	STXBP1
SENP7	0.509839	0.775	0.603	1.78879e-21	5.16192e-17	Diff. Progenitors_hHAR123	SENP7
CTNNA3	0.509419	0.674	0.559	8.45877e-08	0.00244095	Diff. Progenitors_hHAR123	CTNNA3
CRMP1	0.509164	0.813	0.595	1.5046e-25	4.34182e-21	Diff. Progenitors_hHAR123	CRMP1
DPYSL5	0.50623	0.824	0.777	5.22579e-13	1.50801e-08	Diff. Progenitors_hHAR123	DPYSL5
FBXO16	0.50438	0.684	0.596	4.63064e-10	1.33626e-05	Diff. Progenitors_hHAR123	FBXO16
ARID4B	0.503843	0.957	0.92	2.15267e-22	6.21196e-18	Diff. Progenitors_hHAR123	ARID4B
NPTX2	0.501053	0.316	0.086	1.5261e-33	4.40387e-29	Diff. Progenitors_hHAR123	NPTX2
WSB1	0.500496	0.973	0.924	1.37264e-27	3.96104e-23	Diff. Progenitors_hHAR123	WSB1
