# Supplementary material for: An ancient enhancer rapidly evolving in the human lineage promotes neural development and cognitive flexibility
Source: Sci Adv. 2025 Aug 13;11(33):eadt0534. doi: 10.1126/sciadv.adt0534 (PMC12346275; doi:10.1126/sciadv.adt0534)
Supplement: Supplementary file 2 — Tables S1 to S4 [file sciadv.adt0534_tables_s1_to_s4.zip › adt0534_table_s2.xlsx]

## Sheet: Legend
	Tables Content
	Sheet1. Differentially expressed genes identified from HAR123-KO vs WT (hHAR123) hESCs (q<0.01,|Log2FC|>1)
	Sheet2. Differentially expressed genes identified from HAR123-KO vs WT (hHAR123) human neuroectodermal cells (q<0.01,|Log2FC|>1)
	Sheet3. Differentially expressed genes identified from cHAR123-KI vs WT (hHAR123) hESCs (q<0.01,|Log2FC|>1)
	Sheet4. Differentially expressed genes identified from cHAR123-KI vs WT (hHAR123) human neuroectodermal cells (q<0.01,|Log2FC|>1)
	Sheet5. Differentially expressed genes identified from mHAR123-KI vs WT (hHAR123) hESCs (q<0.01,|Log2FC|>1)
	Sheet6. Differentially expressed genes identified from mHAR123-KI vs WT (hHAR123) human neuroectodermal cells (q<0.01,|Log2FC|>1)

## Sheet: Sheet1
Differentially expressed genes identified from HAR123-KO vs WT (hHAR123) hESCs (q<0.01,|Log2FC|>1)
	baseMean	log2FoldChange	pvalue	padj	symbol
ENSG00000234273	67.4025	2.47694	2.94525e-21	2.8475e-19	NA
ENSG00000205358	38.3984	2.41919	8.70868e-13	4.30444e-11	MT1H
ENSG00000106366	185.567	2.27367	2.25338e-50	6.95624e-48	SERPINE1
ENSG00000142185	42.8442	2.25303	1.97362e-12	9.33545e-11	TRPM2
ENSG00000136167	526.227	2.21222	6.77967e-132	9.17654e-129	LCP1
ENSG00000254339	724.998	2.17928	1.5121e-167	2.66069e-164	NA
ENSG00000105205	85.5641	2.15164	5.71343e-23	6.13009e-21	CLC
ENSG00000175077	35.4185	2.12897	4.5216e-10	1.63037e-08	RTP1
ENSG00000143632	1036.15	2.05492	1.81297e-216	6.38022e-213	ACTA1
ENSG00000135046	41.2895	2.05096	2.08349e-10	8.00461e-09	ANXA1
ENSG00000248663	40.7747	2.03144	1.61754e-10	6.3109e-09	NA
ENSG00000180543	250.391	2.00278	9.15096e-55	3.09655e-52	TSPYL5
ENSG00000287492	62.4175	1.9764	2.92623e-15	1.81943e-13	NA
ENSG00000243004	315.012	1.97351	8.01332e-66	3.61545e-63	NA
ENSG00000254951	77.2106	1.93108	8.39445e-18	6.47846e-16	LOC283299
ENSG00000162722	47.4621	1.89936	4.30116e-11	1.78498e-09	TRIM58
ENSG00000176928	410.558	1.88416	1.8883e-69	1.07182e-66	GCNT4
ENSG00000164241	25.5452	1.85502	2.83904e-06	5.37736e-05	C5orf63
ENSG00000172965	646.33	1.84029	1.15281e-108	1.19322e-105	MIR4435-2HG
ENSG00000105971	43.714	1.83778	4.42354e-10	1.59917e-08	CAV2
ENSG00000183378	46.7167	1.81817	5.29696e-09	1.64674e-07	OVCH2
ENSG00000163017	242.519	1.75887	1.69702e-44	4.45684e-42	ACTG2
ENSG00000186439	321.384	1.70696	1.27607e-52	4.00958e-50	TRDN
ENSG00000224167	23.2848	1.68112	3.17491e-05	0.00046018	NA
ENSG00000146592	69.7723	1.66634	1.02463e-12	4.9943e-11	CREB5
ENSG00000222041	360.39	1.65539	4.4471e-54	1.4491e-51	CYTOR
ENSG00000254365	72.8613	1.65321	1.47427e-13	8.03132e-12	NA
ENSG00000254297	83.7821	1.6485	3.12251e-13	1.65493e-11	NA
ENSG00000169715	23.0366	1.63227	0.000128334	0.00156166	MT1E
ENSG00000133488	75.5618	1.62613	9.62871e-13	4.71941e-11	SEC14L4
ENSG00000125144	159.296	1.6213	6.80176e-25	8.42844e-23	MT1G
ENSG00000282024	36.1453	1.60222	1.78641e-06	3.55183e-05	NA
ENSG00000169031	43.0983	1.57316	3.44951e-07	7.94471e-06	COL4A3
ENSG00000261121	32.6687	1.5628	5.0191e-06	8.96609e-05	LINC02473
ENSG00000225542	117.461	1.56048	2.58129e-18	2.05522e-16	ZNF385D-AS1
ENSG00000164265	580.494	1.55296	2.05511e-76	1.29149e-73	SCGB3A2
ENSG00000129194	73.1871	1.55262	2.14082e-11	9.21024e-10	SOX15
ENSG00000258609	64.9628	1.52395	8.64827e-11	3.49025e-09	LINC-ROR
ENSG00000267374	209.981	1.5216	7.30774e-29	1.08972e-26	MIR924HG
ENSG00000092607	181.642	1.50432	9.86243e-26	1.26671e-23	TBX15
ENSG00000123610	22.3235	1.50292	0.000361707	0.00386436	TNFAIP6
ENSG00000147869	92.6558	1.4821	1.09144e-12	5.27607e-11	CER1
ENSG00000288968	31.9352	1.46229	2.09023e-05	0.00031652	NA
ENSG00000189430	60.3877	1.4607	2.48987e-09	8.11328e-08	NCR1
ENSG00000232293	42.3378	1.45813	4.96354e-07	1.11259e-05	PAICSP7
ENSG00000118946	147.368	1.44321	5.48028e-20	4.82155e-18	PCDH17
ENSG00000106631	43.3705	1.44051	2.78618e-06	5.29434e-05	MYL7
ENSG00000204121	66.6308	1.44016	4.4059e-09	1.3844e-07	NA
ENSG00000286511	84.8729	1.40524	7.78019e-11	3.16899e-09	NA
ENSG00000105974	171.223	1.39679	1.50711e-19	1.27496e-17	CAV1
ENSG00000248019	43.3393	1.39675	6.77679e-06	0.000116109	FAM13A-AS1
ENSG00000253348	56.925	1.39438	5.15252e-07	1.1491e-05	NA
ENSG00000149591	2974.35	1.3905	2.91932e-230	1.28421e-226	TAGLN
ENSG00000226673	162.147	1.37795	1.37495e-20	1.27335e-18	LINC01108
ENSG00000182261	57.5071	1.37064	2.64213e-08	7.41482e-07	NLRP10
ENSG00000120669	22.7155	1.35419	0.000821933	0.00778822	SOHLH2
ENSG00000166573	51.9863	1.34922	6.90148e-07	1.50481e-05	GALR1
ENSG00000188984	42.1451	1.34646	1.75586e-05	0.000270646	AADACL3
ENSG00000288967	178.524	1.32064	1.06382e-20	9.9042e-19	NA
ENSG00000162631	64.61	1.31672	9.55134e-08	2.43221e-06	NTNG1
ENSG00000122641	44.4624	1.31436	2.57394e-06	4.9283e-05	INHBA
ENSG00000026025	2866.57	1.3025	1.15635e-252	6.7824e-249	VIM
ENSG00000136960	88.909	1.30177	1.16823e-10	4.65072e-09	ENPP2
ENSG00000170542	785.484	1.29953	4.89016e-72	2.96715e-69	SERPINB9
ENSG00000182070	71.1525	1.29048	6.81154e-09	2.07722e-07	OR52A1
ENSG00000267696	24.8361	1.28707	0.00070112	0.00680094	NA
ENSG00000288597	347.699	1.28287	2.38648e-36	4.88284e-34	RAB9B
ENSG00000233056	1481.98	1.27885	5.6674e-130	7.12311e-127	ERVH48-1
ENSG00000170891	74.1605	1.27781	4.99469e-09	1.55827e-07	CYTL1
ENSG00000166869	39.5043	1.27101	2.6381e-05	0.000390658	CHP2
ENSG00000289205	362.842	1.26465	4.9814e-36	9.84861e-34	NA
ENSG00000197959	196.827	1.24218	8.54594e-21	7.99864e-19	DNM3
ENSG00000118473	76.8664	1.22385	2.02663e-07	4.90517e-06	SGIP1
ENSG00000160712	200.995	1.21865	1.25524e-18	1.01784e-16	IL6R
ENSG00000138772	508.136	1.21466	6.87331e-47	1.88973e-44	ANXA3
ENSG00000140945	60.9807	1.2019	1.15847e-06	2.4095e-05	CDH13
ENSG00000141052	134.968	1.19696	8.95397e-13	4.41328e-11	MYOCD
ENSG00000288774	92.3332	1.19547	8.9701e-10	3.13793e-08	NA
ENSG00000020577	526.655	1.19377	5.15061e-46	1.39431e-43	SAMD4A
ENSG00000159251	889.227	1.19285	3.21916e-66	1.49064e-63	ACTC1
ENSG00000255666	2615.89	1.18752	1.1816e-195	2.97021e-192	NA
ENSG00000276476	252.366	1.18466	3.07839e-22	3.11306e-20	LINC00540
ENSG00000158023	84.2571	1.18054	2.83442e-08	7.87907e-07	CFAP251
ENSG00000226530	44.0857	1.17197	9.44936e-05	0.00121543	NA
ENSG00000206262	287.579	1.16577	2.5324e-26	3.32539e-24	FOXL2NB
ENSG00000234787	301.752	1.15639	2.25419e-27	3.0988e-25	LINC00458
ENSG00000204677	28.63	1.15627	0.000942702	0.00877196	FAM153CP
ENSG00000141096	58.8663	1.15254	2.78101e-06	5.29434e-05	DPEP3
ENSG00000205592	83.3649	1.14941	2.23257e-08	6.33619e-07	MUC19
ENSG00000125378	104.029	1.14838	1.17192e-09	4.02756e-08	BMP4
ENSG00000151702	29.1838	1.14617	0.000746686	0.0071914	FLI1
ENSG00000198417	89.8942	1.14101	1.04836e-08	3.11603e-07	MT1F
ENSG00000100311	473.188	1.13608	1.43837e-39	3.28695e-37	PDGFB
ENSG00000242715	224.143	1.13503	1.21822e-19	1.04565e-17	CCDC169
ENSG00000165379	50.2014	1.13346	1.19947e-05	0.000192047	LRFN5
ENSG00000287839	38.8696	1.13274	0.000139685	0.00168464	NA
ENSG00000105695	44.6927	1.12593	5.09816e-05	0.000707471	MAG
ENSG00000253507	291.298	1.10841	2.11678e-19	1.78214e-17	NA
ENSG00000143507	34.7386	1.10822	0.00045579	0.00472603	DUSP10
ENSG00000271860	82.8792	1.10097	9.83652e-08	2.5012e-06	LOC101927314
ENSG00000133710	269.167	1.09725	1.50263e-21	1.46891e-19	SPINK5
ENSG00000197181	121.811	1.09617	6.60875e-10	2.33509e-08	PIWIL2
ENSG00000257474	139.964	1.09547	9.03298e-12	4.00364e-10	NA
ENSG00000088386	70.9589	1.09331	6.65464e-07	1.45279e-05	SLC15A1
ENSG00000285689	34.6708	1.08086	0.000626118	0.00617245	NA
ENSG00000282048	348.67	1.07548	3.96742e-27	5.41168e-25	NA
ENSG00000113319	1512.09	1.06402	1.18934e-92	8.71985e-90	RASGRF2
ENSG00000145632	411.116	1.06094	7.85392e-28	1.14213e-25	PLK2
ENSG00000157542	105.407	1.05063	6.09425e-09	1.87801e-07	KCNJ6
ENSG00000196159	571.271	1.04991	3.00601e-37	6.45046e-35	FAT4
ENSG00000138172	41.2802	1.04902	0.000274328	0.00306286	CALHM2
ENSG00000221923	420.151	1.04434	1.87732e-27	2.60104e-25	ZNF880
ENSG00000138061	80.9963	1.0425	3.04692e-07	7.11056e-06	CYP1B1
ENSG00000100678	44.943	1.0384	0.000239713	0.00272128	SLC8A3
ENSG00000171466	1572.26	1.03801	7.38227e-94	5.64776e-91	ZNF562
ENSG00000180347	49.0802	1.03541	7.4894e-05	0.000996097	ITPRID1
ENSG00000151623	93.1702	1.03524	5.04709e-07	1.12844e-05	NR3C2
ENSG00000064042	111.459	1.033	1.52249e-07	3.77852e-06	LIMCH1
ENSG00000215866	329.226	1.03156	9.49351e-23	9.89655e-21	LINC01356
ENSG00000162873	82.6713	1.03009	1.43139e-06	2.93551e-05	KLHDC8A
ENSG00000274317	217.607	1.02894	5.63405e-16	3.78384e-14	NA
ENSG00000184545	56.3496	1.02855	6.45218e-05	0.000873999	DUSP8
ENSG00000152822	41.8595	1.02773	0.000406203	0.00426253	GRM1
ENSG00000108379	143.621	1.02101	4.59331e-11	1.90174e-09	WNT3
ENSG00000197462	334.913	1.01786	5.49731e-23	5.9344e-21	NA
ENSG00000198093	1078.4	1.017	5.50484e-67	2.76752e-64	ZNF649
ENSG00000087510	180.627	1.01511	3.65123e-13	1.90644e-11	TFAP2C
ENSG00000250337	830.902	1.01458	1.26032e-48	3.63552e-46	PURPL
ENSG00000280623	69.6061	1.00772	6.49061e-06	0.00011186	NA
ENSG00000211459	89.6394	1.00386	2.68209e-07	6.32627e-06	NA
ENSG00000182718	1893.11	1.00134	2.82746e-95	2.26146e-92	ANXA2
ENSG00000150594	64.4007	-1.0417	8.33282e-06	0.000138064	ADRA2A
ENSG00000129990	145.061	-1.09133	2.62027e-12	1.2295e-10	SYT5
ENSG00000095596	107.579	-1.13345	2.26789e-09	7.45902e-08	CYP26A1
ENSG00000185839	69.4087	-1.21696	1.95223e-07	4.74467e-06	AK2P1
ENSG00000198797	37.1111	-1.25391	4.93281e-05	0.000687234	BRINP2
ENSG00000249158	160.121	-1.28942	4.13298e-17	3.05563e-15	PCDHA11
ENSG00000288595	588.142	-1.30472	2.69595e-57	9.4876e-55	NA
ENSG00000188816	94.7994	-1.47582	1.04357e-12	5.05858e-11	HMX2
ENSG00000233058	43.7174	-1.51016	1.99324e-07	4.83767e-06	NA
ENSG00000204065	24.9478	-1.54971	0.000152045	0.00181709	TCEAL5
ENSG00000286733	29.5477	-1.57277	1.77301e-05	0.000272433	LINC02348
ENSG00000167637	110.949	-1.72618	2.34949e-20	2.13101e-18	ZNF283
ENSG00000242242	89.639	-1.79022	4.317e-17	3.17833e-15	NA
ENSG00000277011	22.4693	-1.85556	1.43904e-05	0.000226114	NA
ENSG00000188580	23.7811	-2.03334	4.13557e-06	7.51751e-05	NKAIN2
ENSG00000250616	95.1548	-2.32396	1.47905e-26	1.97162e-24	NA
ENSG00000240253	92.9812	-3.35926	4.26756e-37	9.04723e-35	NA
ENSG00000289069	31.6482	-3.54417	1.99735e-13	1.07808e-11	NA
ENSG00000178162	229.043	-3.67127	9.43671e-91	6.64193e-88	NA
ENSG00000143869	42.2065	-3.70002	8.83863e-18	6.79146e-16	GDF7
ENSG00000145908	115.91	-4.14898	1.16011e-48	3.40223e-46	ZNF300
ENSG00000164430	30.6913	-4.16044	6.34688e-14	3.52302e-12	CGAS
ENSG00000140403	31.4109	-4.24918	2.10962e-14	1.22511e-12	DNAJA4
ENSG00000289456	136.506	-6.9965	4.22275e-31	7.14456e-29	NA
ENSG00000286449	21.5803	-7.77528	2.22668e-10	8.53608e-09	NA
ENSG00000227124	251.782	-8.15018	1.13093e-35	2.16304e-33	ZNF717

## Sheet: Sheet2
Differentially expressed genes identified from HAR123-KO vs WT (hHAR123) human neuroectodermal cells (q<0.01,|Log2FC|>1)
	baseMean	log2FoldChange	pvalue	padj	symbol
ENSG00000187098	18.9826	7.68732	4.32923e-10	4.12629e-09	MITF
ENSG00000230294	13.7532	7.22127	1.03114e-08	8.72395e-08	NA
ENSG00000065371	8.50829	6.53263	4.99415e-07	3.46081e-06	ROPN1
ENSG00000113555	7.45157	6.33721	1.46975e-06	9.64551e-06	PCDH12
ENSG00000189056	2361.53	6.32994	0	0	RELN
ENSG00000187140	2243.56	6.27293	0	0	FOXD3
ENSG00000114547	13.1316	6.17644	9.09701e-07	6.13538e-06	ROPN1B
ENSG00000224516	12.4624	6.10173	1.23841e-06	8.22785e-06	NA
ENSG00000171234	34.6654	6.09675	3.65388e-12	4.09037e-11	UGT2B7
ENSG00000009709	1491.03	6.08452	0	0	PAX7
ENSG00000237412	181.949	6.07139	7.69751e-58	3.7636e-56	PRSS56
ENSG00000279455	6.1118	6.05212	6.79617e-06	4.0606e-05	NA
ENSG00000132854	1685.7	6.04453	0	0	KANK4
ENSG00000135318	11.5365	5.98548	2.07655e-06	1.33795e-05	NT5E
ENSG00000224209	11.1821	5.94261	2.72664e-06	1.73065e-05	LINC00466
ENSG00000256258	5.443	5.88539	1.39102e-05	7.95961e-05	NA
ENSG00000106034	98.992	5.86966	5.49796e-34	1.59249e-32	CPED1
ENSG00000008196	4175	5.86404	0	0	TFAP2B
ENSG00000140287	204.077	5.84267	8.96467e-68	5.34818e-66	HDC
ENSG00000265451	9.88725	5.76096	6.59039e-06	3.95042e-05	NA
ENSG00000000971	4.91431	5.74042	2.99509e-05	0.000162378	CFH
ENSG00000112936	4.91431	5.74042	2.99509e-05	0.000162378	C7
ENSG00000205426	4.60961	5.64632	4.59669e-05	0.000241224	KRT81
ENSG00000163295	4.58585	5.64064	4.93476e-05	0.000257892	ALPI
ENSG00000238010	25.2514	5.6346	2.68721e-10	2.61541e-09	NA
ENSG00000160307	47.9276	5.5534	1.20989e-18	1.98977e-17	S100B
ENSG00000101327	254.607	5.54798	2.10562e-91	1.72947e-89	PDYN
ENSG00000230798	436.594	5.51738	5.8139e-156	8.30386e-154	FOXD3-AS1
ENSG00000245870	4.13996	5.48917	9.49758e-05	0.000474045	LINC00682
ENSG00000286749	4.136	5.48826	0.000124252	0.000609881	NA
ENSG00000156194	4.13384	5.48756	9.35473e-05	0.000467395	PPEF2
ENSG00000163283	3.94189	5.42138	0.000122604	0.000602199	ALPP
ENSG00000213854	21.0707	5.36928	2.37727e-09	2.13329e-08	CNN2P6
ENSG00000250992	3.62603	5.29961	0.000209537	0.000992213	NA
ENSG00000224863	3.60623	5.29365	0.000238424	0.00111768	LINC01398
ENSG00000260364	7.1091	5.27187	5.73912e-05	0.000297355	NA
ENSG00000166106	1550.56	5.23307	0	0	ADAMTS15
ENSG00000277829	31.4358	5.2012	1.06951e-13	1.34472e-12	NA
ENSG00000151617	1637.28	5.18588	0	0	EDNRA
ENSG00000250378	3.30405	5.16462	0.00037718	0.00170369	LOC107986453
ENSG00000135960	3.29901	5.16297	0.000407742	0.00182806	EDAR
ENSG00000259847	6.59769	5.16223	9.15133e-05	0.000458341	LINC02126
ENSG00000250125	3.27453	5.15491	0.000417442	0.00186578	LINC02232
ENSG00000248943	6.431	5.12788	0.00010845	0.000536585	NA
ENSG00000122176	173.698	5.12599	9.47209e-69	5.81851e-67	FMOD
ENSG00000251254	41.3028	5.09996	1.40928e-17	2.198e-16	NA
ENSG00000287385	3.10129	5.07736	0.000721469	0.00307282	LOC107984016
ENSG00000186564	6.10779	5.05024	0.000147188	0.000714118	FOXD2
ENSG00000248750	2.98207	5.01572	0.000737829	0.00313491	NA
ENSG00000272566	2.9601	5.0077	0.000932876	0.00387782	NA
ENSG00000287029	2.95867	5.00718	0.000717853	0.00305855	NA
ENSG00000166959	2.95255	5.00494	0.000761319	0.00322102	MS4A8
ENSG00000019549	809.708	4.99361	0	0	SNAI2
ENSG00000280219	470.122	4.92509	1.08006e-186	1.94505e-184	NA
ENSG00000231252	5.59386	4.92107	0.000249766	0.00116576	LOC101926964
ENSG00000233891	2.78148	4.91965	0.00113487	0.0046253	NA
ENSG00000134954	2635.6	4.88243	0	0	ETS1
ENSG00000187783	5.44655	4.88016	0.000293037	0.00135184	TMEM72
ENSG00000213222	2.65505	4.84758	0.00146362	0.00583718	TOMM40P4
ENSG00000255274	2.65253	4.84656	0.00151046	0.00600249	NA
ENSG00000286428	2.64893	4.84503	0.0014067	0.00563032	NA
ENSG00000189058	5.31256	4.84102	0.000393604	0.00176987	APOD
ENSG00000241175	2.62696	4.83598	0.00179628	0.00702898	RN7SL494P
ENSG00000251688	5.27814	4.83468	0.000351242	0.00159448	NA
ENSG00000226985	2.62157	4.83351	0.00218081	0.00837265	LINC01203
ENSG00000257813	5.2623	4.83141	0.000371716	0.00167979	LOC400026
ENSG00000100146	3998.24	4.82887	0	0	SOX10
ENSG00000229425	5.13401	4.78753	0.000435926	0.00194032	LOC101927745
ENSG00000230246	28.3469	4.77519	3.34999e-13	4.07423e-12	SPATA31C1
ENSG00000162654	2.48902	4.75454	0.00230894	0.00880978	GBP4
ENSG00000163121	2.47678	4.74903	0.00197039	0.00763968	NEURL3
ENSG00000229537	2.46814	4.74525	0.00199171	0.0077141	LINC01739
ENSG00000244414	2.46453	4.7437	0.00200063	0.00774345	CFHR1
ENSG00000218819	2.4631	4.74297	0.00238492	0.00907936	TDRD15
ENSG00000164106	72.41	4.71566	5.05168e-31	1.35619e-29	SCRG1
ENSG00000204248	1346.94	4.68691	0	0	COL11A2
ENSG00000250846	4.78107	4.68277	0.000619303	0.00267602	EPHA5-AS1
ENSG00000174145	44.255	4.67554	7.06139e-20	1.22451e-18	NWD2
ENSG00000077943	497.245	4.65474	1.14172e-200	2.3149e-198	ITGA8
ENSG00000253496	4.66479	4.64732	0.00098725	0.00408219	NA
ENSG00000258910	8.7031	4.64692	5.06843e-05	0.000264544	NA
ENSG00000023839	278.22	4.58079	6.81725e-116	7.29371e-114	ABCC2
ENSG00000080573	948.63	4.54575	0	0	COL5A3
ENSG00000136944	1056.06	4.52443	0	0	LMX1B
ENSG00000226812	4.2528	4.51541	0.00122978	0.00498133	NA
ENSG00000125378	251.477	4.4971	2.21416e-106	2.17618e-104	BMP4
ENSG00000267280	4.13567	4.46359	0.00141081	0.00564517	TBX2-AS1
ENSG00000223392	4.13351	4.46306	0.00152551	0.00605651	CLDN10-AS1
ENSG00000138379	26.7574	4.45735	1.44948e-12	1.67502e-11	MSTN
ENSG00000185168	4.08806	4.4549	0.00156278	0.00618499	NA
ENSG00000157554	7.55549	4.44997	0.000148289	0.000718739	ERG
ENSG00000174502	55.8746	4.42322	5.25998e-25	1.11973e-23	SLC26A9
ENSG00000260802	346.907	4.41973	1.76936e-146	2.35325e-144	SERTM2
ENSG00000164318	204.955	4.41661	1.65663e-87	1.30169e-85	EGFLAM
ENSG00000258584	11.0159	4.40671	4.14888e-06	2.56214e-05	FAM181A-AS1
ENSG00000135477	3.9643	4.40619	0.00188658	0.00734419	KRT87P
ENSG00000279622	3.96286	4.40569	0.00176126	0.00690735	NA
ENSG00000271239	3.95926	4.40469	0.00174027	0.00682987	NA
ENSG00000115297	14.512	4.38835	1.73704e-07	1.27762e-06	TLX2
ENSG00000087510	1082.11	4.37835	0	0	TFAP2C
ENSG00000138650	1137.37	4.34645	0	0	PCDH10
ENSG00000136457	3.76118	4.33093	0.00230019	0.00878099	CHAD
ENSG00000188487	182.407	4.32931	3.20603e-78	2.22382e-76	INSC
ENSG00000112077	6.8676	4.30884	0.000321902	0.00147165	RHAG
ENSG00000131386	69.3511	4.30712	9.33591e-31	2.4788e-29	GALNT15
ENSG00000244280	27.2447	4.27191	4.90858e-13	5.88583e-12	ECEL1P2
ENSG00000149633	640.973	4.26757	6.27895e-258	1.71747e-255	KIAA1755
ENSG00000143171	30.2092	4.26002	3.05127e-14	3.9601e-13	RXRG
ENSG00000125084	1704.78	4.24263	0	0	WNT1
ENSG00000144285	182.214	4.2396	1.3301e-78	9.24818e-77	SCN1A
ENSG00000061337	466.989	4.21786	6.02986e-188	1.09269e-185	LZTS1
ENSG00000286387	22.8831	4.20872	6.27363e-11	6.42068e-10	NA
ENSG00000136542	16.1384	4.2013	2.03603e-08	1.66383e-07	GALNT5
ENSG00000113389	619.547	4.19217	2.51072e-255	6.74036e-253	NPR3
ENSG00000261329	12.8686	4.18752	5.52599e-07	3.81841e-06	NA
ENSG00000140090	70.2703	4.17926	1.77271e-31	4.81253e-30	SLC24A4
ENSG00000250241	135.46	4.15822	3.51827e-58	1.72896e-56	PCDH10-DT
ENSG00000165617	1343.75	4.10284	0	0	DACT1
ENSG00000172005	5.89994	4.06942	0.000743669	0.00315741	MAL
ENSG00000171551	771.021	4.06091	5.4233e-295	1.76678e-292	ECEL1
ENSG00000119866	117.034	4.04856	5.4065e-50	2.25873e-48	BCL11A
ENSG00000162552	479.727	4.0479	5.47646e-196	1.05155e-193	WNT4
ENSG00000154342	87.3534	4.04732	7.92127e-38	2.54967e-36	WNT3A
ENSG00000197308	5.75371	4.02982	0.00083364	0.00350095	GATA3-AS1
ENSG00000080224	86.2284	4.02177	7.9232e-38	2.54967e-36	EPHA6
ENSG00000266524	160.658	4.02129	2.32675e-68	1.40253e-66	GDF10
ENSG00000287763	5.74416	4.00102	0.00107009	0.0043878	NA
ENSG00000187398	154.579	3.99217	2.07564e-63	1.11446e-61	LUZP2
ENSG00000187122	1141.36	3.98537	0	0	SLIT1
ENSG00000107485	13.9827	3.9846	1.68465e-07	1.24255e-06	GATA3
ENSG00000075223	359.875	3.97761	1.02661e-149	1.41069e-147	SEMA3C
ENSG00000124429	5.65337	3.97269	0.00103514	0.00425774	POF1B
ENSG00000253164	8.22316	3.96129	6.20963e-05	0.000320189	NA
ENSG00000188783	1061.53	3.94244	0	0	PRELP
ENSG00000177910	40.7355	3.94223	1.30455e-17	2.03794e-16	SPATA31C2
ENSG00000215475	10.685	3.92622	7.26365e-06	4.32448e-05	SIAH3
ENSG00000287729	5.48266	3.92531	0.00126319	0.00510025	LOC105373174
ENSG00000224842	61.9648	3.92468	5.52011e-28	1.3162e-26	NA
ENSG00000237087	16.2245	3.91446	2.85955e-08	2.29159e-07	NA
ENSG00000169031	8.09777	3.90336	8.92206e-05	0.000448252	COL4A3
ENSG00000170044	7.8656	3.88938	0.000133103	0.000650793	ZPLD1
ENSG00000251449	4.90188	3.79644	0.00229593	0.00877052	MTND1P19
ENSG00000112175	460.436	3.78478	1.11511e-185	1.98352e-183	BMP5
ENSG00000198598	822.333	3.78172	0	0	MMP17
ENSG00000205221	17.2858	3.77347	3.22317e-08	2.56667e-07	VIT
ENSG00000116016	168.739	3.77289	9.79853e-71	6.18951e-69	EPAS1
ENSG00000065361	2432.9	3.7699	0	0	ERBB3
ENSG00000177098	263.002	3.75395	3.9949e-108	4.02181e-106	SCN4B
ENSG00000118257	6504.84	3.73754	0	0	NRP2
ENSG00000260834	77.7072	3.7186	4.0302e-32	1.11287e-30	NA
ENSG00000126785	63.797	3.71392	7.05172e-26	1.55955e-24	RHOJ
ENSG00000158887	409.26	3.7063	3.17847e-161	4.75034e-159	MPZ
ENSG00000162878	2832.4	3.70239	0	0	PKDCC
ENSG00000182168	370.063	3.68726	3.89671e-153	5.48452e-151	UNC5C
ENSG00000184232	193.562	3.68464	5.20444e-77	3.5011e-75	OAF
ENSG00000187690	9.24616	3.67681	2.79453e-05	0.000152245	EZHIP
ENSG00000164161	33.9043	3.65433	2.72153e-15	3.75932e-14	HHIP
ENSG00000187821	86.0675	3.65386	1.61129e-35	4.87151e-34	HELT
ENSG00000289455	11.1764	3.63944	3.86923e-06	2.40457e-05	NA
ENSG00000267547	6.79897	3.63889	0.000352755	0.00160034	NA
ENSG00000146374	78.1654	3.63705	6.51261e-34	1.88262e-32	RSPO3
ENSG00000185614	93.8446	3.6316	2.27581e-39	7.57575e-38	INKA1
ENSG00000103710	102.755	3.62048	3.12657e-16	4.57375e-15	RASL12
ENSG00000163132	575.191	3.6062	3.99899e-227	8.98811e-225	MSX1
ENSG00000106789	582.443	3.59793	5.98742e-229	1.35624e-226	CORO2A
ENSG00000007350	71.7027	3.59426	2.14666e-30	5.61736e-29	TKTL1
ENSG00000163064	117.412	3.59174	1.24865e-49	5.12795e-48	EN1
ENSG00000170961	482.213	3.58697	1.22393e-184	2.16382e-182	HAS2
ENSG00000182103	83.0408	3.56041	2.55414e-33	7.2817e-32	FAM181B
ENSG00000170927	142.938	3.55758	5.86599e-57	2.83464e-55	PKHD1
ENSG00000137203	838.002	3.5472	0	0	TFAP2A
ENSG00000246898	6.28969	3.54288	0.000704919	0.00300919	NA
ENSG00000223764	56.518	3.54109	4.47591e-24	9.15194e-23	LINC02593
ENSG00000241219	8.22937	3.52008	9.56216e-05	0.000477104	NA
ENSG00000140807	4071.66	3.51053	0	0	NKD1
ENSG00000204583	16.3456	3.50321	6.89624e-08	5.32981e-07	LRCOL1
ENSG00000113361	3387.86	3.4942	0	0	CDH6
ENSG00000005981	6.10589	3.49023	0.000923207	0.00384148	ASB4
ENSG00000230699	54.858	3.48557	4.85859e-24	9.91345e-23	NA
ENSG00000146013	52.3948	3.48114	3.98158e-22	7.60989e-21	GFRA3
ENSG00000169884	382.924	3.47771	2.59844e-143	3.36335e-141	WNT10B
ENSG00000102048	10.069	3.47699	1.65527e-05	9.36262e-05	ASB9
ENSG00000019991	19.8509	3.46442	2.20301e-09	1.98429e-08	HGF
ENSG00000079101	10.0253	3.46076	1.79859e-05	0.000101082	CLUL1
ENSG00000124225	25.8572	3.45793	8.88925e-12	9.64577e-11	PMEPA1
ENSG00000278909	401.527	3.45105	1.51124e-157	2.2242e-155	NA
ENSG00000120149	228.029	3.4351	1.37915e-88	1.09855e-86	MSX2
ENSG00000112414	62.589	3.43489	8.87278e-26	1.9504e-24	ADGRG6
ENSG00000137868	680.28	3.42475	8.03347e-258	2.17684e-255	STRA6
ENSG00000204121	65.7581	3.40874	3.21869e-26	7.20082e-25	NA
ENSG00000168779	7.76392	3.40456	0.00015796	0.00076268	SHOX2
ENSG00000075891	836.425	3.39726	0	0	PAX2
ENSG00000136160	229.069	3.36115	3.16679e-88	2.51556e-86	EDNRB
ENSG00000112319	375.662	3.35978	8.84217e-146	1.16532e-143	EYA4
ENSG00000081189	208.011	3.35488	8.72585e-81	6.21615e-79	MEF2C
ENSG00000050767	660.231	3.349	1.34432e-244	3.36011e-242	COL23A1
ENSG00000049130	91.2633	3.34859	3.14215e-35	9.40181e-34	KITLG
ENSG00000205086	16.393	3.32959	1.00737e-07	7.65198e-07	LINC02898
ENSG00000154310	820.945	3.32915	1.62157e-307	5.59714e-305	TNIK
ENSG00000176402	5.39379	3.31185	0.00230003	0.00878099	GJC3
ENSG00000197587	1261.32	3.30711	0	0	DMBX1
ENSG00000229950	18.3853	3.30683	1.94706e-08	1.59427e-07	NA
ENSG00000276476	47.0163	3.30018	5.12131e-19	8.55834e-18	LINC00540
ENSG00000129009	32.2454	3.29633	1.67747e-13	2.08027e-12	ISLR
ENSG00000232022	19.8146	3.28722	6.95535e-09	5.97167e-08	NA
ENSG00000163898	10.8702	3.28532	1.74608e-05	9.83598e-05	LIPH
ENSG00000279752	10.6624	3.28057	1.39521e-05	7.98039e-05	NA
ENSG00000138653	135.449	3.27702	1.04032e-53	4.69829e-52	NDST4
ENSG00000170374	55.1459	3.27503	9.88231e-23	1.92559e-21	SP7
ENSG00000198768	10.6962	3.27369	1.59085e-05	9.03353e-05	APCDD1L
ENSG00000100599	141.915	3.26874	6.39859e-54	2.9033e-52	RIN3
ENSG00000160678	8.71847	3.25406	9.91968e-05	0.000493009	S100A1
ENSG00000154122	115.89	3.25274	1.43636e-44	5.31874e-43	ANKH
ENSG00000125864	50.5159	3.23852	4.24972e-21	7.73972e-20	BFSP1
ENSG00000276600	90.5468	3.23549	2.89426e-35	8.68698e-34	RAB7B
ENSG00000235141	6.90365	3.22565	0.000557565	0.00243135	NA
ENSG00000272438	8.57658	3.22422	0.000115521	0.000569723	NA
ENSG00000162599	168.3	3.21818	1.84793e-63	9.94041e-62	NFIA
ENSG00000111432	549.222	3.21764	1.00522e-204	2.11199e-202	FZD10
ENSG00000267102	21.931	3.19574	7.33618e-10	6.87255e-09	NA
ENSG00000187634	101.478	3.19145	4.93902e-40	1.67488e-38	SAMD11
ENSG00000158270	1662	3.18852	0	0	COLEC12
ENSG00000184347	831.214	3.1741	6.20035e-297	2.04287e-294	SLIT3
ENSG00000114529	187.039	3.1733	1.32432e-71	8.42049e-70	C3orf52
ENSG00000258583	6.61536	3.17225	0.000883867	0.00369582	LINC01500
ENSG00000143320	5702.7	3.15884	0	0	CRABP2
ENSG00000152192	2862.54	3.14968	0	0	POU4F1
ENSG00000117983	23.0859	3.14498	4.06351e-10	3.88451e-09	MUC5B
ENSG00000154856	709.152	3.12893	2.04221e-249	5.28677e-247	APCDD1
ENSG00000223561	11.3453	3.123	1.6439e-05	9.30801e-05	LOC646588
ENSG00000260372	6.44842	3.11016	0.00108258	0.00443525	AQP4-AS1
ENSG00000280309	17.432	3.10172	7.45023e-08	5.72824e-07	NA
ENSG00000121068	31.8915	3.09923	6.62122e-13	7.85498e-12	TBX2
ENSG00000176387	75.0719	3.09851	1.52262e-28	3.71606e-27	HSD11B2
ENSG00000261121	8.0045	3.08615	0.000363115	0.00164323	LINC02473
ENSG00000007312	14.1075	3.08123	1.92455e-06	1.24554e-05	CD79B
ENSG00000149575	45.7245	3.07946	3.48274e-18	5.61928e-17	SCN2B
ENSG00000188770	14.1444	3.0744	1.87267e-06	1.21369e-05	OPTC
ENSG00000177468	43.6223	3.0733	1.94599e-07	1.42157e-06	OLIG3
ENSG00000144668	299.991	3.06978	2.87025e-102	2.71075e-100	ITGA9
ENSG00000287886	6.33525	3.06305	0.00147673	0.00588461	NA
ENSG00000165899	15.5426	3.05266	3.4233e-07	2.42856e-06	OTOGL
ENSG00000123572	6.11259	3.0462	0.00164454	0.0064829	NRK
ENSG00000260785	24.4882	3.04618	8.42233e-10	7.85452e-09	CASC17
ENSG00000174600	10.6379	3.04096	4.55155e-05	0.000238985	CMKLR1
ENSG00000235750	18.2985	3.03867	5.05993e-08	3.95012e-07	KIAA0040
ENSG00000265477	22.7743	3.03526	1.98018e-09	1.79361e-08	NA
ENSG00000111077	194.845	3.03446	1.64021e-68	9.9908e-67	TNS2
ENSG00000152208	189.91	3.03396	6.05163e-70	3.78149e-68	GRID2
ENSG00000143869	764.528	3.03092	3.77967e-255	1.00539e-252	GDF7
ENSG00000171243	13.6867	3.02189	1.53863e-06	1.0068e-05	SOSTDC1
ENSG00000149972	13.8868	3.02085	4.50356e-06	2.76645e-05	CNTN5
ENSG00000100505	743.83	3.00896	4.55899e-234	1.04907e-231	TRIM9
ENSG00000225930	10.522	3.00573	2.85548e-05	0.000155274	LINC02249
ENSG00000261488	41.6542	2.98767	6.91383e-16	9.87486e-15	TBILA
ENSG00000168679	45.85	2.97493	1.39118e-17	2.17092e-16	SLC16A4
ENSG00000248690	26.4307	2.96168	6.01465e-11	6.16214e-10	NA
ENSG00000121690	23.2141	2.95406	7.23967e-10	6.78652e-09	DEPDC7
ENSG00000186603	102.508	2.9438	4.52627e-33	1.28284e-31	HPDL
ENSG00000185112	373.736	2.94308	1.47508e-121	1.62618e-119	FAM43A
ENSG00000245688	56.165	2.94123	3.99133e-21	7.28285e-20	NA
ENSG00000266076	10.0669	2.92788	5.42529e-05	0.000281901	NA
ENSG00000064300	4258.84	2.92697	0	0	NGFR
ENSG00000140859	232.552	2.92099	1.09671e-81	7.98944e-80	KIFC3
ENSG00000148704	7.31412	2.91514	0.00120087	0.0048758	VAX1
ENSG00000145681	63.893	2.90816	1.09288e-23	2.19743e-22	HAPLN1
ENSG00000196660	130.051	2.90343	6.16605e-46	2.34003e-44	SLC30A10
ENSG00000179066	8.40172	2.89305	0.000289668	0.00133885	NA
ENSG00000151012	2178.04	2.88279	0	0	SLC7A11
ENSG00000118322	6.8845	2.88219	0.000974002	0.00402971	ATP10B
ENSG00000164692	7795.92	2.87411	0	0	COL1A2
ENSG00000229191	209.547	2.86801	2.48796e-68	1.49659e-66	NA
ENSG00000204335	602.977	2.86789	1.1011e-67	6.55551e-66	SP5
ENSG00000183508	68.7701	2.86479	3.85846e-25	8.25624e-24	TENT5C
ENSG00000236279	79.6633	2.86095	1.20471e-27	2.85371e-26	CLEC2L
ENSG00000261210	195.338	2.8597	1.36421e-67	8.08872e-66	CLEC19A
ENSG00000163982	9.7933	2.85864	0.000136262	0.000664889	OTOP1
ENSG00000184226	652.119	2.85791	2.23501e-194	4.26327e-192	PCDH9
ENSG00000158955	14.8934	2.85616	2.99378e-06	1.89028e-05	WNT9B
ENSG00000272902	6.73726	2.84035	0.00157387	0.00622634	TBC1D8-AS1
ENSG00000181965	153.489	2.83637	7.91284e-50	3.28219e-48	NEUROG1
ENSG00000006116	7.99791	2.82807	0.000645421	0.002781	CACNG3
ENSG00000164626	887.934	2.82376	3.11786e-284	9.5157e-282	KCNK5
ENSG00000139679	43.1088	2.81815	8.3896e-16	1.19122e-14	LPAR6
ENSG00000279673	18.388	2.79776	2.00321e-07	1.46116e-06	NA
ENSG00000013619	153.787	2.79556	3.79763e-51	1.62402e-49	MAMLD1
ENSG00000279146	22.4458	2.7936	9.42024e-09	8.00031e-08	NA
ENSG00000164438	19.6381	2.78062	3.92558e-08	3.10555e-07	TLX3
ENSG00000254880	15.6239	2.77706	1.32369e-06	8.76035e-06	PKNOX2-DT
ENSG00000285570	49.5995	2.77516	2.34164e-18	3.81639e-17	NA
ENSG00000271776	27.1944	2.76776	2.70439e-10	2.63036e-09	LOC780529
ENSG00000240563	784.29	2.76443	6.35651e-222	1.39622e-219	L1TD1
ENSG00000215386	32.3822	2.76223	1.71009e-11	1.82422e-10	MIR99AHG
ENSG00000198879	1054.92	2.76062	0	0	SFMBT2
ENSG00000036828	7.69056	2.75658	0.000814308	0.0034282	CASR
ENSG00000267868	8.96334	2.74138	0.000408109	0.00182875	NA
ENSG00000250619	6.43979	2.74001	0.0020902	0.00805682	NA
ENSG00000134323	1028.95	2.7396	2.60768e-276	7.56071e-274	MYCN
ENSG00000136960	764.402	2.73741	2.62765e-234	6.09489e-232	ENPP2
ENSG00000140067	7.64423	2.72223	0.00102042	0.00420258	FAM181A
ENSG00000186047	12.6634	2.72054	1.61357e-05	9.15534e-05	DLEU7
ENSG00000115556	89.4425	2.70782	2.01075e-28	4.88681e-27	PLCD4
ENSG00000183691	282.488	2.70511	4.33632e-84	3.26564e-82	NOG
ENSG00000250208	239.247	2.70439	1.52525e-77	1.043e-75	FZD10-AS1
ENSG00000001626	14.9738	2.70243	6.2696e-06	3.76982e-05	CFTR
ENSG00000089041	28.878	2.70101	1.85526e-10	1.8284e-09	P2RX7
ENSG00000198624	7.38974	2.69712	0.000999897	0.00412801	CCDC69
ENSG00000126733	40.7343	2.68382	6.40318e-14	8.14628e-13	DACH2
ENSG00000224020	16.2222	2.68154	1.46332e-06	9.60552e-06	MIR181A2HG
ENSG00000113722	8.71524	2.6806	0.000518375	0.00227345	CDX1
ENSG00000260249	51.6796	2.67309	3.89293e-18	6.26717e-17	NA
ENSG00000163191	127.573	2.67294	1.80336e-40	6.1951e-39	S100A11
ENSG00000150594	77.0911	2.67088	5.94835e-24	1.2069e-22	ADRA2A
ENSG00000123243	29.605	2.66458	3.37298e-10	3.24688e-09	ITIH5
ENSG00000278982	7.23854	2.65694	0.00155507	0.0061595	NA
ENSG00000151468	177.641	2.65522	1.86716e-54	8.63421e-53	CCDC3
ENSG00000092607	102.047	2.65476	3.73264e-32	1.03169e-30	TBX15
ENSG00000189152	8.37665	2.65102	0.000581188	0.00252487	GRAPL
ENSG00000176971	42.9212	2.64223	1.67199e-13	2.07435e-12	FIBIN
ENSG00000119917	9.53198	2.64055	0.000292688	0.00135065	IFIT3
ENSG00000140481	150.394	2.63917	3.06225e-47	1.19017e-45	CCDC33
ENSG00000284730	27.5372	2.63815	1.55919e-09	1.42161e-08	TMDD1
ENSG00000267364	7.01224	2.62128	0.00229655	0.00877171	NA
ENSG00000235280	9.58688	2.62033	0.000230598	0.00108327	NA
ENSG00000106258	15.2847	2.62022	5.58855e-06	3.38426e-05	CYP3A5
ENSG00000248127	11.8298	2.61767	3.74444e-05	0.000199351	NA
ENSG00000140092	8.33466	2.60172	0.00108775	0.00445328	FBLN5
ENSG00000232265	7.08199	2.58483	0.00252411	0.00955156	LINC02805
ENSG00000154274	14.9105	2.57186	1.53206e-05	8.71334e-05	C4orf19
ENSG00000187323	2646.6	2.56984	0	0	DCC
ENSG00000154188	36.584	2.55754	1.23125e-12	1.43139e-11	ANGPT1
ENSG00000261786	128.813	2.5524	1.6953e-35	5.12017e-34	NA
ENSG00000277478	11.3963	2.54178	6.95659e-05	0.000356422	MIR6165
ENSG00000269113	537.313	2.5336	1.3005e-137	1.60453e-135	TRABD2B
ENSG00000155052	113.957	2.53183	2.69663e-35	8.119e-34	CNTNAP5
ENSG00000285873	15.8727	2.5314	3.47005e-06	2.17208e-05	LOC105376845
ENSG00000170891	12.3684	2.52623	8.38244e-05	0.000423194	CYTL1
ENSG00000231680	8.8525	2.52252	0.000625082	0.00269817	NA
ENSG00000184305	135.96	2.50649	1.09601e-41	3.8659e-40	CCSER1
ENSG00000224940	65.3417	2.50455	2.79077e-20	4.92487e-19	PRRT4
ENSG00000123360	750.774	2.49978	2.72086e-197	5.33031e-195	PDE1B
ENSG00000204767	14.3053	2.49653	1.2588e-05	7.25599e-05	INSYN2B
ENSG00000163081	34.2683	2.48536	5.21705e-11	5.36584e-10	CCDC140
ENSG00000182836	46.015	2.48271	4.16643e-14	5.37134e-13	PLCXD3
ENSG00000034239	29.7477	2.48012	5.30505e-10	5.02662e-09	EFCAB1
ENSG00000111859	346.098	2.47753	3.6236e-95	3.16454e-93	NEDD9
ENSG00000281852	19.5552	2.47495	4.28756e-07	2.9984e-06	NA
ENSG00000116852	2103.87	2.4749	0	0	KIF21B
ENSG00000269891	48.9586	2.46634	1.18649e-15	1.67077e-14	ARHGAP19-SLIT1
ENSG00000260573	8.83681	2.46518	0.000922636	0.00383977	NA
ENSG00000241956	15.159	2.45872	1.92332e-05	0.000107281	LOC102546299
ENSG00000108950	7.65886	2.45861	0.00226088	0.0086487	FAM20A
ENSG00000128606	87.3543	2.45589	1.19498e-26	2.72598e-25	LRRC17
ENSG00000144355	7.61552	2.44696	0.00171573	0.00674248	DLX1
ENSG00000146122	742.484	2.44592	6.07956e-184	1.06831e-181	DAAM2
ENSG00000258670	14.9792	2.44306	8.54751e-06	5.04944e-05	NA
ENSG00000147724	9.65169	2.43992	0.000808025	0.00340423	FAM135B
ENSG00000122012	940.354	2.43837	7.83449e-252	2.04643e-249	SV2C
ENSG00000104368	285.256	2.43673	5.91912e-79	4.14538e-77	PLAT
ENSG00000289108	17.15	2.43669	2.74003e-06	1.73877e-05	NA
ENSG00000112769	229.059	2.43526	8.02364e-64	4.36468e-62	LAMA4
ENSG00000181418	107.56	2.43006	2.65996e-31	7.18759e-30	DDN
ENSG00000157510	61.1572	2.42552	1.91072e-17	2.9673e-16	AFAP1L1
ENSG00000249425	39.8981	2.41503	1.6001e-12	1.83881e-11	NA
ENSG00000287281	16.703	2.41408	8.89912e-06	5.2422e-05	LOC107985177
ENSG00000135903	6026.35	2.41367	0	0	PAX3
ENSG00000145242	8.36718	2.39872	0.00223495	0.00855898	EPHA5
ENSG00000154227	27.1545	2.39828	4.89488e-09	4.26449e-08	CERS3
ENSG00000137841	56.5372	2.39525	3.79826e-17	5.81144e-16	PLCB2
ENSG00000113100	602.753	2.38455	4.28465e-156	6.14995e-154	CDH9
ENSG00000104447	319.117	2.37991	5.12816e-86	3.94392e-84	TRPS1
ENSG00000124126	1200.42	2.37916	9.37952e-294	3.02166e-291	PREX1
ENSG00000172020	707.255	2.36261	1.80528e-171	2.87594e-169	GAP43
ENSG00000152977	1244.14	2.36044	1.16539e-306	3.9752e-304	ZIC1
ENSG00000171444	688.217	2.35239	5.31754e-177	8.91195e-175	MCC
ENSG00000154760	86.0131	2.34976	1.29133e-24	2.69164e-23	SLFN13
ENSG00000205683	61.8466	2.34906	1.52522e-17	2.37626e-16	DPF3
ENSG00000272636	127.681	2.3429	8.17115e-35	2.41503e-33	DOC2B
ENSG00000234421	12.2129	2.34122	0.000120908	0.000594673	NA
ENSG00000167755	9.08483	2.33895	0.000777314	0.00328486	KLK6
ENSG00000138316	52.6979	2.33892	3.15404e-15	4.33199e-14	ADAMTS14
ENSG00000244694	106.631	2.33093	9.79725e-29	2.40526e-27	PTCHD4
ENSG00000116745	23.1822	2.32965	1.41737e-07	1.05698e-06	RPE65
ENSG00000150540	58.0829	2.3248	3.94853e-17	6.03499e-16	HNMT
ENSG00000172575	440.275	2.32081	1.91287e-103	1.83648e-101	RASGRP1
ENSG00000115232	773.63	2.32028	2.87021e-192	5.30056e-190	ITGA4
ENSG00000274996	11.0846	2.31761	0.000433105	0.00192806	NA
ENSG00000139352	113.662	2.3135	2.54989e-27	5.96703e-26	ASCL1
ENSG00000215861	33.9577	2.31304	2.733e-10	2.65374e-09	NA
ENSG00000164761	15.9053	2.30826	1.65022e-05	9.33772e-05	TNFRSF11B
ENSG00000026559	408.022	2.30448	3.25202e-94	2.8146e-92	KCNG1
ENSG00000151726	30.5017	2.29445	1.78503e-09	1.62191e-08	ACSL1
ENSG00000186642	346.515	2.294	2.77807e-86	2.14793e-84	PDE2A
ENSG00000278546	14.6444	2.29329	3.15547e-05	0.00017048	NA
ENSG00000112139	713.723	2.28997	4.98949e-174	8.08186e-172	MDGA1
ENSG00000168546	253.899	2.28836	9.63293e-64	5.21077e-62	GFRA2
ENSG00000283199	15.6051	2.2848	5.31368e-05	0.000276498	C13orf46
ENSG00000124749	9.72188	2.27834	0.000745733	0.00316432	COL21A1
ENSG00000184564	117.904	2.27543	4.78712e-32	1.31937e-30	SLITRK6
ENSG00000182718	1535.7	2.27369	0	0	ANXA2
ENSG00000231991	48.3575	2.26738	2.26513e-13	2.78285e-12	NA
ENSG00000157404	610.458	2.26715	4.65169e-142	5.99427e-140	KIT
ENSG00000189120	109.369	2.26087	7.30695e-29	1.79998e-27	SP6
ENSG00000249690	22.1325	2.25402	3.26443e-07	2.32324e-06	LOC729558
ENSG00000257913	88.8484	2.25329	2.07684e-22	4.00372e-21	DDN-AS1
ENSG00000171777	18.9292	2.2462	6.77116e-06	4.04706e-05	RASGRP4
ENSG00000259871	25.0033	2.24114	2.29526e-07	1.66539e-06	NA
ENSG00000198959	43.6963	2.24016	1.75422e-12	2.0056e-11	TGM2
ENSG00000281969	45.5856	2.24007	4.477e-13	5.38615e-12	NA
ENSG00000224063	12.4873	2.23482	0.000568162	0.00247384	NA
ENSG00000158816	36.1983	2.23473	8.64953e-11	8.76256e-10	VWA5B1
ENSG00000170542	71.8549	2.23399	6.91761e-19	1.15071e-17	SERPINB9
ENSG00000226320	17.932	2.23391	6.90293e-06	4.11987e-05	LINC01811
ENSG00000173114	104.299	2.23071	5.12857e-27	1.18484e-25	LRRN3
ENSG00000158815	8.55966	2.23011	0.00199536	0.00772614	FGF17
ENSG00000183273	12.4197	2.22917	0.000210805	0.000997891	CCDC60
ENSG00000135480	17.896	2.22703	1.20255e-05	6.93863e-05	KRT7
ENSG00000115963	408.556	2.22172	2.17003e-98	1.96618e-96	RND3
ENSG00000164093	28.4237	2.22118	2.04445e-08	1.66836e-07	PITX2
ENSG00000146409	200.095	2.21781	1.16289e-49	4.78253e-48	SLC18B1
ENSG00000179059	346.353	2.2153	2.19053e-83	1.62852e-81	ZFP42
ENSG00000111348	8.45563	2.21231	0.00231712	0.00883981	ARHGDIB
ENSG00000227115	14.0453	2.21026	0.000130389	0.000637737	LINC01630
ENSG00000144821	45.0715	2.20905	4.63184e-12	5.13755e-11	MYH15
ENSG00000158859	641.709	2.19685	2.696e-128	3.13927e-126	ADAMTS4
ENSG00000117115	135.525	2.19244	1.46886e-33	4.21248e-32	PADI2
ENSG00000116329	184.272	2.18359	3.6577e-42	1.29647e-40	OPRD1
ENSG00000134138	586.476	2.17634	5.70981e-126	6.51773e-124	MEIS2
ENSG00000228768	12.8284	2.17524	0.000162307	0.000782679	NA
ENSG00000173210	22.9966	2.17344	1.85683e-06	1.20467e-05	ABLIM3
ENSG00000198759	60.4432	2.17265	8.15128e-16	1.15909e-14	EGFL6
ENSG00000237588	12.9114	2.17232	0.000177621	0.000850168	NA
ENSG00000176170	416.994	2.16972	2.15588e-95	1.89993e-93	SPHK1
ENSG00000188641	212.518	2.16842	1.09371e-47	4.32028e-46	DPYD
ENSG00000118733	573.542	2.15956	4.48924e-119	4.87494e-117	OLFM3
ENSG00000180543	108.466	2.14963	2.20155e-23	4.39007e-22	TSPYL5
ENSG00000143772	688.514	2.14692	4.689e-144	6.09654e-142	ITPKB
ENSG00000233056	9.88274	2.14496	0.000968744	0.00401024	ERVH48-1
ENSG00000235128	15.3079	2.14185	4.49799e-05	0.000236337	NA
ENSG00000139767	672.482	2.13584	7.31684e-141	9.22367e-139	SRRM4
ENSG00000182901	59.8469	2.13418	4.27297e-15	5.83289e-14	RGS7
ENSG00000174963	168.113	2.1318	4.44368e-38	1.44278e-36	ZIC4
ENSG00000134853	194.234	2.12804	2.20653e-47	8.65712e-46	PDGFRA
ENSG00000136732	541.867	2.12676	1.91619e-121	2.10447e-119	GYPC
ENSG00000271474	17.8786	2.12446	7.23951e-05	0.000369611	NA
ENSG00000261594	19.6163	2.12023	5.77748e-06	3.48838e-05	TPBGL
ENSG00000135902	50.6894	2.11901	4.56916e-13	5.49247e-12	CHRND
ENSG00000165125	12.3842	2.11617	0.000410422	0.00183752	TRPV6
ENSG00000280098	19.5155	2.11346	6.22973e-06	3.7474e-05	NA
ENSG00000169851	708.483	2.10894	4.2274e-141	5.37585e-139	PCDH7
ENSG00000003436	479.907	2.10838	8.75265e-101	8.1078e-99	TFPI
ENSG00000111331	10.5293	2.106	0.000779718	0.00329406	OAS3
ENSG00000076641	37.9769	2.10517	1.73143e-10	1.71043e-09	PAG1
ENSG00000148541	125.047	2.10387	7.41031e-26	1.63636e-24	FAM13C
ENSG00000225614	47.2259	2.08906	4.28959e-12	4.77621e-11	ZNF469
ENSG00000078549	751.38	2.08547	3.95724e-157	5.79476e-155	ADCYAP1R1
ENSG00000136541	27.5067	2.07042	2.96127e-07	2.11997e-06	ERMN
ENSG00000246100	34.4071	2.06932	4.56059e-09	3.98642e-08	NA
ENSG00000136167	27.5731	2.06475	1.20411e-07	9.06098e-07	LCP1
ENSG00000145147	702.72	2.06066	1.92147e-134	2.331e-132	SLIT2
ENSG00000185775	9.45336	2.05455	0.00228232	0.00872313	SPATA31A6
ENSG00000215866	9.48513	2.05239	0.00255356	0.00965795	LINC01356
ENSG00000256542	12.7042	2.05002	0.000599276	0.00259683	NA
ENSG00000126016	1557.29	2.04573	6.37604e-284	1.9257e-281	AMOT
ENSG00000287252	37.4663	2.04051	6.7312e-10	6.32009e-09	NA
ENSG00000076770	776.107	2.03697	1.59527e-152	2.21307e-150	MBNL3
ENSG00000283537	16.2182	2.03547	5.42383e-05	0.000281901	NA
ENSG00000259660	151.185	2.03296	1.21651e-29	3.09399e-28	NA
ENSG00000181541	696.132	2.03217	1.27856e-129	1.49478e-127	MAB21L2
ENSG00000154016	15.3441	2.03174	0.000137899	0.000671745	GRAP
ENSG00000275805	21.0901	2.02993	4.22699e-06	2.6076e-05	NA
ENSG00000130711	461.321	2.02618	1.62407e-92	1.34923e-90	PRDM12
ENSG00000033122	243.134	2.02331	5.39423e-54	2.463e-52	LRRC7
ENSG00000151322	14.8814	2.02293	0.000330546	0.00150855	NPAS3
ENSG00000179715	45.1157	2.02251	1.32653e-10	1.32398e-09	PCED1B
ENSG00000126709	120.852	2.01959	1.64669e-23	3.29269e-22	IFI6
ENSG00000095777	36.7964	2.01881	1.14681e-08	9.64904e-08	MYO3A
ENSG00000125046	72.2295	2.01846	2.97791e-17	4.58045e-16	SSUH2
ENSG00000164292	301.363	2.01794	8.53553e-56	4.0637e-54	RHOBTB3
ENSG00000164619	90.4692	2.01656	4.46837e-20	7.80927e-19	BMPER
ENSG00000111783	1078.22	2.01401	1.00888e-201	2.08939e-199	RFX4
ENSG00000082497	45.8798	2.00667	2.64969e-11	2.78958e-10	SERTAD4
ENSG00000260417	54.8498	2.00528	2.02182e-12	2.30246e-11	NA
ENSG00000158258	345.942	1.99941	1.25731e-72	8.10099e-71	CLSTN2
ENSG00000172123	109.652	1.9957	2.2149e-24	4.56423e-23	SLFN12
ENSG00000115840	161.815	1.98916	3.99697e-35	1.19104e-33	SLC25A12
ENSG00000181804	25.7253	1.98594	1.08192e-06	7.23295e-06	SLC9A9
ENSG00000006128	36.4047	1.98421	7.91172e-09	6.75279e-08	TAC1
ENSG00000171587	10.7443	1.98257	0.00138139	0.00553589	DSCAM
ENSG00000163710	227.489	1.9784	1.66261e-48	6.63992e-47	PCOLCE2
ENSG00000019582	1501.64	1.97807	5.57683e-243	1.34745e-240	CD74
ENSG00000176678	17.4137	1.97008	6.17307e-05	0.00031836	FOXL1
ENSG00000102034	28.7341	1.96845	1.94551e-07	1.42157e-06	ELF4
ENSG00000232818	13.8894	1.96555	0.000385062	0.00173442	RPS2P32
ENSG00000284513	11.4528	1.96309	0.00134456	0.00540102	NA
ENSG00000006611	38.3749	1.95638	2.15558e-09	1.94458e-08	USH1C
ENSG00000258636	26.1972	1.95393	9.75799e-07	6.55825e-06	NA
ENSG00000267374	179.741	1.95225	1.74896e-36	5.39461e-35	MIR924HG
ENSG00000134463	133.254	1.95072	6.44044e-28	1.53312e-26	ECHDC3
ENSG00000125845	1529.86	1.94931	1.71538e-276	5.02381e-274	BMP2
ENSG00000226239	213.823	1.94779	6.85943e-44	2.50797e-42	NA
ENSG00000116711	45.454	1.94652	2.2723e-10	2.22578e-09	PLA2G4A
ENSG00000187554	32.2914	1.94157	5.93479e-08	4.61694e-07	TLR5
ENSG00000127920	36.9315	1.93396	7.13782e-09	6.12471e-08	GNG11
ENSG00000187848	13.4705	1.92955	0.000499517	0.00219706	P2RX2
ENSG00000168004	31.0498	1.92605	1.60836e-07	1.18992e-06	PLAAT5
ENSG00000198133	23.3364	1.92511	4.285e-06	2.6417e-05	TMEM229B
ENSG00000100504	1549.9	1.92137	9.59764e-247	2.441e-244	PYGL
ENSG00000168646	3033	1.91996	0	0	AXIN2
ENSG00000183715	39.6793	1.91384	2.04118e-08	1.66663e-07	OPCML
ENSG00000251348	10.9754	1.91049	0.00177158	0.00694406	NA
ENSG00000146376	97.3949	1.91021	1.45539e-18	2.3881e-17	ARHGAP18
ENSG00000125850	23.0282	1.90517	8.28732e-06	4.90272e-05	OVOL2
ENSG00000101638	32.3332	1.89811	6.19919e-08	4.81359e-07	ST8SIA5
ENSG00000224239	21.1903	1.89419	2.79982e-05	0.000152504	NA
ENSG00000154027	75.421	1.89394	2.01039e-16	2.96788e-15	AK5
ENSG00000203867	47.0371	1.88715	8.31515e-11	8.4356e-10	RBM20
ENSG00000132825	46.5897	1.88051	1.51732e-10	1.50765e-09	PPP1R3D
ENSG00000244112	12.3406	1.8765	0.00106511	0.00436864	RN7SL508P
ENSG00000198108	17.6762	1.87586	0.000147578	0.000715649	CHSY3
ENSG00000134070	14.0701	1.86554	0.000531068	0.00232314	IRAK2
ENSG00000154229	1011.13	1.86544	9.80133e-162	1.4801e-159	PRKCA
ENSG00000117152	12.3846	1.86066	0.0010318	0.00424521	RGS4
ENSG00000041515	95.0101	1.85862	5.8738e-18	9.38837e-17	MYO16
ENSG00000197959	135.158	1.85423	5.36541e-24	1.09168e-22	DNM3
ENSG00000286099	55.1996	1.85318	1.6243e-11	1.73462e-10	NA
ENSG00000176927	30.7006	1.85259	9.47483e-07	6.37978e-06	EFCAB5
ENSG00000145526	137.164	1.85208	4.7778e-27	1.10557e-25	CDH18
ENSG00000144642	36.1434	1.85121	2.09429e-08	1.70663e-07	RBMS3
ENSG00000106785	76.4689	1.84722	4.65651e-15	6.34152e-14	TRIM14
ENSG00000157227	744.395	1.84698	3.44281e-118	3.71081e-116	MMP14
ENSG00000060709	221.343	1.84696	2.29246e-41	8.02747e-40	RIMBP2
ENSG00000213654	143.015	1.84684	2.12377e-27	4.98595e-26	GPSM3
ENSG00000136110	59.1896	1.84563	7.95188e-12	8.67081e-11	CNMD
ENSG00000163359	80.1556	1.8433	1.76856e-16	2.6162e-15	COL6A3
ENSG00000112343	74.1409	1.84044	5.9323e-14	7.56381e-13	TRIM38
ENSG00000138821	298.343	1.83904	3.78375e-55	1.77231e-53	SLC39A8
ENSG00000164241	36.6907	1.83468	4.18455e-08	3.29872e-07	C5orf63
ENSG00000152932	408.049	1.83462	1.49122e-75	9.87135e-74	RAB3C
ENSG00000246334	164.646	1.82859	2.53836e-29	6.35006e-28	NA
ENSG00000008394	464.5	1.82765	1.3101e-81	9.52007e-80	MGST1
ENSG00000164707	31.8966	1.82438	3.20475e-07	2.28413e-06	SLC13A4
ENSG00000198885	112.277	1.82028	2.59472e-21	4.77659e-20	ITPRIPL1
ENSG00000289599	10.586	1.819	0.00263055	0.00992042	NA
ENSG00000276180	2949.56	1.81282	0	0	H4C9
ENSG00000100399	33.0402	1.81051	1.38752e-07	1.03525e-06	CHADL
ENSG00000165379	87.7766	1.80922	2.59062e-17	3.99533e-16	LRFN5
ENSG00000169692	142.184	1.80733	1.47606e-26	3.35135e-25	AGPAT2
ENSG00000107984	110.044	1.80548	2.05574e-20	3.64329e-19	DKK1
ENSG00000182492	83.03	1.80161	2.32448e-14	3.03404e-13	BGN
ENSG00000005513	394.416	1.80159	2.72051e-69	1.68543e-67	SOX8
ENSG00000042781	29.045	1.80076	1.70618e-06	1.11191e-05	USH2A
ENSG00000145431	233.184	1.79781	3.40204e-42	1.20733e-40	PDGFC
ENSG00000121440	268.927	1.79673	1.39168e-48	5.58097e-47	PDZRN3
ENSG00000254027	11.2197	1.79459	0.00259647	0.0098049	NA
ENSG00000184441	41.7511	1.79219	7.26185e-09	6.22561e-08	NA
ENSG00000171617	3433.05	1.7893	0	0	ENC1
ENSG00000148123	75.026	1.78775	4.633e-14	5.94903e-13	PLPPR1
ENSG00000145824	62.3289	1.7839	9.9234e-13	1.16297e-11	CXCL14
ENSG00000137486	112.397	1.78313	5.64988e-21	1.02255e-19	ARRB1
ENSG00000185880	42.5043	1.78198	2.53134e-08	2.04212e-07	TRIM69
ENSG00000070808	208.698	1.78044	4.75345e-37	1.49643e-35	CAMK2A
ENSG00000197872	69.7003	1.77862	1.3092e-12	1.52018e-11	CYRIA
ENSG00000196353	29.5477	1.77823	2.72514e-06	1.73008e-05	CPNE4
ENSG00000279289	33.717	1.76481	2.07416e-07	1.51025e-06	NA
ENSG00000156140	166.926	1.76348	5.86388e-31	1.56987e-29	ADAMTS3
ENSG00000187553	29.3342	1.76331	3.01631e-06	1.90368e-05	CYP26C1
ENSG00000234685	24.1419	1.75815	1.00526e-05	5.87279e-05	NA
ENSG00000167123	324.073	1.75287	9.90935e-47	3.83157e-45	CERCAM
ENSG00000099250	73.5621	1.75266	4.23947e-14	5.46308e-13	NRP1
ENSG00000172572	271.19	1.75074	2.91815e-46	1.11769e-44	PDE3A
ENSG00000133121	252.595	1.74534	1.94424e-41	6.82461e-40	STARD13
ENSG00000117298	1239.31	1.74353	3.80671e-172	6.09789e-170	ECE1
ENSG00000187688	25.9047	1.73945	7.29729e-06	4.34362e-05	TRPV2
ENSG00000135899	48.8791	1.73795	8.51711e-09	7.25882e-08	SP110
ENSG00000169744	244.458	1.73722	6.71408e-36	2.04914e-34	LDB2
ENSG00000196277	83.5055	1.73314	1.10915e-15	1.56642e-14	GRM7
ENSG00000184254	39.3263	1.73231	1.12158e-07	8.46853e-07	ALDH1A3
ENSG00000100385	48.8795	1.72615	6.13126e-10	5.77174e-09	IL2RB
ENSG00000177283	274.403	1.72495	5.07177e-46	1.93234e-44	FZD8
ENSG00000283692	18.6367	1.72458	0.000124315	0.000610085	NA
ENSG00000234358	27.8889	1.72146	4.4748e-06	2.74994e-05	RPL7AP42
ENSG00000142698	15.2765	1.71861	0.00121819	0.00494058	C1orf94
ENSG00000203688	18.4671	1.71712	0.000806395	0.00339948	LINC02487
ENSG00000288808	18.534	1.71635	0.000195308	0.000928323	NA
ENSG00000101134	341.717	1.71511	5.27088e-54	2.41047e-52	DOK5
ENSG00000175745	4108.13	1.71189	0	0	NR2F1
ENSG00000141096	19.8296	1.70196	0.000172729	0.000828768	DPEP3
ENSG00000253882	24.8353	1.70185	1.71285e-05	9.66756e-05	LOC154761
ENSG00000254252	18.9376	1.69399	0.000159934	0.000771827	RPL7P20
ENSG00000079308	303.235	1.69362	5.31159e-49	2.14491e-47	TNS1
ENSG00000272841	111.735	1.69181	8.16078e-18	1.29368e-16	NA
ENSG00000204950	107.333	1.6892	8.88512e-19	1.47041e-17	LRRC10B
ENSG00000222033	35.117	1.68852	8.19841e-07	5.56035e-06	LINC01124
ENSG00000176438	45.1318	1.68719	1.83788e-08	1.5087e-07	SYNE3
ENSG00000170549	1762.8	1.68706	8.38007e-186	1.49983e-183	IRX1
ENSG00000197442	25.8422	1.68293	1.3396e-05	7.68357e-05	MAP3K5
ENSG00000255136	23.1385	1.681	3.46395e-05	0.00018561	TPBGL-AS1
ENSG00000165175	1286.31	1.68059	6.55432e-182	1.11132e-179	MID1IP1
ENSG00000260316	107.599	1.67713	8.62436e-18	1.36418e-16	NA
ENSG00000153898	14.7144	1.6729	0.000913587	0.00380582	MCOLN2
ENSG00000079102	250.8	1.66803	1.70287e-40	5.85682e-39	RUNX1T1
ENSG00000146700	314.726	1.66639	3.30943e-49	1.34389e-47	SSC4D
ENSG00000215808	16.5845	1.6636	0.000654769	0.00281667	LINC01139
ENSG00000145309	13.2606	1.66256	0.00223268	0.00855369	CABS1
ENSG00000109861	1275.22	1.66243	2.75226e-151	3.79995e-149	CTSC
ENSG00000152642	92.5535	1.662	1.01263e-14	1.34989e-13	GPD1L
ENSG00000183779	452.477	1.66036	5.13605e-68	3.07675e-66	ZNF703
ENSG00000148948	198.696	1.65644	1.05046e-30	2.78147e-29	LRRC4C
ENSG00000143878	2890.73	1.64801	0	0	RHOB
ENSG00000176842	105.377	1.64777	3.22951e-18	5.22525e-17	IRX5
ENSG00000206190	38.4403	1.64715	1.96946e-07	1.43763e-06	ATP10A
ENSG00000114115	149.687	1.6447	9.80997e-24	1.97658e-22	RBP1
ENSG00000020181	103.87	1.64277	1.11698e-17	1.75532e-16	ADGRA2
ENSG00000257337	121.626	1.63598	1.06534e-19	1.83532e-18	LOC283335
ENSG00000257322	13.7166	1.63385	0.00179017	0.00700746	NA
ENSG00000165606	22.3738	1.63249	8.08121e-05	0.000409269	DRGX
ENSG00000185269	43.5523	1.63016	1.06691e-07	8.0852e-07	NOTUM
ENSG00000227051	784.124	1.62513	4.96001e-112	5.13609e-110	C14orf132
ENSG00000113594	278.237	1.62286	5.46751e-42	1.93323e-40	LIFR
ENSG00000257252	19.6424	1.61185	0.000225887	0.00106286	NA
ENSG00000156564	19.6834	1.60981	0.000229051	0.00107665	LRFN2
ENSG00000138172	42.535	1.60891	3.02652e-07	2.16508e-06	CALHM2
ENSG00000105889	36.3003	1.60565	4.81217e-07	3.34349e-06	STEAP1B
ENSG00000162951	36.2746	1.60329	7.42166e-07	5.05601e-06	LRRTM1
ENSG00000165023	24.0589	1.60071	7.22123e-05	0.000368873	DIRAS2
ENSG00000103740	23.8811	1.59326	8.28216e-05	0.00041835	ACSBG1
ENSG00000260807	188.555	1.58829	1.83939e-24	3.80665e-23	CEROX1
ENSG00000157978	404.725	1.58353	1.00211e-57	4.89145e-56	LDLRAP1
ENSG00000228695	20.3303	1.57641	0.000555713	0.002424	CES1P1
ENSG00000134569	2251.62	1.57356	4.12411e-233	9.4153e-231	LRP4
ENSG00000125968	430.759	1.56896	1.96822e-61	1.02638e-59	ID1
ENSG00000132613	2110.4	1.5681	4.6417e-201	9.47756e-199	MTSS2
ENSG00000250986	95.4511	1.5645	5.32497e-15	7.23827e-14	NA
ENSG00000138722	211.071	1.56335	4.22666e-29	1.04652e-27	MMRN1
ENSG00000144596	135.569	1.5616	1.9678e-19	3.35219e-18	GRIP2
ENSG00000286615	23.7066	1.55912	0.000129098	0.000632042	NA
ENSG00000132821	432.872	1.5581	1.63953e-51	7.02165e-50	VSTM2L
ENSG00000185989	479.183	1.55681	8.42142e-65	4.70463e-63	RASA3
ENSG00000156925	497.794	1.55533	2.68841e-67	1.58109e-65	ZIC3
ENSG00000170561	1350.69	1.55356	1.22751e-160	1.82515e-158	IRX2
ENSG00000223704	42.656	1.5534	7.2502e-07	4.94384e-06	NA
ENSG00000163947	67.6309	1.55206	2.57296e-10	2.50926e-09	ARHGEF3
ENSG00000172819	713.038	1.5517	6.50954e-97	5.86141e-95	RARG
ENSG00000081052	33.938	1.54883	3.48503e-06	2.18004e-05	COL4A4
ENSG00000286215	42.7127	1.54491	3.08463e-07	2.20448e-06	NA
ENSG00000184160	412.898	1.54363	2.87619e-54	1.32159e-52	ADRA2C
ENSG00000154736	27.8395	1.53935	4.70801e-05	0.000246575	ADAMTS5
ENSG00000133488	18.7943	1.53724	0.000574881	0.00249934	SEC14L4
ENSG00000157240	750.574	1.53607	4.78236e-89	3.84099e-87	FZD1
ENSG00000108176	41.8851	1.52909	3.41136e-07	2.42068e-06	DNAJC12
ENSG00000216809	30.5075	1.52649	3.61893e-05	0.000193379	NA
ENSG00000162733	44.402	1.52571	5.45032e-07	3.76702e-06	DDR2
ENSG00000163520	498.272	1.52217	8.55164e-63	4.53284e-61	FBLN2
ENSG00000164078	53.9653	1.51617	1.71703e-08	1.41591e-07	MST1R
ENSG00000126500	418.635	1.5133	1.7999e-55	8.48559e-54	FLRT1
ENSG00000261150	8074.71	1.5126	1.139e-96	1.02242e-94	EPPK1
ENSG00000117318	1548.74	1.51118	3.27603e-174	5.33624e-172	ID3
ENSG00000067798	2689.94	1.50697	7.56079e-273	2.17047e-270	NAV3
ENSG00000229989	21.2014	1.50668	0.000295304	0.00136143	NA
ENSG00000110195	26.2883	1.50623	5.96247e-05	0.000308212	FOLR1
ENSG00000081985	15.3603	1.50572	0.00225234	0.00861877	IL12RB2
ENSG00000130052	131.606	1.50568	4.21075e-18	6.76755e-17	STARD8
ENSG00000164434	474.593	1.50528	2.80912e-57	1.36428e-55	FABP7
ENSG00000165084	159.459	1.50489	6.66864e-23	1.30554e-21	C8orf34
ENSG00000196169	215.07	1.50353	7.75947e-30	1.99272e-28	KIF19
ENSG00000166888	792.37	1.50116	4.75732e-89	3.83149e-87	STAT6
ENSG00000173546	183.236	1.49942	4.28327e-25	9.13155e-24	CSPG4
ENSG00000143494	512.024	1.49842	2.68344e-64	1.48198e-62	VASH2
ENSG00000260930	24.4489	1.49819	0.000342484	0.00155838	LINC01416
ENSG00000112149	62.2777	1.49632	1.50158e-09	1.37081e-08	CD83
ENSG00000145949	24.6628	1.49592	0.000377459	0.00170451	MYLK4
ENSG00000157335	520.907	1.4951	2.8058e-66	1.60774e-64	CLEC18C
ENSG00000289040	83.304	1.49454	2.53332e-12	2.86582e-11	NA
ENSG00000279878	17.8283	1.49343	0.000983509	0.0040673	NA
ENSG00000158560	39.0822	1.49129	3.16066e-06	1.99045e-05	DYNC1I1
ENSG00000111860	612.989	1.48937	2.37245e-66	1.36211e-64	CEP85L
ENSG00000175785	283.763	1.48718	7.86477e-33	2.22036e-31	PRIMA1
ENSG00000260903	240.092	1.48192	2.35874e-31	6.39152e-30	XKR7
ENSG00000213981	27.7957	1.48013	5.82524e-05	0.000301548	NA
ENSG00000164741	1222.92	1.47904	6.3815e-140	8.00975e-138	DLC1
ENSG00000106327	36.9868	1.47878	1.59574e-05	9.05948e-05	TFR2
ENSG00000101542	49.2052	1.47791	6.30062e-08	4.88711e-07	CDH20
ENSG00000113805	92.9946	1.47721	4.02673e-11	4.18163e-10	CNTN3
ENSG00000149256	7916.97	1.47717	0	0	TENM4
ENSG00000109072	17.7393	1.47668	0.00120504	0.00489135	VTN
ENSG00000113356	108.967	1.47621	1.17786e-15	1.65942e-14	POLR3G
ENSG00000119865	165.083	1.47604	1.82762e-20	3.24694e-19	CNRIP1
ENSG00000177508	376.784	1.47483	9.45381e-47	3.66449e-45	IRX3
ENSG00000205592	24.3528	1.47213	0.000329774	0.00150551	MUC19
ENSG00000177301	41.1422	1.47132	1.69469e-06	1.10492e-05	KCNA2
ENSG00000248309	57.7535	1.46955	6.72817e-09	5.78862e-08	MEF2C-AS1
ENSG00000198846	127.695	1.46262	5.20502e-18	8.34242e-17	TOX
ENSG00000038427	11429	1.46037	0	0	VCAN
ENSG00000120658	69.4709	1.4579	2.7828e-10	2.69757e-09	ENOX1
ENSG00000160691	2525.85	1.45726	3.30265e-244	8.05854e-242	SHC1
ENSG00000170873	928.724	1.45715	8.51927e-94	7.35142e-92	MTSS1
ENSG00000248485	25.6447	1.45649	0.000110894	0.000548023	PCP4L1
ENSG00000256443	28.0972	1.45628	5.14841e-05	0.000268573	NA
ENSG00000172986	62.1001	1.45088	2.72644e-09	2.42709e-08	GXYLT2
ENSG00000172345	203.981	1.44639	2.79592e-26	6.28897e-25	STARD5
ENSG00000276931	38.9239	1.44135	2.51229e-06	1.60302e-05	NA
ENSG00000107518	780.5	1.44095	1.59895e-92	1.33218e-90	ATRNL1
ENSG00000107562	20.4515	1.4404	0.000725584	0.00308831	CXCL12
ENSG00000171517	88.5696	1.43966	4.05328e-11	4.20619e-10	LPAR3
ENSG00000149948	3919.78	1.43934	6.71352e-305	2.26339e-302	HMGA2
ENSG00000182240	50.1404	1.43667	1.45404e-07	1.08237e-06	BACE2
ENSG00000172985	126.03	1.43613	1.2374e-16	1.84744e-15	SH3RF3
ENSG00000018625	9272.42	1.43586	0	0	ATP1A2
ENSG00000181019	148.014	1.43499	1.19774e-18	1.9709e-17	NQO1
ENSG00000162944	397.743	1.43396	1.16776e-48	4.69597e-47	RFTN2
ENSG00000143867	29.2623	1.4338	0.000100489	0.000498899	OSR1
ENSG00000010610	74.6185	1.43373	2.89839e-10	2.80587e-09	CD4
ENSG00000169856	88.8233	1.43187	8.54929e-12	9.29426e-11	ONECUT1
ENSG00000205002	17.829	1.43026	0.00143453	0.00573296	AARD
ENSG00000109472	1115.41	1.42825	5.83333e-122	6.45541e-120	CPE
ENSG00000123560	7110.5	1.42668	0	0	PLP1
ENSG00000122863	979.096	1.42665	3.22735e-106	3.16128e-104	CHST3
ENSG00000077942	4043.88	1.42591	0	0	FBLN1
ENSG00000166016	130.412	1.42542	1.47947e-15	2.07126e-14	ABTB2
ENSG00000171604	1049.07	1.42501	1.50965e-107	1.50416e-105	CXXC5
ENSG00000289075	60.8386	1.42474	4.04188e-08	3.19232e-07	NA
ENSG00000135835	190.127	1.42245	7.23923e-22	1.36739e-20	KIAA1614
ENSG00000286288	38.6126	1.41988	6.02105e-06	3.62789e-05	NA
ENSG00000111801	62.1143	1.41955	1.73216e-08	1.42717e-07	BTN3A3
ENSG00000011347	553.041	1.41737	1.03868e-58	5.20129e-57	SYT7
ENSG00000170775	51.0122	1.41518	2.02453e-07	1.47523e-06	GPR37
ENSG00000174498	8695.81	1.41116	0	0	IGDCC3
ENSG00000186470	167.081	1.41021	2.64338e-19	4.48725e-18	BTN3A2
ENSG00000138080	300.916	1.41019	5.27008e-34	1.52801e-32	EMILIN1
ENSG00000131724	122.885	1.40349	5.28831e-16	7.59807e-15	IL13RA1
ENSG00000157890	29.2869	1.40263	0.00012806	0.000627404	MEGF11
ENSG00000145864	35.4842	1.40151	2.90069e-05	0.000157614	GABRB2
ENSG00000111696	366.755	1.40003	2.5859e-43	9.33692e-42	NT5DC3
ENSG00000275131	510.924	1.39642	8.67721e-54	3.92492e-52	NA
ENSG00000103227	555.151	1.39588	3.25304e-63	1.73699e-61	LMF1
ENSG00000235749	24.9938	1.39462	0.000892801	0.0037278	NA
ENSG00000111907	122.621	1.3945	2.30499e-15	3.19306e-14	TPD52L1
ENSG00000128512	1241.42	1.39307	6.96392e-114	7.28923e-112	DOCK4
ENSG00000121236	125.037	1.39143	5.07151e-14	6.50347e-13	TRIM6
ENSG00000142686	249.956	1.38944	9.24602e-30	2.36193e-28	C1orf216
ENSG00000226530	43.474	1.38937	1.18101e-05	6.81982e-05	NA
ENSG00000063015	147.669	1.38777	4.73731e-16	6.83691e-15	SEZ6
ENSG00000142798	10990.9	1.38592	0	0	HSPG2
ENSG00000144063	43.5139	1.38507	9.93531e-06	5.81126e-05	MALL
ENSG00000180318	69.5892	1.38137	2.11702e-09	1.91158e-08	ALX1
ENSG00000250933	67.3186	1.3751	1.00072e-08	8.47642e-08	NA
ENSG00000124549	152.601	1.37505	1.99344e-18	3.26357e-17	BTN2A3P
ENSG00000176472	18.7722	1.37482	0.00262835	0.00991497	ZNF575
ENSG00000101307	45.3872	1.37371	1.26681e-06	8.39925e-06	SIRPB1
ENSG00000258066	44.6788	1.3723	3.47981e-06	2.17772e-05	NA
ENSG00000243069	44.0052	1.37171	2.58389e-06	1.64587e-05	ARHGEF26-AS1
ENSG00000112246	20.8599	1.36966	0.00130168	0.0052418	SIM1
ENSG00000165495	2175.55	1.3664	6.46971e-182	1.10343e-179	PKNOX2
ENSG00000049089	516.418	1.36604	1.23976e-53	5.58163e-52	COL9A2
ENSG00000197635	59.9943	1.36364	3.19501e-08	2.54705e-07	DPP4
ENSG00000148841	356.69	1.35921	7.20457e-38	2.32358e-36	ITPRIP
ENSG00000133710	521.011	1.3579	5.49213e-57	2.65841e-55	SPINK5
ENSG00000113721	466.413	1.35707	2.87762e-47	1.12293e-45	PDGFRB
ENSG00000154975	71.297	1.35665	4.2409e-09	3.71819e-08	CA10
ENSG00000134755	1101.4	1.35547	1.35461e-100	1.24684e-98	DSC2
ENSG00000144354	644.21	1.35405	5.22689e-67	3.03704e-65	CDCA7
ENSG00000166869	24.3023	1.35386	0.000467957	0.00207207	CHP2
ENSG00000069399	19.055	1.3525	0.00186077	0.00725246	BCL3
ENSG00000105894	1714.14	1.35092	7.20882e-165	1.10589e-162	PTN
ENSG00000185483	4735.99	1.35066	1.44252e-269	4.10044e-267	ROR1
ENSG00000153902	101.847	1.34902	2.01834e-12	2.2994e-11	LGI4
ENSG00000136099	275.749	1.34682	5.60115e-31	1.50092e-29	PCDH8
ENSG00000287346	22.1901	1.34592	0.0014509	0.00579122	LOC105370689
ENSG00000111262	322.739	1.34352	3.40525e-34	9.95279e-33	KCNA1
ENSG00000203485	961.111	1.34341	4.46008e-92	3.69473e-90	INF2
ENSG00000115756	206.918	1.34333	4.18533e-19	7.03475e-18	HPCAL1
ENSG00000187957	131.228	1.34247	1.45375e-14	1.92274e-13	DNER
ENSG00000007237	1010.91	1.34223	1.83658e-96	1.64351e-94	GAS7
ENSG00000140470	117.941	1.34155	6.68867e-14	8.50202e-13	ADAMTS17
ENSG00000186493	174.417	1.34074	2.62681e-20	4.644e-19	C5orf38
ENSG00000231789	37.0247	1.34003	2.34115e-05	0.000129171	PIK3CD-AS2
ENSG00000172260	45.5978	1.33953	8.30229e-06	4.91058e-05	NEGR1
ENSG00000108375	22.3011	1.33942	0.000966664	0.00400392	RNF43
ENSG00000128052	318.509	1.33742	5.76655e-34	1.66862e-32	KDR
ENSG00000169122	490.734	1.33658	1.6785e-47	6.6033e-46	FAM110B
ENSG00000136859	661.786	1.33656	2.23539e-65	1.2585e-63	ANGPTL2
ENSG00000138795	1438.91	1.33607	1.02056e-131	1.20775e-129	LEF1
ENSG00000166091	74.714	1.33517	1.45955e-08	1.21429e-07	CMTM5
ENSG00000119686	335.804	1.33248	6.96849e-37	2.18663e-35	FLVCR2
ENSG00000261308	3064.36	1.33171	5.17716e-206	1.10372e-203	FIGNL2
ENSG00000233237	246.201	1.33017	3.13144e-26	7.01645e-25	LINC00472
ENSG00000249526	22.2967	1.33013	0.000954932	0.00396099	NA
ENSG00000143013	1506.21	1.32879	2.03617e-138	2.53376e-136	LMO4
ENSG00000278530	98.1412	1.32857	6.02361e-12	6.62551e-11	CHMP1B2P
ENSG00000066032	1653.08	1.32832	1.48561e-107	1.48531e-105	CTNNA2
ENSG00000164946	210.57	1.32796	2.2189e-21	4.10037e-20	FREM1
ENSG00000273604	1487.53	1.32785	2.97138e-134	3.58967e-132	EPOP
ENSG00000145794	403.229	1.32664	1.13544e-40	3.91451e-39	MEGF10
ENSG00000183196	731.611	1.32639	6.25758e-68	3.74087e-66	CHST6
ENSG00000198203	83.9625	1.32608	1.6343e-10	1.61889e-09	SULT1C2
ENSG00000166923	31.3899	1.31956	8.98847e-05	0.000451198	GREM1
ENSG00000144115	235.301	1.31824	1.02733e-24	2.15219e-23	THNSL2
ENSG00000064195	51.7762	1.31672	2.26447e-06	1.45353e-05	DLX3
ENSG00000084674	236.219	1.31578	1.05653e-24	2.21017e-23	APOB
ENSG00000197150	604.542	1.31557	2.30265e-58	1.1432e-56	ABCB8
ENSG00000157322	559.682	1.31471	1.385e-55	6.56154e-54	CLEC18A
ENSG00000135269	94.0845	1.31334	3.73656e-11	3.88865e-10	TES
ENSG00000253368	40.9992	1.31289	1.04831e-05	6.10214e-05	TRNP1
ENSG00000198947	1684.98	1.31139	1.19799e-141	1.53016e-139	DMD
ENSG00000147804	28.253	1.30763	0.00030807	0.00141399	SLC39A4
ENSG00000198053	660.255	1.30555	3.45489e-64	1.89718e-62	SIRPA
ENSG00000157557	724	1.29929	9.24961e-66	5.26883e-64	ETS2
ENSG00000162104	339.14	1.29665	1.72058e-34	5.06462e-33	ADCY9
ENSG00000125848	2553.97	1.29315	2.28366e-174	3.74081e-172	FLRT3
ENSG00000163975	366.513	1.29305	9.01977e-37	2.81204e-35	MELTF
ENSG00000162946	139.687	1.29201	1.35946e-14	1.79982e-13	DISC1
ENSG00000171867	198.769	1.2919	3.76504e-21	6.8786e-20	PRNP
ENSG00000179930	94.9482	1.28868	7.75577e-10	7.25624e-09	ZNF648
ENSG00000099957	72.1752	1.28719	7.51912e-09	6.43855e-08	P2RX6
ENSG00000092529	24.9729	1.28644	0.000893091	0.00372848	CAPN3
ENSG00000183044	619.925	1.28253	5.83821e-60	2.95415e-58	ABAT
ENSG00000153253	73.9117	1.28244	4.65789e-09	4.07025e-08	SCN3A
ENSG00000281538	21.4988	1.28207	0.00240077	0.00913009	NA
ENSG00000006210	139.053	1.27461	7.41725e-15	9.98402e-14	CX3CL1
ENSG00000174721	423.671	1.27381	9.77162e-40	3.28295e-38	FGFBP3
ENSG00000226668	26.0701	1.27345	0.000628498	0.00271171	NA
ENSG00000248801	43.1105	1.26894	8.93828e-06	5.2642e-05	C8orf34-AS1
ENSG00000170017	868.703	1.26765	2.86405e-79	2.02044e-77	ALCAM
ENSG00000164850	68.8562	1.26709	3.26959e-08	2.60221e-07	GPER1
ENSG00000047648	77.3183	1.26582	6.27132e-09	5.41969e-08	ARHGAP6
ENSG00000188859	27.221	1.264	0.000492555	0.00216874	FAM78B
ENSG00000100300	70.2317	1.26375	2.04024e-08	1.66633e-07	TSPO
ENSG00000233639	27.0803	1.2628	0.000532119	0.00232669	PANTR1
ENSG00000171206	1705.65	1.26047	1.47529e-135	1.80483e-133	TRIM8
ENSG00000223459	2534.62	1.25968	6.53464e-171	1.03533e-168	TCAF1P1
ENSG00000197415	182.008	1.25455	4.16349e-19	7.0021e-18	VEPH1
ENSG00000138587	104.063	1.25372	2.31516e-11	2.44895e-10	MNS1
ENSG00000064989	81.4276	1.25245	4.7677e-09	4.16119e-08	CALCRL
ENSG00000026103	149.327	1.25159	3.9066e-15	5.3403e-14	FAS
ENSG00000169946	51.2955	1.24838	2.34428e-06	1.50078e-05	ZFPM2
ENSG00000095380	179.126	1.24642	4.5806e-17	6.98632e-16	NANS
ENSG00000171428	42.7914	1.24564	3.6138e-05	0.00019314	NAT1
ENSG00000287260	23.5696	1.24542	0.00156006	0.00617758	LOC101928868
ENSG00000141431	728.527	1.24379	6.97923e-64	3.81085e-62	ASXL3
ENSG00000250305	274.004	1.24361	4.31188e-27	1.002e-25	TRMT9B
ENSG00000108691	31.9366	1.23833	0.000306558	0.0014075	CCL2
ENSG00000163803	21.3635	1.23797	0.00235581	0.00897442	PLB1
ENSG00000257835	84.7369	1.23704	5.30988e-09	4.6108e-08	NA
ENSG00000113448	97.4259	1.23688	1.35796e-09	1.24361e-08	PDE4D
ENSG00000114737	42.0624	1.23517	2.51333e-05	0.000137936	CISH
ENSG00000152377	395.626	1.23061	4.07005e-35	1.21033e-33	SPOCK1
ENSG00000125851	29.7497	1.22863	0.000709228	0.0030267	PCSK2
ENSG00000178104	1243.28	1.22812	1.42956e-92	1.19794e-90	PDE4DIP
ENSG00000256654	37.991	1.22725	0.000156703	0.000756738	NA
ENSG00000130962	236.394	1.22605	2.77959e-23	5.51618e-22	PRRG1
ENSG00000111885	242.527	1.22289	1.26185e-23	2.52666e-22	MAN1A1
ENSG00000110328	215.884	1.2202	1.91628e-20	3.3982e-19	GALNT18
ENSG00000065485	112.319	1.21697	6.38394e-11	6.52896e-10	PDIA5
ENSG00000271121	293.679	1.21415	3.75933e-26	8.38446e-25	NA
ENSG00000165124	98.8488	1.21116	7.36352e-09	6.30904e-08	SVEP1
ENSG00000134343	75.3529	1.21107	3.18482e-08	2.53962e-07	ANO3
ENSG00000136830	1060.03	1.2098	2.59977e-75	1.71703e-73	NIBAN2
ENSG00000162849	110.357	1.20977	1.27111e-11	1.36751e-10	KIF26B
ENSG00000153721	1061.99	1.2095	6.73546e-83	4.95654e-81	CNKSR3
ENSG00000138744	37.118	1.20689	0.000223449	0.00105259	NAAA
ENSG00000242265	13578.7	1.20303	0	0	PEG10
ENSG00000092758	327.68	1.20156	8.34716e-25	1.75502e-23	COL9A3
ENSG00000180758	153.974	1.19925	8.28598e-15	1.11172e-13	GPR157
ENSG00000196358	99.8836	1.19842	2.42861e-09	2.17667e-08	NTNG2
ENSG00000163884	156.672	1.19816	2.29519e-15	3.18101e-14	KLF15
ENSG00000130635	2834.6	1.19717	2.62907e-192	4.88636e-190	COL5A1
ENSG00000114200	215.842	1.19634	4.79065e-18	7.69103e-17	BCHE
ENSG00000099994	172.063	1.19551	3.15882e-16	4.61628e-15	SUSD2
ENSG00000129480	91.013	1.19522	1.37795e-09	1.26112e-08	DTD2
ENSG00000131435	355.021	1.1951	6.2465e-32	1.71344e-30	PDLIM4
ENSG00000163378	74.3495	1.19507	7.67237e-08	5.89279e-07	EOGT
ENSG00000178031	90.6263	1.19383	2.38048e-09	2.13485e-08	ADAMTSL1
ENSG00000237515	536.519	1.19244	1.78107e-44	6.57004e-43	SHISA9
ENSG00000150551	260.44	1.18636	8.45077e-24	1.70747e-22	LYPD1
ENSG00000182667	119.943	1.18236	1.14346e-11	1.23431e-10	NTM
ENSG00000095739	44.6661	1.18177	3.99877e-05	0.000211763	BAMBI
ENSG00000163932	426.451	1.18153	1.18238e-35	3.58974e-34	PRKCD
ENSG00000265713	46.979	1.18135	1.7173e-05	9.68702e-05	LOC100421100
ENSG00000103064	557.644	1.17985	3.02329e-43	1.09027e-41	SLC7A6
ENSG00000173930	65.6591	1.17768	3.86785e-07	2.71734e-06	SLCO4C1
ENSG00000176749	428.823	1.17736	9.34847e-36	2.84716e-34	CDK5R1
ENSG00000153956	457.051	1.17626	8.82424e-37	2.75404e-35	CACNA2D1
ENSG00000117971	52.1248	1.17573	8.78708e-06	5.18357e-05	CHRNB4
ENSG00000125844	3507.09	1.17469	2.87544e-163	4.36494e-161	RRBP1
ENSG00000180914	83.1838	1.1741	1.30418e-08	1.09067e-07	OXTR
ENSG00000158352	431.559	1.17272	8.11519e-37	2.54095e-35	SHROOM4
ENSG00000260947	68.4568	1.17249	2.47457e-07	1.78699e-06	NA
ENSG00000188505	64.7058	1.16498	2.8002e-06	1.7754e-05	NCCRP1
ENSG00000176658	250.23	1.16318	5.98031e-20	1.04077e-18	MYO1D
ENSG00000064309	6005.01	1.1609	3.25281e-285	1.00332e-282	CDON
ENSG00000147065	4859.92	1.1604	2.04766e-259	5.70864e-257	MSN
ENSG00000189350	46.8082	1.15931	3.4898e-05	0.000186892	TOGARAM2
ENSG00000161642	1034.93	1.15872	4.59242e-77	3.09657e-75	ZNF385A
ENSG00000133980	271.454	1.15845	3.73684e-23	7.38051e-22	VRTN
ENSG00000282381	310.498	1.15836	3.01207e-26	6.76467e-25	NA
ENSG00000165475	27.5349	1.158	0.00212452	0.00817931	CRYL1
ENSG00000132639	140.608	1.15351	4.13023e-13	4.98758e-12	SNAP25
ENSG00000167107	361.472	1.15338	9.21012e-30	2.35691e-28	ACSF2
ENSG00000173559	99.0656	1.15268	4.00688e-09	3.52154e-08	NABP1
ENSG00000120156	78.7407	1.14408	9.43184e-08	7.19271e-07	TEK
ENSG00000232093	31.4717	1.1429	0.000705752	0.0030123	NA
ENSG00000135636	87.908	1.142	4.55804e-08	3.58243e-07	DYSF
ENSG00000138119	226.986	1.13886	2.99303e-19	5.06891e-18	MYOF
ENSG00000101144	488.062	1.13362	8.81228e-38	2.82949e-36	BMP7
ENSG00000088280	365.454	1.13314	2.16781e-28	5.2597e-27	ASAP3
ENSG00000153179	765.19	1.13223	8.1102e-57	3.89962e-55	RASSF3
ENSG00000112964	39.5906	1.13144	0.000308536	0.00141568	GHR
ENSG00000162761	738.531	1.13127	7.06376e-57	3.4021e-55	LMX1A
ENSG00000130558	382.646	1.13072	1.52807e-29	3.86604e-28	OLFM1
ENSG00000215218	61.2683	1.12996	3.46715e-06	2.1709e-05	UBE2QL1
ENSG00000137474	215.646	1.12876	1.09439e-17	1.72169e-16	MYO7A
ENSG00000171466	1394.16	1.12825	2.74873e-90	2.2324e-88	ZNF562
ENSG00000095539	328.738	1.11987	8.2518e-26	1.81803e-24	SEMA4G
ENSG00000288658	268.511	1.11851	4.06165e-21	7.40651e-20	NA
ENSG00000177096	58.5104	1.1162	5.90201e-06	3.55765e-05	PHETA2
ENSG00000178235	94.2721	1.11535	4.63801e-08	3.64035e-07	SLITRK1
ENSG00000127252	45.332	1.11445	9.65642e-05	0.000481228	PLAAT1
ENSG00000123405	71.0568	1.11377	2.51595e-06	1.605e-05	NFE2
ENSG00000158805	653.855	1.11295	1.73714e-44	6.41615e-43	ZNF276
ENSG00000197747	161.593	1.1099	6.40784e-13	7.6143e-12	S100A10
ENSG00000198420	6149.28	1.10921	7.15171e-283	2.1377e-280	TCAF1
ENSG00000196935	868.737	1.10774	2.5851e-58	1.27905e-56	SRGAP1
ENSG00000107957	1368.36	1.10617	3.12731e-93	2.65904e-91	SH3PXD2A
ENSG00000155438	659.589	1.1049	9.07431e-43	3.24415e-41	NIFK
ENSG00000185813	262.894	1.10366	1.39077e-19	2.38181e-18	PCYT2
ENSG00000233822	1247.08	1.10278	2.07176e-68	1.25568e-66	H2BC15
ENSG00000103260	1651.87	1.10211	7.17809e-89	5.74921e-87	METRN
ENSG00000133067	81.2644	1.10059	3.08265e-07	2.20361e-06	LGR6
ENSG00000144649	305.72	1.09996	4.68896e-24	9.57406e-23	GASK1A
ENSG00000059377	59.2443	1.09907	7.33199e-06	4.36248e-05	TBXAS1
ENSG00000140839	282.192	1.09849	1.42802e-20	2.54952e-19	CLEC18B
ENSG00000164330	221.207	1.09777	2.87515e-18	4.67014e-17	EBF1
ENSG00000132164	47.2043	1.09775	9.00047e-05	0.000451644	SLC6A11
ENSG00000164077	133.275	1.09648	1.39136e-10	1.38581e-09	MON1A
ENSG00000160818	376	1.09596	8.19634e-29	2.01736e-27	GPATCH4
ENSG00000050344	99.6013	1.09537	9.2063e-09	7.82779e-08	NFE2L3
ENSG00000279670	36.6395	1.09523	0.00067295	0.00288632	NA
ENSG00000164418	194.325	1.09156	2.74906e-15	3.79192e-14	GRIK2
ENSG00000187840	358.581	1.08974	4.0526e-25	8.6525e-24	EIF4EBP1
ENSG00000174607	72.8935	1.08833	2.61022e-06	1.66003e-05	UGT8
ENSG00000184992	254.868	1.08819	1.84171e-19	3.14109e-18	BRI3BP
ENSG00000164465	158.653	1.08659	1.00127e-12	1.17248e-11	DCBLD1
ENSG00000120693	128.527	1.0853	6.10029e-10	5.74633e-09	SMAD9
ENSG00000150995	213.061	1.08281	1.85988e-16	2.74848e-15	ITPR1
ENSG00000213244	141.436	1.08232	8.13691e-12	8.85259e-11	NA
ENSG00000244486	93.5112	1.08034	3.12163e-08	2.49129e-07	SCARF2
ENSG00000125898	316.19	1.0801	2.78052e-22	5.33542e-21	FAM110A
ENSG00000103534	166.539	1.07991	8.61106e-14	1.08978e-12	TMC5
ENSG00000279177	53.5682	1.07966	4.92958e-05	0.000257667	NA
ENSG00000259290	62.0517	1.07889	5.1241e-06	3.12249e-05	NA
ENSG00000125398	3379.44	1.07678	1.94952e-170	3.07198e-168	SOX9
ENSG00000136478	616.836	1.07613	5.80825e-41	2.01924e-39	TEX2
ENSG00000165164	60.9978	1.07594	3.42959e-05	0.000184075	CFAP47
ENSG00000173599	639.043	1.07515	4.78816e-44	1.7551e-42	PC
ENSG00000224957	163.306	1.07512	2.88793e-12	3.25301e-11	LINC01266
ENSG00000177144	1235.48	1.07341	4.51155e-74	2.94612e-72	NUDT4B
ENSG00000167105	60.0628	1.0714	1.66618e-05	9.42066e-05	TMEM92
ENSG00000184898	118.314	1.06963	8.17579e-10	7.63197e-09	RBM43
ENSG00000182158	2107.32	1.06949	2.47873e-125	2.81837e-123	CREB3L2
ENSG00000162745	111.338	1.06728	1.36766e-08	1.14014e-07	OLFML2B
ENSG00000157152	117.946	1.06689	9.36932e-10	8.70686e-09	SYN2
ENSG00000261888	40.4376	1.06664	0.000329318	0.00150366	NA
ENSG00000280330	53.2593	1.06602	6.01199e-05	0.000310495	NA
ENSG00000153012	144.212	1.06359	5.573e-11	5.72179e-10	LGI2
ENSG00000027869	31.2983	1.06281	0.00165422	0.00651839	SH2D2A
ENSG00000114698	40.393	1.06203	0.000470339	0.00208231	PLSCR4
ENSG00000105472	162.299	1.06078	1.54029e-12	1.7736e-11	CLEC11A
ENSG00000164976	39.1792	1.05927	0.000482429	0.00213062	MYORG
ENSG00000173786	3116.97	1.05872	4.71445e-128	5.44584e-126	CNP
ENSG00000125246	361.562	1.0574	1.27383e-25	2.78114e-24	CLYBL
ENSG00000173598	2631.85	1.05684	1.20295e-123	1.35187e-121	NUDT4
ENSG00000146250	68.1976	1.05454	3.52495e-06	2.20169e-05	PRSS35
ENSG00000115738	817.589	1.05452	1.11245e-45	4.1998e-44	ID2
ENSG00000142733	701.477	1.05408	2.31376e-36	7.12156e-35	MAP3K6
ENSG00000251468	35.6718	1.05403	0.00107593	0.00440926	LOC100422204
ENSG00000180530	3746.88	1.05235	6.0535e-146	8.01439e-144	NRIP1
ENSG00000197993	35.1281	1.05084	0.000887001	0.00370733	KEL
ENSG00000234899	184.621	1.04899	1.10099e-13	1.38311e-12	SOX9-AS1
ENSG00000136205	3133.58	1.04756	8.69973e-149	1.18422e-146	TNS3
ENSG00000129355	59.2407	1.04656	1.77978e-05	0.000100103	CDKN2D
ENSG00000228649	64.9026	1.04566	8.07346e-06	4.78304e-05	SNHG26
ENSG00000182379	185.897	1.04413	1.77267e-13	2.19645e-12	NXPH4
ENSG00000253661	285.957	1.04128	7.72342e-18	1.22502e-16	ZFHX4-AS1
ENSG00000147010	344.675	1.04042	1.63109e-24	3.38283e-23	SH3KBP1
ENSG00000198721	374.062	1.03984	5.98202e-25	1.26693e-23	ECI2
ENSG00000279591	50.7385	1.03967	0.000133272	0.000651398	NA
ENSG00000110921	479.739	1.03952	1.94677e-29	4.88276e-28	MVK
ENSG00000131149	1779.32	1.03901	1.29941e-90	1.06127e-88	GSE1
ENSG00000111666	182.793	1.03888	8.47337e-14	1.07329e-12	CHPT1
ENSG00000184408	117.301	1.03855	2.35949e-09	2.11799e-08	KCND2
ENSG00000172159	131.969	1.03672	4.22368e-10	4.03098e-09	FRMD3
ENSG00000173267	29.4357	1.03337	0.00249822	0.00946469	SNCG
ENSG00000158458	483.678	1.03148	1.31045e-32	3.68171e-31	NRG2
ENSG00000183598	2144.26	1.03012	2.92906e-99	2.67903e-97	H3C13
ENSG00000130707	704.804	1.02919	3.21551e-45	1.21079e-43	ASS1
ENSG00000121766	1065.82	1.02835	6.0975e-61	3.14575e-59	ZCCHC17
ENSG00000008853	648.936	1.02643	3.24408e-40	1.10398e-38	RHOBTB2
ENSG00000276710	119.061	1.02561	2.5995e-09	2.3205e-08	CSPG4P10
ENSG00000206052	106.389	1.0241	1.53983e-07	1.14242e-06	DOK6
ENSG00000165996	56.9363	1.02297	4.62167e-05	0.00024236	HACD1
ENSG00000204267	41.4664	1.02279	0.000408603	0.00183051	TAP2
ENSG00000180694	468.421	1.02179	1.28011e-26	2.91558e-25	TMEM64
ENSG00000163328	64.3602	1.02176	2.53004e-05	0.000138774	GPR155
ENSG00000103415	307.184	1.02142	3.01886e-21	5.5363e-20	HMOX2
ENSG00000167114	503.421	1.01925	1.12419e-30	2.97127e-29	SLC27A4
ENSG00000155254	989.03	1.01861	2.99137e-59	1.50576e-57	MARVELD1
ENSG00000166750	592.956	1.01738	7.06244e-38	2.28027e-36	SLFN5
ENSG00000108018	999.407	1.01723	1.85593e-54	8.596e-53	SORCS1
ENSG00000139211	168.632	1.01711	3.03477e-12	3.41179e-11	AMIGO2
ENSG00000141298	1908.48	1.01559	9.12498e-93	7.66868e-91	SSH2
ENSG00000170921	2538.45	1.0121	1.93494e-119	2.10908e-117	TANC2
ENSG00000138623	417.87	1.01133	4.76674e-26	1.06068e-24	SEMA7A
ENSG00000173068	275.48	1.01054	3.26991e-19	5.52172e-18	BNC2
ENSG00000137628	248.384	1.0097	3.34513e-17	5.12625e-16	DDX60
ENSG00000104325	380.57	1.00871	1.14666e-23	2.30238e-22	DECR1
ENSG00000277942	47.2865	1.00863	0.000214009	0.00101207	MIR8075
ENSG00000152601	397.593	1.00596	2.04748e-24	4.23126e-23	MBNL1
ENSG00000074370	124.159	1.00595	6.45752e-07	4.42518e-06	ATP2A3
ENSG00000026508	35.8375	1.00476	0.00148111	0.00590125	CD44
ENSG00000169991	134.246	1.0037	9.49341e-10	8.80524e-09	IFFO2
ENSG00000227811	64.5033	1.00361	4.4163e-05	0.000232347	INKA2-AS1
ENSG00000132507	3886.8	1.00325	6.79337e-130	8.00679e-128	EIF5A
ENSG00000266074	3610.75	1.00247	2.75911e-148	3.72081e-146	BAHCC1
ENSG00000236993	45.2262	1.0013	0.000338136	0.00154028	NA
ENSG00000144802	125.39	1.0012	1.48882e-08	1.23687e-07	NFKBIZ
ENSG00000261236	684.547	1.00041	7.93934e-38	2.55203e-36	BOP1
ENSG00000168243	197.489	-1.00089	6.73594e-14	8.55836e-13	GNG4
ENSG00000279384	53.0008	-1.00283	0.000128739	0.000630516	NA
ENSG00000273691	47.3051	-1.00333	0.000315456	0.00144446	NA
ENSG00000247151	51.9768	-1.00335	0.000133967	0.000654574	CSTF3-DT
ENSG00000172461	312.558	-1.00367	1.34686e-18	2.21252e-17	FUT9
ENSG00000173805	73.3069	-1.00404	3.62038e-06	2.25837e-05	HAP1
ENSG00000177181	285.595	-1.00415	1.10196e-17	1.73266e-16	RIMKLA
ENSG00000143554	175.702	-1.00532	7.37069e-11	7.50899e-10	SLC27A3
ENSG00000253973	59.314	-1.00584	9.68278e-05	0.000482293	NA
ENSG00000274578	79.6013	-1.00593	4.15756e-06	2.56696e-05	NA
ENSG00000186007	130.615	-1.00628	8.30078e-10	7.74615e-09	LEMD1
ENSG00000011028	2472.61	-1.00759	4.45218e-108	4.46666e-106	MRC2
ENSG00000283945	99.0373	-1.00774	6.23227e-08	4.83798e-07	LINC00032
ENSG00000250579	89.44	-1.00828	9.64873e-07	6.48934e-06	ADAMTS16-DT
ENSG00000261226	39.6742	-1.00895	0.000655586	0.00281935	NA
ENSG00000101115	11232.1	-1.00907	3.50647e-248	8.99705e-246	SALL4
ENSG00000129474	2489.9	-1.00942	3.19822e-128	3.70917e-126	AJUBA
ENSG00000106415	1319.93	-1.01104	2.44084e-58	1.20974e-56	GLCCI1
ENSG00000120129	272.851	-1.01376	3.84136e-19	6.4641e-18	DUSP1
ENSG00000137968	473.184	-1.01454	1.06634e-30	2.82095e-29	SLC44A5
ENSG00000254510	64.1808	-1.01482	1.33393e-05	7.65558e-05	NA
ENSG00000115183	924.576	-1.01591	4.01506e-52	1.74271e-50	TANC1
ENSG00000177469	494.624	-1.01646	4.9802e-31	1.33824e-29	CAVIN1
ENSG00000203805	57.6807	-1.01735	3.62513e-05	0.000193674	PLPP4
ENSG00000130066	585.362	-1.01763	1.20241e-36	3.72862e-35	SAT1
ENSG00000096696	3160.69	-1.01773	1.1681e-129	1.37117e-127	DSP
ENSG00000246985	45.1805	-1.01891	0.000317195	0.00145173	SOCS2-AS1
ENSG00000132718	1434.99	-1.02011	1.28164e-77	8.78484e-76	SYT11
ENSG00000162068	73.662	-1.02097	3.88875e-06	2.41539e-05	NTN3
ENSG00000229492	286.665	-1.02135	2.06889e-18	3.38327e-17	NA
ENSG00000127415	225.508	-1.02145	1.90736e-13	2.35428e-12	IDUA
ENSG00000242600	47.4203	-1.02335	0.000131713	0.000644104	MBL1P
ENSG00000158555	923.564	-1.02354	1.34453e-52	5.93355e-51	GDPD5
ENSG00000135525	215.729	-1.02388	4.94161e-15	6.72031e-14	MAP7
ENSG00000269720	66.2525	-1.02425	1.44868e-05	8.26667e-05	CCDC194
ENSG00000073150	88.416	-1.02479	4.01694e-07	2.81662e-06	PANX2
ENSG00000169306	257.196	-1.02649	9.75986e-18	1.53959e-16	IL1RAPL1
ENSG00000266573	75.0212	-1.02718	1.52033e-06	9.95493e-06	NA
ENSG00000144749	3776.72	-1.03017	2.51897e-147	3.38125e-145	LRIG1
ENSG00000152495	172.769	-1.03266	4.35862e-12	4.84748e-11	CAMK4
ENSG00000115468	208.584	-1.03369	1.64874e-15	2.29935e-14	EFHD1
ENSG00000102678	59.6643	-1.03396	2.62574e-05	0.000143724	FGF9
ENSG00000277200	113.793	-1.03419	6.28118e-09	5.42659e-08	NA
ENSG00000151136	262.836	-1.03481	8.70939e-18	1.37688e-16	BTBD11
ENSG00000100867	35.7161	-1.03525	0.000892685	0.0037278	DHRS2
ENSG00000100060	118.687	-1.03694	3.38331e-09	2.98981e-08	MFNG
ENSG00000215244	309.273	-1.03704	1.30128e-21	2.43729e-20	LINC02649
ENSG00000256742	134.076	-1.03783	4.05782e-10	3.88036e-09	NA
ENSG00000108984	7005.53	-1.03808	1.93953e-200	3.9052e-198	MAP2K6
ENSG00000234187	36.6495	-1.03915	0.0011996	0.00487199	AIMP1P1
ENSG00000109762	1370.38	-1.04053	4.42723e-81	3.1773e-79	SNX25
ENSG00000227248	47.8064	-1.0416	0.000125693	0.000616224	NA
ENSG00000213047	406.631	-1.0455	2.19358e-26	4.95718e-25	DENND1B
ENSG00000169372	318.44	-1.04611	1.32152e-21	2.47361e-20	CRADD
ENSG00000265148	69.7226	-1.04799	3.77495e-06	2.34924e-05	TSPOAP1-AS1
ENSG00000148942	154.618	-1.04884	8.59391e-12	9.33578e-11	SLC5A12
ENSG00000188613	160.757	-1.04922	1.08648e-12	1.26868e-11	NANOS1
ENSG00000105696	156.904	-1.04979	8.03272e-12	8.75566e-11	TMEM59L
ENSG00000162779	32.3586	-1.05062	0.00118637	0.00482299	AXDND1
ENSG00000256019	42.466	-1.05071	0.000249739	0.00116576	TAS2R63P
ENSG00000184697	866.131	-1.05369	1.4173e-54	6.58545e-53	CLDN6
ENSG00000233061	71.0373	-1.05439	3.70919e-06	2.31079e-05	NA
ENSG00000170545	77.4711	-1.05545	2.27857e-06	1.46193e-05	SMAGP
ENSG00000116574	1689.38	-1.05611	4.09773e-93	3.47397e-91	RHOU
ENSG00000104219	565.959	-1.05821	6.07526e-39	1.99939e-37	ZDHHC2
ENSG00000025708	27.8729	-1.05875	0.00258011	0.00975203	TYMP
ENSG00000185442	366.572	-1.05952	3.72508e-27	8.68206e-26	FAM174B
ENSG00000124191	35.1281	-1.05954	0.000753535	0.00319189	TOX2
ENSG00000198216	164.554	-1.05981	4.89364e-12	5.41344e-11	CACNA1E
ENSG00000087303	972.802	-1.06011	1.53737e-64	8.50658e-63	NID2
ENSG00000281406	1344.76	-1.06173	1.72624e-77	1.17766e-75	NA
ENSG00000253554	488.891	-1.06326	6.47113e-31	1.72607e-29	LINC01414
ENSG00000137801	226.731	-1.06352	4.71586e-17	7.18506e-16	THBS1
ENSG00000198580	41.237	-1.0637	0.000474606	0.00209895	NA
ENSG00000188883	31.2399	-1.06579	0.00215105	0.00826938	KLRG2
ENSG00000198754	37.1654	-1.06648	0.000817948	0.00344053	OXCT2
ENSG00000229847	2085.52	-1.06774	1.09844e-108	1.11748e-106	EMX2OS
ENSG00000114279	221.33	-1.06783	1.31724e-16	1.9636e-15	FGF12
ENSG00000197822	1177.83	-1.06784	1.37436e-68	8.41006e-67	OCLN
ENSG00000138798	188.182	-1.06835	7.3022e-14	9.26971e-13	EGF
ENSG00000151948	255.955	-1.06961	1.27648e-15	1.79226e-14	GLT1D1
ENSG00000142197	653.602	-1.0703	5.9767e-45	2.2331e-43	DOP1B
ENSG00000134775	2524.94	-1.07161	2.74042e-127	3.153e-125	FHOD3
ENSG00000259531	37.2763	-1.07192	0.000492809	0.00216953	NA
ENSG00000151834	82.8497	-1.07372	3.08917e-07	2.20718e-06	GABRA2
ENSG00000182902	47.5971	-1.07386	0.000205482	0.000973964	SLC25A18
ENSG00000001561	263.36	-1.07574	1.04429e-19	1.8012e-18	ENPP4
ENSG00000288765	208.846	-1.07614	1.73644e-16	2.57394e-15	NA
ENSG00000134317	273.918	-1.07643	1.01651e-20	1.82381e-19	GRHL1
ENSG00000105976	82.8942	-1.07799	1.60772e-07	1.18974e-06	MET
ENSG00000204131	755.167	-1.07816	1.60449e-50	6.77156e-49	NHSL2
ENSG00000118515	80.6789	-1.07824	7.41374e-07	5.0518e-06	SGK1
ENSG00000260293	164.212	-1.07902	8.07643e-13	9.52677e-12	NA
ENSG00000116106	7866.37	-1.08177	0	0	EPHA4
ENSG00000124440	2263	-1.08186	6.47031e-114	6.79711e-112	HIF3A
ENSG00000170703	159.668	-1.083	2.98987e-12	3.36262e-11	TTLL6
ENSG00000175287	173.476	-1.08315	1.29805e-11	1.39443e-10	PHYHD1
ENSG00000158292	1665.05	-1.08344	7.09411e-92	5.86002e-90	GPR153
ENSG00000237624	31.8479	-1.08349	0.00143729	0.0057422	OXCT2P1
ENSG00000227684	46.8299	-1.08382	7.59059e-05	0.000386311	CROCCP4
ENSG00000261115	226.041	-1.08463	2.96195e-18	4.80576e-17	TMEM178B
ENSG00000134072	221.688	-1.08465	2.41067e-17	3.72177e-16	CAMK1
ENSG00000182752	88.0482	-1.0859	3.59067e-07	2.53489e-06	PAPPA
ENSG00000188582	56.261	-1.08736	2.35816e-05	0.000129986	PAQR9
ENSG00000132702	26.7719	-1.08878	0.00242224	0.00920331	HAPLN2
ENSG00000287720	57.3604	-1.08913	3.98513e-05	0.000211157	NA
ENSG00000133687	1217	-1.08968	6.93707e-77	4.65586e-75	TMTC1
ENSG00000224243	64.4	-1.08972	2.84503e-06	1.80067e-05	SOX1-OT
ENSG00000185436	98.1992	-1.09163	2.7621e-08	2.21656e-07	IFNLR1
ENSG00000145642	28.8593	-1.0924	0.0015738	0.00622634	SHISAL2B
ENSG00000154874	157.976	-1.09359	1.09684e-11	1.18575e-10	CCDC144B
ENSG00000250979	28.4439	-1.09383	0.00180081	0.00704435	NA
ENSG00000261758	52.1281	-1.09396	3.02905e-05	0.000164004	NA
ENSG00000103742	2008.61	-1.09404	1.06284e-102	1.00706e-100	IGDCC4
ENSG00000167306	341.354	-1.09486	1.56079e-26	3.54096e-25	MYO5B
ENSG00000153132	541.111	-1.09723	4.20598e-39	1.3921e-37	CLGN
ENSG00000179168	33.0501	-1.09757	0.000852871	0.00357757	GGN
ENSG00000147246	64.2586	-1.09764	5.81804e-06	3.51068e-05	HTR2C
ENSG00000145476	112.437	-1.09837	1.86034e-09	1.68777e-08	CYP4V2
ENSG00000289214	29.0016	-1.09865	0.0015867	0.00627283	NA
ENSG00000213600	62.7838	-1.09892	1.12594e-05	6.52387e-05	NA
ENSG00000183873	341.179	-1.09908	9.97646e-25	2.09152e-23	SCN5A
ENSG00000234031	73.9265	-1.10068	6.10328e-07	4.19631e-06	RPS3AP44
ENSG00000109062	735.172	-1.10172	2.18527e-52	9.58541e-51	SLC9A3R1
ENSG00000136040	664.036	-1.10176	1.12652e-43	4.10331e-42	PLXNC1
ENSG00000155093	384.746	-1.1023	9.22901e-30	2.35966e-28	PTPRN2
ENSG00000067715	1052.23	-1.10273	2.20481e-68	1.3318e-66	SYT1
ENSG00000272619	33.6691	-1.10388	0.00103002	0.00423908	NA
ENSG00000183092	56.4041	-1.10451	1.19584e-05	6.90269e-05	BEGAIN
ENSG00000165730	947.34	-1.10547	8.75888e-50	3.62275e-48	STOX1
ENSG00000279439	143.518	-1.1075	3.65716e-11	3.81286e-10	NA
ENSG00000277379	60.7038	-1.10973	5.84232e-06	3.52313e-05	MIR6724-3
ENSG00000275692	65.9503	-1.11097	1.92946e-06	1.24817e-05	MIR6724-4
ENSG00000257842	79.1375	-1.11231	8.87243e-08	6.78037e-07	NOVA1-DT
ENSG00000274060	64.9551	-1.1125	2.14433e-06	1.37885e-05	MIR6724-2
ENSG00000272159	34.4302	-1.11355	0.000502899	0.00221059	NA
ENSG00000170160	146.695	-1.11462	4.24869e-12	4.73613e-11	CCDC144A
ENSG00000275950	60.8828	-1.11579	5.1355e-06	3.12812e-05	MIR6724-1
ENSG00000100473	126.132	-1.11606	1.60397e-10	1.59102e-09	COCH
ENSG00000170989	494.093	-1.11873	9.56231e-37	2.97798e-35	S1PR1
ENSG00000125675	379.281	-1.11896	2.0623e-25	4.47897e-24	GRIA3
ENSG00000279839	67.0246	-1.11961	1.04856e-05	6.10237e-05	NA
ENSG00000157617	1088.52	-1.12101	6.05995e-72	3.87009e-70	C2CD2
ENSG00000214922	25.6856	-1.12108	0.00258512	0.00976969	HLA-F-AS1
ENSG00000232907	107.622	-1.12154	9.30376e-10	8.65043e-09	DLGAP4-AS1
ENSG00000112419	1762.74	-1.12154	2.01922e-115	2.1524e-113	PHACTR2
ENSG00000198995	37.8314	-1.12245	0.000602725	0.00261061	MIR340
ENSG00000110693	864.219	-1.12358	3.57599e-64	1.95997e-62	SOX6
ENSG00000088881	257.101	-1.12443	4.56792e-21	8.30359e-20	EBF4
ENSG00000256802	99.5896	-1.12607	2.63241e-09	2.34844e-08	LOC100130111
ENSG00000127507	30.3619	-1.12851	0.000945546	0.0039243	ADGRE2
ENSG00000178403	43.5547	-1.13055	8.75657e-05	0.000440625	NEUROG2
ENSG00000149591	421.373	-1.13111	2.14503e-30	5.61736e-29	TAGLN
ENSG00000127328	289.332	-1.13247	5.59575e-23	1.10145e-21	RAB3IP
ENSG00000095370	83.0053	-1.13383	4.1493e-08	3.27182e-07	SH2D3C
ENSG00000107821	35.6588	-1.13619	0.00075832	0.00321021	KAZALD1
ENSG00000005884	350.1	-1.13647	3.98282e-25	8.50978e-24	ITGA3
ENSG00000114646	39.4132	-1.14043	0.000202918	0.0009626	CSPG5
ENSG00000164181	65.3589	-1.14249	1.49558e-06	9.80392e-06	ELOVL7
ENSG00000003249	471.065	-1.14317	1.14713e-31	3.12888e-30	DBNDD1
ENSG00000287001	111.593	-1.14406	1.09781e-09	1.01401e-08	NA
ENSG00000267750	44.3195	-1.14617	0.000111079	0.000548847	NA
ENSG00000159164	1576.27	-1.14668	2.53079e-93	2.15817e-91	SV2A
ENSG00000245498	296.748	-1.14794	4.14657e-25	8.84663e-24	LOC100507283
ENSG00000239268	91.0805	-1.14887	2.99676e-08	2.39758e-07	NA
ENSG00000112183	583.526	-1.14999	7.54866e-41	2.60555e-39	RBM24
ENSG00000100767	5494.81	-1.15285	1.50825e-189	2.76774e-187	PAPLN
ENSG00000163032	875.385	-1.15381	2.87962e-64	1.5873e-62	VSNL1
ENSG00000233264	84.3276	-1.15437	2.61201e-07	1.87969e-06	NA
ENSG00000214870	171.365	-1.15777	9.33867e-16	1.32274e-14	LOC441204
ENSG00000128342	26.5692	-1.15794	0.00187119	0.00729016	LIF
ENSG00000138772	72.4164	-1.15912	1.76069e-07	1.29403e-06	ANXA3
ENSG00000125740	152.302	-1.16353	1.32593e-13	1.65779e-12	FOSB
ENSG00000129991	118.568	-1.16467	2.68026e-11	2.82074e-10	TNNI3
ENSG00000133392	62.6355	-1.16817	4.77541e-06	2.92044e-05	MYH11
ENSG00000136267	138.362	-1.16955	2.46063e-12	2.78576e-11	DGKB
ENSG00000188290	1408.19	-1.17036	1.83351e-103	1.76614e-101	HES4
ENSG00000243244	1005.03	-1.17073	3.05911e-71	1.94083e-69	STON1
ENSG00000145423	3674.93	-1.17199	2.86416e-205	6.06157e-203	SFRP2
ENSG00000198113	69.1066	-1.1735	2.39476e-07	1.73367e-06	TOR4A
ENSG00000236212	103.349	-1.17365	2.09714e-10	2.06047e-09	NA
ENSG00000185274	1471.8	-1.17402	1.9067e-95	1.68545e-93	GALNT17
ENSG00000165995	58.4126	-1.1753	2.71684e-06	1.72556e-05	CACNB2
ENSG00000071073	230.888	-1.17936	5.70216e-20	9.92963e-19	MGAT4A
ENSG00000165655	670.2	-1.18093	6.55053e-53	2.91745e-51	ZNF503
ENSG00000250410	32.7743	-1.18255	0.000287329	0.00132868	NA
ENSG00000164251	230.194	-1.18543	2.08301e-21	3.86156e-20	F2RL1
ENSG00000127084	30.7949	-1.18798	0.000490945	0.00216263	FGD3
ENSG00000156453	1051.41	-1.18869	1.23652e-64	6.86815e-63	PCDH1
ENSG00000212743	117.366	-1.19042	8.56336e-12	9.30608e-11	NA
ENSG00000225783	30319.6	-1.19132	0	0	MIAT
ENSG00000164236	311.682	-1.19267	1.73951e-28	4.2347e-27	ANKRD33B
ENSG00000074527	39.0496	-1.19268	8.82016e-05	0.000443363	NTN4
ENSG00000188523	142.165	-1.19279	2.49268e-13	3.05335e-12	CFAP77
ENSG00000079931	30.3911	-1.19327	0.000627181	0.00270643	MOXD1
ENSG00000068831	31.8573	-1.19376	0.000386625	0.00174065	RASGRP2
ENSG00000231827	287.621	-1.19386	2.35755e-25	5.10111e-24	LOC343052
ENSG00000228010	68.7755	-1.19505	5.26551e-07	3.64327e-06	NA
ENSG00000196839	556.902	-1.2026	5.32099e-46	2.02463e-44	ADA
ENSG00000183798	185.845	-1.2026	3.42169e-18	5.52693e-17	EMILIN3
ENSG00000249252	35.8401	-1.20564	0.000136228	0.000664838	C1QTNF7-AS1
ENSG00000248905	626.707	-1.20735	2.10613e-54	9.72373e-53	FMN1
ENSG00000175155	1298.32	-1.2091	9.37862e-103	8.91553e-101	YPEL2
ENSG00000287406	106.922	-1.2111	2.70608e-11	2.84688e-10	NA
ENSG00000140416	3649.74	-1.21288	8.46913e-199	1.67043e-196	TPM1
ENSG00000245651	27.8253	-1.21313	0.000670216	0.00287502	LOC283387
ENSG00000171488	766.246	-1.2136	1.41665e-65	8.02234e-64	LRRC8C
ENSG00000142627	593.004	-1.21477	6.90803e-52	2.98497e-50	EPHA2
ENSG00000239316	27.2846	-1.21627	0.000724552	0.00308437	RN7SL11P
ENSG00000095713	45.5325	-1.21987	1.88382e-05	0.00010528	CRTAC1
ENSG00000145244	27.3294	-1.22122	0.000913876	0.00380648	CORIN
ENSG00000160223	29.1563	-1.22155	0.00248968	0.00943606	ICOSLG
ENSG00000235121	51.0539	-1.22259	4.47033e-06	2.74778e-05	NA
ENSG00000261655	92.8189	-1.22267	1.0094e-09	9.35034e-09	NA
ENSG00000232070	28.98	-1.22321	0.00104471	0.00429163	TMEM253
ENSG00000148426	47.2151	-1.22465	8.80702e-06	5.19322e-05	PROSER2
ENSG00000207507	47.1459	-1.22488	1.37345e-05	7.86835e-05	RNU6-9
ENSG00000227388	95.673	-1.22781	1.43886e-10	1.43264e-09	NA
ENSG00000113749	34.8467	-1.2315	0.000410772	0.00183852	HRH2
ENSG00000175048	713.608	-1.23204	7.1354e-65	3.99389e-63	ZDHHC14
ENSG00000171100	499.482	-1.23268	5.71898e-35	1.6972e-33	MTM1
ENSG00000230863	106.388	-1.23318	2.19588e-11	2.32532e-10	NA
ENSG00000168421	25.9513	-1.23439	0.000753426	0.00319189	RHOH
ENSG00000005379	1045.56	-1.23702	8.53727e-76	5.66429e-74	TSPOAP1
ENSG00000204128	59.766	-1.24061	3.36415e-07	2.39069e-06	C2orf72
ENSG00000105928	244.495	-1.24203	2.34048e-23	4.66391e-22	GSDME
ENSG00000135248	73.6953	-1.2424	1.34898e-07	1.00883e-06	FAM71F1
ENSG00000103184	65.3586	-1.24286	1.08402e-07	8.20804e-07	SEC14L5
ENSG00000116096	37.1595	-1.24297	0.000172734	0.000828768	SPR
ENSG00000075426	653.428	-1.24487	2.04125e-56	9.79866e-55	FOSL2
ENSG00000144229	38.2957	-1.24797	4.05588e-05	0.000214474	THSD7B
ENSG00000232044	56.3493	-1.25041	1.59342e-06	1.04125e-05	NA
ENSG00000267519	224.083	-1.25062	7.22991e-22	1.36652e-20	NA
ENSG00000145113	238.242	-1.25066	1.82479e-21	3.39588e-20	MUC4
ENSG00000106772	662.075	-1.25336	5.29956e-61	2.74385e-59	PRUNE2
ENSG00000198435	1313.65	-1.25468	6.47054e-106	6.29553e-104	NRARP
ENSG00000154153	46.2133	-1.25654	1.80741e-05	0.000101538	RETREG1
ENSG00000180628	137.816	-1.25665	4.89e-15	6.65325e-14	PCGF5
ENSG00000188766	177.711	-1.25834	2.1648e-18	3.53483e-17	SPRED3
ENSG00000180934	75.0033	-1.25981	7.68493e-09	6.57083e-08	OR56A1
ENSG00000185022	209.068	-1.25985	2.66294e-21	4.89906e-20	MAFF
ENSG00000066735	1116.25	-1.26311	1.80471e-93	1.54353e-91	KIF26A
ENSG00000231064	524.92	-1.26319	3.0047e-47	1.16937e-45	NA
ENSG00000092445	2763.49	-1.26383	1.42428e-149	1.9479e-147	TYRO3
ENSG00000132688	20784.9	-1.2645	0	0	NES
ENSG00000178233	69.2692	-1.26451	6.35226e-08	4.92322e-07	TMEM151B
ENSG00000137261	25.1962	-1.26655	0.000655308	0.00281857	KIAA0319
ENSG00000105605	1037.41	-1.26832	3.01389e-79	2.12099e-77	CACNG7
ENSG00000225206	32.0728	-1.26936	0.000276143	0.00128104	MIR137HG
ENSG00000205143	34.7154	-1.27138	9.11904e-05	0.000456803	ARID3C
ENSG00000005469	604.294	-1.27506	1.0109e-52	4.48852e-51	CROT
ENSG00000158428	21.3506	-1.27656	0.00173832	0.00682383	CATIP
ENSG00000232721	29.9106	-1.27749	0.000381516	0.00171979	NA
ENSG00000187193	32.1531	-1.27765	0.00012366	0.000607076	MT1X
ENSG00000269935	23.066	-1.27905	0.00146761	0.00585226	NA
ENSG00000196335	21.4358	-1.27978	0.00162567	0.00641114	STK31
ENSG00000133216	3192.2	-1.2801	3.29327e-194	6.24086e-192	EPHB2
ENSG00000113070	43.4435	-1.2806	1.3819e-05	7.91107e-05	HBEGF
ENSG00000064218	120.055	-1.28087	4.66043e-13	5.59754e-12	DMRT3
ENSG00000136997	173.353	-1.28176	1.50297e-18	2.46337e-17	MYC
ENSG00000258667	40.1148	-1.28389	1.48645e-05	8.46886e-05	HIF1A-AS3
ENSG00000288045	20.9099	-1.28482	0.0017896	0.00700617	NA
ENSG00000106868	378.716	-1.29001	7.88637e-35	2.33324e-33	SUSD1
ENSG00000198369	737.763	-1.29152	6.35603e-62	3.34459e-60	SPRED2
ENSG00000163623	173.89	-1.29242	6.74593e-19	1.1228e-17	NKX6-1
ENSG00000288766	36.8334	-1.29326	4.03068e-05	0.000213297	NA
ENSG00000247624	41.4599	-1.29433	1.48887e-05	8.481e-05	CPEB2-DT
ENSG00000188933	27.3356	-1.29544	0.000466658	0.00206664	USP32P1
ENSG00000128596	3103.99	-1.2959	3.24127e-236	7.64044e-234	CCDC136
ENSG00000288879	71.4461	-1.29615	3.59377e-08	2.85317e-07	NA
ENSG00000175356	2494.55	-1.29808	2.5202e-196	4.87138e-194	SCUBE2
ENSG00000104490	1851.64	-1.29971	1.64638e-158	2.43547e-156	NCALD
ENSG00000102934	39.4163	-1.30015	3.62617e-05	0.000193694	PLLP
ENSG00000281880	49.1336	-1.30205	1.44716e-06	9.50803e-06	PAX6-AS1
ENSG00000188732	215.922	-1.30568	5.89502e-23	1.158e-21	FAM221A
ENSG00000232732	36.589	-1.30702	3.77307e-05	0.000200801	NA
ENSG00000144847	302.782	-1.30735	9.67106e-32	2.64281e-30	IGSF11
ENSG00000241261	97.9186	-1.30817	1.04603e-11	1.13209e-10	RPL17P19
ENSG00000184545	182.938	-1.31088	8.41481e-20	1.45399e-18	DUSP8
ENSG00000169252	29.2787	-1.31385	0.000154243	0.000746222	ADRB2
ENSG00000186088	62.1618	-1.31501	1.47986e-07	1.10074e-06	GSAP
ENSG00000132470	22.394	-1.31749	0.00158139	0.00625419	ITGB4
ENSG00000135439	134.575	-1.31851	7.06472e-15	9.51391e-14	AGAP2
ENSG00000145416	226.77	-1.31898	2.11047e-24	4.35523e-23	MARCHF1
ENSG00000240694	418.198	-1.31945	6.47248e-43	2.31969e-41	PNMA2
ENSG00000177570	370.127	-1.322	5.35765e-39	1.76522e-37	SAMD12
ENSG00000071909	539.605	-1.32209	4.19864e-54	1.92315e-52	MYO3B
ENSG00000172794	26.9465	-1.32241	0.000574352	0.00249741	RAB37
ENSG00000021645	1530.94	-1.32311	5.49054e-142	7.04392e-140	NRXN3
ENSG00000148411	351.396	-1.32487	6.01692e-38	1.94704e-36	NACC2
ENSG00000237863	60.2115	-1.33079	2.4599e-07	1.77728e-06	NA
ENSG00000273554	67.2812	-1.33466	2.05575e-08	1.67711e-07	NA
ENSG00000288172	25.5037	-1.33468	0.000572221	0.00248964	NA
ENSG00000181649	45.9174	-1.34033	1.56143e-06	1.02125e-05	PHLDA2
ENSG00000214842	20.9809	-1.34064	0.00120125	0.00487666	RAD51AP2
ENSG00000261504	22.0603	-1.34152	0.000894746	0.00373485	LINC01686
ENSG00000163545	2142.64	-1.34289	2.16443e-145	2.82683e-143	NUAK2
ENSG00000109991	147.671	-1.34545	1.54698e-17	2.40888e-16	P2RX3
ENSG00000204632	23.4138	-1.34656	0.000762139	0.00322402	HLA-G
ENSG00000164651	4843.8	-1.3472	4.57666e-290	1.44234e-287	SP8
ENSG00000158164	1881.81	-1.34795	1.72654e-175	2.84428e-173	TMSB15A
ENSG00000180535	29.2772	-1.34845	0.000321688	0.00147091	BHLHA15
ENSG00000169499	55.3828	-1.35065	1.9522e-07	1.42574e-06	PLEKHA2
ENSG00000149218	325.793	-1.35224	6.87105e-31	1.82938e-29	ENDOD1
ENSG00000205517	36.8339	-1.35258	0.000110619	0.000546854	RGL3
ENSG00000242242	78.2427	-1.35322	1.542e-09	1.40726e-08	NA
ENSG00000133124	2136.39	-1.35403	2.68993e-154	3.80448e-152	IRS4
ENSG00000180340	3503.1	-1.35614	6.17469e-207	1.32614e-204	FZD2
ENSG00000287355	45.7617	-1.3574	1.33046e-06	8.79914e-06	NA
ENSG00000273350	20.5467	-1.35911	0.00167201	0.00658313	NA
ENSG00000172264	409.368	-1.35991	7.91033e-39	2.59155e-37	MACROD2
ENSG00000143502	67.7147	-1.36055	1.16957e-08	9.83198e-08	SUSD4
ENSG00000197008	416.654	-1.36123	9.76373e-40	3.28295e-38	ZNF138
ENSG00000241213	48.2537	-1.36356	9.06624e-07	6.11887e-06	LINC02024
ENSG00000287944	20.5535	-1.36659	0.00160091	0.00632208	NA
ENSG00000185761	24.0591	-1.36851	0.000698009	0.00298277	ADAMTSL5
ENSG00000163435	79.4498	-1.36933	5.66172e-10	5.35757e-09	ELF3
ENSG00000184068	39.4888	-1.37041	6.30671e-06	3.78899e-05	NA
ENSG00000177133	194.464	-1.3732	1.23636e-23	2.47732e-22	PRDM16-DT
ENSG00000149571	110.764	-1.37474	1.22096e-12	1.42057e-11	KIRREL3
ENSG00000106018	76.9671	-1.37702	3.90798e-10	3.74448e-09	VIPR2
ENSG00000198221	518.585	-1.37717	1.07559e-53	4.85003e-52	NA
ENSG00000245848	66.6286	-1.3775	5.22506e-08	4.07575e-07	CEBPA
ENSG00000118513	107.862	-1.37763	7.97206e-13	9.41131e-12	MYB
ENSG00000256673	70.9748	-1.37817	1.4405e-09	1.31712e-08	NA
ENSG00000177374	22.6224	-1.37976	0.000773264	0.00326918	HIC1
ENSG00000103489	1448.8	-1.38065	1.12839e-138	1.4102e-136	XYLT1
ENSG00000173918	85.0497	-1.38752	3.41201e-10	3.28337e-09	C1QTNF1
ENSG00000199879	24.4215	-1.38832	0.000271007	0.00125802	RNVU1-22
ENSG00000082556	96.6542	-1.38897	1.41515e-12	1.63665e-11	OPRK1
ENSG00000198010	92.2836	-1.38926	4.53687e-12	5.038e-11	DLGAP2
ENSG00000272419	616.798	-1.3903	4.04066e-69	2.49266e-67	NA
ENSG00000104267	172.273	-1.39227	4.32309e-19	7.2453e-18	CA2
ENSG00000165272	38.9679	-1.39463	6.58106e-06	3.94564e-05	AQP3
ENSG00000260572	19.7931	-1.39829	0.0014697	0.00585819	NA
ENSG00000204882	69.503	-1.39988	1.29237e-08	1.08141e-07	GPR20
ENSG00000119946	106.942	-1.40452	2.32518e-14	3.03404e-13	CNNM1
ENSG00000130821	11159.3	-1.40649	0	0	SLC6A8
ENSG00000010818	391.244	-1.40691	3.59203e-40	1.22095e-38	HIVEP2
ENSG00000198208	210.897	-1.40841	5.41388e-25	1.15081e-23	RPS6KL1
ENSG00000272692	33.5912	-1.40847	4.1155e-05	0.000217468	NA
ENSG00000129422	62.5489	-1.4101	2.4794e-08	2.00189e-07	MTUS1
ENSG00000171724	2220.03	-1.41748	2.99338e-204	6.24389e-202	VAT1L
ENSG00000258631	53.9455	-1.41759	2.93682e-07	2.10351e-06	NA
ENSG00000101180	141.804	-1.42319	3.25147e-18	5.25491e-17	HRH3
ENSG00000270022	36.3215	-1.42511	8.84059e-06	5.20984e-05	NA
ENSG00000258611	132.369	-1.42839	2.5595e-17	3.94945e-16	NA
ENSG00000267284	156.797	-1.42841	6.65346e-21	1.20193e-19	NA
ENSG00000231977	60.2648	-1.43003	5.45037e-09	4.72714e-08	NA
ENSG00000141314	121.992	-1.43327	3.21093e-15	4.40595e-14	RHBDL3
ENSG00000278863	36.7024	-1.43817	4.95837e-06	3.02595e-05	NA
ENSG00000261678	34.257	-1.44119	9.68917e-06	5.6799e-05	SCRT1
ENSG00000128918	20.2235	-1.44336	0.000684106	0.0029294	ALDH1A2
ENSG00000206728	17.2243	-1.44419	0.00203376	0.00786223	NA
ENSG00000164076	440.668	-1.44477	4.10524e-52	1.77918e-50	CAMKV
ENSG00000130513	34.9919	-1.44698	1.15345e-05	6.67261e-05	GDF15
ENSG00000128805	101.161	-1.44811	3.17923e-14	4.11695e-13	ARHGAP22
ENSG00000042980	40.6359	-1.45072	6.41817e-06	3.85356e-05	ADAM28
ENSG00000108551	210.317	-1.45184	2.43233e-22	4.6828e-21	RASD1
ENSG00000129990	42.4394	-1.45986	1.36264e-06	8.99553e-06	SYT5
ENSG00000265413	18.5829	-1.46493	0.00112724	0.00459808	NA
ENSG00000240393	31.1164	-1.47027	4.419e-05	0.000232447	LOC100421670
ENSG00000257185	70.9236	-1.47601	1.61741e-10	1.60325e-09	LINC02293
ENSG00000119614	39.956	-1.47631	1.3453e-06	8.89118e-06	VSX2
ENSG00000157680	95.4507	-1.47699	2.70223e-13	3.30166e-12	DGKI
ENSG00000164056	485.376	-1.47865	3.49232e-52	1.52037e-50	SPRY1
ENSG00000124772	83.138	-1.48318	1.78209e-12	2.03666e-11	CPNE5
ENSG00000263590	265.045	-1.48338	1.3171e-35	3.98621e-34	LINC01145
ENSG00000149451	275.138	-1.48433	9.55677e-36	2.90754e-34	ADAM33
ENSG00000274600	115.833	-1.48504	2.322e-16	3.414e-15	RIMBP3B
ENSG00000165443	40.6958	-1.492	1.39652e-06	9.20455e-06	PHYHIPL
ENSG00000183246	112.596	-1.49306	5.51559e-16	7.91286e-15	RIMBP3C
ENSG00000158747	96.1815	-1.49554	1.86265e-13	2.30203e-12	NBL1
ENSG00000152402	48.9274	-1.49863	3.79738e-07	2.67301e-06	GUCY1A2
ENSG00000275793	120.319	-1.49932	1.17714e-17	1.84686e-16	RIMBP3
ENSG00000136158	298.839	-1.49965	3.21228e-37	1.01567e-35	SPRY2
ENSG00000185215	152.058	-1.50136	4.44998e-22	8.48833e-21	TNFAIP2
ENSG00000198513	152.42	-1.50445	2.29028e-21	4.22688e-20	ATL1
ENSG00000276216	39.1478	-1.50519	1.034e-06	6.92691e-06	NA
ENSG00000156395	97.51	-1.50742	1.06578e-14	1.41944e-13	SORCS3
ENSG00000118523	394.859	-1.50852	2.82442e-50	1.1834e-48	CCN2
ENSG00000259223	20.9058	-1.50881	0.000439606	0.0019555	NA
ENSG00000069696	746.723	-1.51	1.33481e-87	1.05167e-85	DRD4
ENSG00000264357	28.4074	-1.51024	3.28219e-05	0.000176753	MIR4648
ENSG00000188763	110.494	-1.51113	9.55596e-15	1.27562e-13	FZD9
ENSG00000117525	62.1256	-1.5138	6.11278e-10	5.75622e-09	F3
ENSG00000258476	37.4787	-1.51613	4.84346e-06	2.95956e-05	LINC02207
ENSG00000155629	21.0463	-1.51947	0.000417564	0.00186604	PIK3AP1
ENSG00000279943	17.3131	-1.52018	0.00216094	0.00830188	FLJ38576
ENSG00000171004	601.875	-1.52281	5.11706e-69	3.14998e-67	HS6ST2
ENSG00000227640	397.592	-1.52286	5.16558e-52	2.23538e-50	SOX21-AS1
ENSG00000260633	17.2368	-1.52297	0.00180874	0.00706964	NA
ENSG00000170345	337.475	-1.52583	7.10145e-41	2.45704e-39	FOS
ENSG00000237977	25.6141	-1.53327	5.79473e-05	0.000300076	NA
ENSG00000132932	344.868	-1.53499	1.08008e-46	4.16987e-45	ATP8A2
ENSG00000177989	54.7429	-1.5418	2.72543e-09	2.42694e-08	ODF3B
ENSG00000172201	1486.99	-1.54314	6.38956e-183	1.10273e-180	ID4
ENSG00000289301	18.0514	-1.54517	0.000919906	0.0038305	NA
ENSG00000128591	2453.82	-1.54671	2.41497e-212	5.22534e-210	FLNC
ENSG00000149527	446.156	-1.54764	9.38134e-63	4.9455e-61	PLCH2
ENSG00000234148	25.2271	-1.54938	7.27493e-05	0.000371093	NA
ENSG00000259953	141.572	-1.55236	5.0616e-20	8.8354e-19	NA
ENSG00000127377	20.7168	-1.55247	0.000292733	0.00135065	CRYGN
ENSG00000130822	1014.41	-1.55576	1.81558e-116	1.94966e-114	PNCK
ENSG00000187475	18.2448	-1.55689	0.00121871	0.004942	H1-6
ENSG00000223855	33.7613	-1.55717	2.41679e-06	1.54481e-05	HRAT92
ENSG00000177551	24.6237	-1.55934	6.87939e-05	0.000352591	NHLH2
ENSG00000035664	229.582	-1.56078	3.19047e-33	9.06906e-32	DAPK2
ENSG00000053747	15.6414	-1.56184	0.00121759	0.00493885	LAMA3
ENSG00000178568	200.277	-1.56484	1.23882e-29	3.14796e-28	ERBB4
ENSG00000185920	3206.18	-1.56518	0	0	PTCH1
ENSG00000255545	347.441	-1.56525	2.90911e-48	1.15702e-46	B3GAT1-DT
ENSG00000227917	28.6641	-1.56593	3.44297e-05	0.000184725	NA
ENSG00000173334	1030.97	-1.56987	1.52018e-118	1.64464e-116	TRIB1
ENSG00000101265	379.322	-1.57197	1.75329e-55	8.27928e-54	RASSF2
ENSG00000286172	18.3087	-1.57241	0.00047415	0.00209725	RNVU1-8
ENSG00000261189	20.279	-1.57298	0.000253526	0.00118274	NA
ENSG00000214944	31.704	-1.57675	7.28138e-05	0.000371357	ARHGEF28
ENSG00000048052	1344.22	-1.57688	6.7868e-164	1.03567e-161	HDAC9
ENSG00000107736	311.852	-1.57964	4.50825e-43	1.61973e-41	CDH23
ENSG00000184792	468.716	-1.58053	4.03683e-63	2.14759e-61	OSBP2
ENSG00000162458	370.407	-1.58811	8.39623e-53	3.73375e-51	FBLIM1
ENSG00000136002	1537.36	-1.59159	1.73419e-182	2.97521e-180	ARHGEF4
ENSG00000102195	69.4897	-1.59281	1.57513e-10	1.56295e-09	GPR50
ENSG00000120738	1520.44	-1.59316	8.67964e-176	1.43804e-173	EGR1
ENSG00000069535	48.3147	-1.5994	1.79717e-08	1.4778e-07	MAOB
ENSG00000288957	35.3126	-1.60004	1.53478e-06	1.0045e-05	NA
ENSG00000170370	1307.99	-1.60038	1.57813e-166	2.43385e-164	EMX2
ENSG00000198838	718.101	-1.60046	1.51129e-92	1.26277e-90	RYR3
ENSG00000162873	2078.73	-1.60165	1.90488e-216	4.15264e-214	KLHDC8A
ENSG00000154099	27.2629	-1.6018	2.632e-05	0.000144013	DNAAF1
ENSG00000277778	37.9158	-1.60575	4.78182e-07	3.32321e-06	PGM5P2
ENSG00000095587	22.5536	-1.60633	0.000140706	0.000684043	TLL2
ENSG00000176383	39.7484	-1.60727	2.81879e-06	1.78523e-05	B3GNT4
ENSG00000182968	1234.34	-1.60825	2.41902e-167	3.75065e-165	SOX1
ENSG00000287726	14.0157	-1.60907	0.00247345	0.00938189	NA
ENSG00000177182	124.939	-1.60929	3.72596e-19	6.27354e-18	CLVS1
ENSG00000227927	17.4083	-1.61495	0.00106035	0.00435096	MACROD2-IT1
ENSG00000264448	16.9121	-1.61524	0.00262457	0.0099033	MIR378D2HG
ENSG00000285646	71.6627	-1.61568	2.78149e-12	3.13921e-11	NA
ENSG00000231274	143.453	-1.61882	1.32129e-22	2.56251e-21	SBK3
ENSG00000197487	43.6585	-1.62221	2.96259e-08	2.37154e-07	GALP
ENSG00000273018	70.6063	-1.62312	3.86091e-12	4.31879e-11	FAM106A
ENSG00000207041	14.036	-1.62374	0.00226136	0.0086487	RNU6-3P
ENSG00000006377	13.4492	-1.62454	0.00190053	0.00738955	DLX6
ENSG00000182759	23.7292	-1.63349	5.76831e-05	0.000298761	MAFA
ENSG00000183908	205.171	-1.63383	2.71481e-32	7.56131e-31	LRRC55
ENSG00000274565	20.8505	-1.63728	0.000573464	0.00249468	NA
ENSG00000275927	20.2707	-1.63854	0.000243373	0.00113886	NA
ENSG00000265342	13.5796	-1.64087	0.00195806	0.00759592	NA
ENSG00000198844	18.3269	-1.64302	0.000431428	0.00192266	ARHGEF15
ENSG00000280087	17.0398	-1.64325	0.000717464	0.00305734	NA
ENSG00000095752	16.3567	-1.64645	0.000963711	0.0039934	IL11
ENSG00000183166	92.9053	-1.64835	1.32572e-13	1.65779e-12	CALN1
ENSG00000149970	1309.43	-1.65173	3.60051e-135	4.38626e-133	CNKSR2
ENSG00000225792	54.6178	-1.65509	8.45967e-10	7.8868e-09	LOC105375304
ENSG00000006327	77.9575	-1.65737	9.74433e-14	1.22731e-12	TNFRSF12A
ENSG00000146216	201.533	-1.6582	1.07699e-31	2.94033e-30	TTBK1
ENSG00000166446	877.517	-1.66153	4.20752e-127	4.82185e-125	CDYL2
ENSG00000103460	2852.03	-1.66357	0	0	TOX3
ENSG00000135048	13552.2	-1.66372	0	0	CEMIP2
ENSG00000224163	26.0291	-1.66457	1.25935e-05	7.2577e-05	LOC392787
ENSG00000173825	50.2099	-1.66772	2.31788e-09	2.08321e-08	TIGD3
ENSG00000104332	10459.9	-1.669	0	0	SFRP1
ENSG00000135697	528.171	-1.67232	2.53121e-77	1.71873e-75	BCO1
ENSG00000289145	28.3185	-1.67396	1.78357e-05	0.000100297	NA
ENSG00000174576	58.6988	-1.67405	4.47513e-10	4.25835e-09	NPAS4
ENSG00000011201	495.405	-1.68127	4.58937e-73	2.97018e-71	ANOS1
ENSG00000266709	456.692	-1.68223	1.80494e-69	1.12301e-67	MGC12916
ENSG00000234352	35.4338	-1.68376	2.7062e-07	1.94457e-06	LOC349160
ENSG00000078269	158.139	-1.698	7.03473e-26	1.55698e-24	SYNJ2
ENSG00000073350	928.543	-1.69968	2.37325e-111	2.44007e-109	LLGL2
ENSG00000182175	4826.33	-1.70253	0	0	RGMA
ENSG00000185668	2612.76	-1.70654	8.91011e-280	2.63612e-277	POU3F1
ENSG00000246859	95.3343	-1.70715	4.18257e-16	6.04835e-15	STARD4-AS1
ENSG00000277531	50.5589	-1.71084	1.04422e-09	9.66363e-09	PNMA8C
ENSG00000134198	168.112	-1.71112	1.73825e-29	4.37111e-28	TSPAN2
ENSG00000288991	33.8092	-1.71666	1.24523e-06	8.26937e-06	NA
ENSG00000179388	164.717	-1.71702	4.47789e-27	1.03949e-25	EGR3
ENSG00000254370	18.3976	-1.71858	0.000220861	0.00104141	NA
ENSG00000254610	16.9314	-1.71974	0.00027383	0.00127072	NA
ENSG00000181449	8057.41	-1.73	0	0	SOX2
ENSG00000240253	52.0269	-1.73259	2.63561e-10	2.56778e-09	NA
ENSG00000136297	18.4676	-1.7339	0.000197972	0.000940211	MMD2
ENSG00000147655	563.414	-1.73396	1.61045e-86	1.25183e-84	RSPO2
ENSG00000069812	29.1932	-1.73572	4.09587e-06	2.53319e-05	HES2
ENSG00000158089	181.48	-1.73655	9.28216e-30	2.36908e-28	GALNT14
ENSG00000287527	25.0489	-1.7429	3.05846e-05	0.000165442	NA
ENSG00000157734	82.3546	-1.74313	1.92857e-14	2.53017e-13	SNX22
ENSG00000229520	150.779	-1.74327	1.01032e-26	2.31202e-25	NA
ENSG00000253958	21.3013	-1.74327	0.000188152	0.00089666	CLDN23
ENSG00000253509	26.5554	-1.74383	6.04366e-06	3.64001e-05	NA
ENSG00000134369	17227.9	-1.74404	0	0	NAV1
ENSG00000105370	133.201	-1.7466	7.67194e-24	1.55335e-22	LIM2
ENSG00000233930	22.9391	-1.74875	2.14251e-05	0.000118845	KRTAP5-AS1
ENSG00000125618	13.7155	-1.74943	0.00118733	0.0048262	PAX8
ENSG00000289373	49.6731	-1.75273	3.22613e-10	3.11172e-09	NA
ENSG00000198948	1276.88	-1.7533	1.59987e-192	2.99268e-190	MFAP3L
ENSG00000257060	388.703	-1.75466	9.07405e-63	4.80097e-61	NA
ENSG00000153976	288.964	-1.75816	1.6972e-47	6.66783e-46	HS3ST3A1
ENSG00000111275	1524.58	-1.76078	1.46895e-234	3.43473e-232	ALDH2
ENSG00000273372	16.6943	-1.76428	0.000472443	0.00209002	NA
ENSG00000154263	58.5969	-1.76456	3.83414e-10	3.67616e-09	ABCA10
ENSG00000231999	196.399	-1.76475	1.56283e-33	4.47754e-32	LRRC8C-DT
ENSG00000055732	18.8913	-1.77351	0.000406402	0.00182262	MCOLN3
ENSG00000142871	280.304	-1.77353	4.50089e-46	1.71709e-44	CCN1
ENSG00000177685	155.292	-1.77475	2.16271e-25	4.69353e-24	CRACR2B
ENSG00000111218	382.265	-1.77487	2.84081e-52	1.24233e-50	PRMT8
ENSG00000172987	641.937	-1.77594	3.66898e-108	3.70656e-106	HPSE2
ENSG00000112541	914.253	-1.77919	2.13761e-137	2.62619e-135	PDE10A
ENSG00000110786	437.002	-1.78336	2.99275e-64	1.64652e-62	PTPN5
ENSG00000224592	135.173	-1.78407	1.24986e-24	2.60707e-23	NA
ENSG00000279620	46.8795	-1.78433	1.14756e-09	1.05694e-08	NA
ENSG00000165985	19.1442	-1.78569	0.000123491	0.000606352	C1QL3
ENSG00000289230	11.7607	-1.79422	0.00181406	0.00708755	NA
ENSG00000184613	3045.11	-1.7943	0	0	NELL2
ENSG00000144331	172.701	-1.80881	2.82672e-32	7.86546e-31	ZNF385B
ENSG00000134516	21.4591	-1.80941	2.4267e-05	0.00013351	DOCK2
ENSG00000174469	7255.16	-1.81015	0	0	CNTNAP2
ENSG00000287190	26.844	-1.81611	2.92199e-06	1.84656e-05	NA
ENSG00000287979	98.9509	-1.81923	6.32844e-19	1.05513e-17	NA
ENSG00000168348	17.2112	-1.82505	0.000137599	0.000670511	INSM2
ENSG00000171956	686.996	-1.82666	9.31956e-113	9.71983e-111	FOXB1
ENSG00000268235	34.6659	-1.83436	1.17936e-07	8.88626e-07	TCP11X1
ENSG00000163864	33.0704	-1.83657	1.51636e-07	1.12703e-06	NMNAT3
ENSG00000274922	32.5554	-1.84336	1.42321e-07	1.06106e-06	NA
ENSG00000101445	82.5659	-1.8521	4.99233e-17	7.59431e-16	PPP1R16B
ENSG00000279415	23.6171	-1.85594	1.01484e-05	5.92636e-05	NA
ENSG00000261026	16.0328	-1.85627	0.000377869	0.001706	NA
ENSG00000120833	129.619	-1.85933	2.07923e-26	4.70243e-25	SOCS2
ENSG00000111186	1888.21	-1.86151	3.30746e-244	8.05854e-242	WNT5B
ENSG00000184557	225.984	-1.86448	2.15777e-40	7.40382e-39	SOCS3
ENSG00000238113	12.2181	-1.87229	0.00101295	0.00417535	LINC01410
ENSG00000228835	22.2643	-1.87518	1.88753e-05	0.000105447	NA
ENSG00000188130	592.632	-1.88031	2.3182e-95	2.03678e-93	MAPK12
ENSG00000282989	37.6728	-1.88059	9.22561e-09	7.8396e-08	NA
ENSG00000125430	1538.28	-1.88642	1.81306e-244	4.49299e-242	HS3ST3B1
ENSG00000264596	20.7939	-1.8868	2.83736e-05	0.000154375	NA
ENSG00000272512	272.357	-1.89147	1.32459e-51	5.68122e-50	NA
ENSG00000008516	18.6402	-1.89498	0.000103206	0.000511688	MMP25
ENSG00000154265	1503.65	-1.89562	1.37395e-199	2.74733e-197	ABCA5
ENSG00000150394	780.519	-1.90121	6.99377e-141	8.8549e-139	CDH8
ENSG00000214872	39.0125	-1.90203	6.94849e-09	5.96755e-08	SMTNL1
ENSG00000101438	22.6468	-1.90396	5.25608e-06	3.19888e-05	SLC32A1
ENSG00000171794	10.9275	-1.90979	0.00145729	0.00581431	UTF1
ENSG00000286739	14.0988	-1.91346	0.000289938	0.00133964	NA
ENSG00000289341	21.8946	-1.91416	9.78214e-06	5.73208e-05	NA
ENSG00000278926	53.5502	-1.92108	6.95906e-12	7.63128e-11	NA
ENSG00000100311	42.6377	-1.92341	8.50172e-10	7.92346e-09	PDGFB
ENSG00000269993	11.0834	-1.92623	0.00152292	0.00604704	NA
ENSG00000175832	90.0653	-1.93069	1.88321e-18	3.08485e-17	ETV4
ENSG00000147257	5223.34	-1.93528	0	0	GPC3
ENSG00000041982	775.111	-1.93958	4.04418e-134	4.86544e-132	TNC
ENSG00000101198	574.269	-1.94845	1.67478e-114	1.76576e-112	NKAIN4
ENSG00000167034	22.4327	-1.95646	5.43884e-06	3.3018e-05	NKX3-1
ENSG00000122877	38.6749	-1.9577	4.32607e-09	3.78828e-08	EGR2
ENSG00000121297	197.219	-1.95805	6.5223e-40	2.20149e-38	TSHZ3
ENSG00000198719	3403.5	-1.96365	0	0	DLL1
ENSG00000107831	33.0887	-1.96458	2.44449e-08	1.97535e-07	FGF8
ENSG00000171246	40.5329	-1.97303	5.76253e-10	5.44231e-09	NPTX1
ENSG00000064270	17.788	-1.97678	5.45897e-05	0.00028355	ATP2C2
ENSG00000106003	5430.27	-1.97876	0	0	LFNG
ENSG00000279410	27.7051	-1.97884	2.60487e-07	1.87548e-06	NA
ENSG00000106689	25.2481	-1.98764	2.59232e-06	1.65082e-05	LHX2
ENSG00000269405	24.6371	-1.98915	1.48819e-06	9.75995e-06	NXF2
ENSG00000204065	13.9377	-1.99135	0.00028033	0.00129901	TCEAL5
ENSG00000121900	107.921	-1.99943	2.08652e-24	4.30887e-23	TMEM54
ENSG00000137573	10736.1	-2.00162	0	0	SULF1
ENSG00000214548	17.3247	-2.00306	3.68502e-05	0.000196548	MEG3
ENSG00000165072	92.5044	-2.00482	1.5662e-19	2.6775e-18	MAMDC2
ENSG00000258303	18.1451	-2.00483	2.35074e-05	0.000129626	NA
ENSG00000242808	300.284	-2.01391	1.085e-65	6.16835e-64	SOX2-OT
ENSG00000177359	137.908	-2.0184	1.52653e-29	3.86604e-28	OVOS2
ENSG00000184486	1770.52	-2.02164	0	0	POU3F2
ENSG00000282556	66.014	-2.02245	3.51588e-15	4.81756e-14	LOC101927825
ENSG00000280255	11.6742	-2.02339	0.000631578	0.00272418	NA
ENSG00000178162	137.243	-2.032	6.60597e-30	1.70101e-28	NA
ENSG00000173376	237.304	-2.0329	5.23441e-53	2.34207e-51	NDNF
ENSG00000183287	419.347	-2.04111	1.29495e-78	9.02545e-77	CCBE1
ENSG00000235875	20.2622	-2.0455	4.40279e-06	2.70856e-05	ARHGEF7-AS2
ENSG00000143355	16.1444	-2.05737	8.67608e-05	0.000436954	LHX9
ENSG00000101825	55.2741	-2.05748	5.66837e-13	6.75776e-12	MXRA5
ENSG00000135638	189.768	-2.05758	7.09354e-41	2.45704e-39	EMX1
ENSG00000225764	16.1199	-2.06044	7.84883e-05	0.000398353	P3H2-AS1
ENSG00000289028	11.913	-2.06107	0.00150378	0.00598005	NA
ENSG00000274461	13.7348	-2.06556	0.00033194	0.00151404	LOC105378516
ENSG00000179348	17.1624	-2.06625	3.8946e-05	0.000206624	GATA2
ENSG00000264978	11.0898	-2.06729	0.000636229	0.00274343	RN7SL630P
ENSG00000234394	405.113	-2.06759	3.09346e-83	2.28806e-81	LOC440896
ENSG00000146674	120.713	-2.07151	6.83661e-29	1.68698e-27	IGFBP3
ENSG00000288872	17.1499	-2.07184	2.42577e-05	0.000133484	NA
ENSG00000285871	20.66	-2.08154	4.35097e-06	2.67953e-05	NA
ENSG00000130037	44.0591	-2.08229	3.31176e-11	3.46022e-10	KCNA5
ENSG00000276462	779.05	-2.08755	1.82225e-161	2.73753e-159	LOC440896
ENSG00000278925	8.65542	-2.08924	0.00228486	0.00873054	NA
ENSG00000186479	22.5645	-2.09315	1.2007e-06	7.99199e-06	RGS7BP
ENSG00000159212	14.7542	-2.09792	8.93879e-05	0.000448937	CLIC6
ENSG00000278875	19.0925	-2.09955	1.64859e-05	9.33217e-05	NA
ENSG00000136931	198.22	-2.09999	7.11284e-46	2.69581e-44	NR5A1
ENSG00000174640	43.4709	-2.10071	2.26745e-11	2.40024e-10	SLCO2A1
ENSG00000226756	13.0734	-2.10253	0.000229434	0.00107798	NA
ENSG00000242797	94.3333	-2.10491	4.90734e-22	9.35459e-21	NA
ENSG00000163273	13.9151	-2.10504	0.000178799	0.000854899	NPPC
ENSG00000163694	333.637	-2.11469	3.40281e-75	2.2423e-73	RBM47
ENSG00000271382	23.7269	-2.11922	9.08598e-07	6.13077e-06	NA
ENSG00000015592	39.7806	-2.12849	7.01687e-11	7.15608e-10	STMN4
ENSG00000128564	714.115	-2.13134	9.24221e-153	1.28831e-150	VGF
ENSG00000285904	11.5268	-2.13389	0.00045172	0.00200416	NA
ENSG00000205562	9.72221	-2.13698	0.00118155	0.00480609	NA
ENSG00000242607	106.29	-2.14506	1.56919e-25	3.41827e-24	RPS3AP34
ENSG00000204277	9.79515	-2.14601	0.00112166	0.00457727	LINC01993
ENSG00000153162	11.6405	-2.14619	0.000379627	0.00171207	BMP6
ENSG00000261330	31.2313	-2.14706	4.51185e-09	3.94501e-08	PPIAP50
ENSG00000165186	53.7812	-2.15112	1.54707e-14	2.04262e-13	PTCHD1
ENSG00000151062	238.264	-2.15152	2.4829e-57	1.20787e-55	CACNA2D4
ENSG00000136250	46.7252	-2.15616	1.50721e-12	1.73758e-11	AOAH
ENSG00000275620	158.127	-2.15704	5.71982e-38	1.85296e-36	FLJ16779
ENSG00000260064	15.2673	-2.15752	5.22669e-05	0.000272265	NA
ENSG00000127418	850.81	-2.15902	5.82317e-183	1.011e-180	FGFRL1
ENSG00000110148	289.398	-2.16224	1.83506e-67	1.08362e-65	CCKBR
ENSG00000111490	287.571	-2.16269	1.07413e-69	6.69752e-68	TBC1D30
ENSG00000272449	416.623	-2.16625	7.69514e-93	6.48584e-91	NA
ENSG00000230392	17.255	-2.1702	2.23168e-05	0.000123436	LOC101928336
ENSG00000162692	22.7043	-2.17416	4.68336e-07	3.26338e-06	VCAM1
ENSG00000148677	11.9495	-2.17729	0.000850198	0.00356738	ANKRD1
ENSG00000167637	151.175	-2.17739	3.30764e-37	1.04468e-35	ZNF283
ENSG00000287502	10.9263	-2.1825	0.000429676	0.00191658	NA
ENSG00000260600	13.8398	-2.20101	7.6584e-05	0.000389353	NA
ENSG00000165194	438.123	-2.20178	9.92115e-106	9.62053e-104	PCDH19
ENSG00000278873	28.8047	-2.20447	7.13037e-08	5.49663e-07	PRO1804
ENSG00000145358	410.132	-2.20473	4.42191e-93	3.73787e-91	DDIT4L
ENSG00000237499	84.0617	-2.20563	6.99901e-23	1.36837e-21	WAKMAR2
ENSG00000115474	122.855	-2.20612	2.11498e-29	5.30006e-28	KCNJ13
ENSG00000007171	3739.11	-2.20779	0	0	NOS2
ENSG00000255026	9.25649	-2.20829	0.00114158	0.00464942	NA
ENSG00000259439	21.3304	-2.20831	1.00385e-06	6.73742e-06	LINC01833
ENSG00000260585	21.2516	-2.21511	5.45888e-06	3.31188e-05	NA
ENSG00000129538	8.38418	-2.22232	0.00229724	0.00877322	RNASE1
ENSG00000232618	12.216	-2.23043	0.00036284	0.0016425	NA
ENSG00000279822	8.3698	-2.23274	0.00251644	0.00952503	NA
ENSG00000269053	12.2509	-2.24252	0.000209443	0.000991964	NA
ENSG00000236818	33.0124	-2.24266	4.34638e-10	4.14128e-09	NA
ENSG00000133937	13.3323	-2.25014	0.000138781	0.000675703	GSC
ENSG00000109851	25.5881	-2.2507	4.95839e-08	3.87607e-07	DBX1
ENSG00000125285	3183.95	-2.251	0	0	SOX21
ENSG00000287243	93.1429	-2.25393	1.12449e-21	2.11163e-20	THCAT155
ENSG00000284606	200.762	-2.25751	9.14666e-49	3.68331e-47	NA
ENSG00000253658	11.3469	-2.25836	0.000408007	0.00182868	LINC01592
ENSG00000167434	347.488	-2.25862	8.66547e-85	6.55996e-83	CA4
ENSG00000187889	244.922	-2.26055	1.83504e-63	9.88942e-62	FYB2
ENSG00000246228	9.55423	-2.26466	0.000994343	0.00410742	CASC8
ENSG00000184470	25.8439	-2.2676	4.9939e-08	3.90068e-07	TXNRD2
ENSG00000283674	1210.33	-2.27205	2.8218e-288	8.79734e-286	LOC729732
ENSG00000101746	47.2073	-2.27805	2.10327e-13	2.59058e-12	NOL4
ENSG00000289168	9.66762	-2.2809	0.000665361	0.00285588	NA
ENSG00000254670	10.613	-2.28091	0.000482741	0.00213168	RASSF10-DT
ENSG00000215644	9.62824	-2.28405	0.000721562	0.00307282	GCGR
ENSG00000244405	386.089	-2.28577	1.23831e-98	1.1255e-96	ETV5
ENSG00000267121	7.76021	-2.29327	0.00212636	0.00818528	FMNL1-DT
ENSG00000283380	9.77409	-2.30775	0.000574132	0.00249683	NA
ENSG00000138083	68.0463	-2.31473	3.17366e-19	5.36231e-18	SIX3
ENSG00000240499	12.813	-2.31822	0.000103332	0.000512224	NA
ENSG00000112164	22.5727	-2.31876	3.60739e-07	2.54545e-06	GLP1R
ENSG00000108255	25.7903	-2.33383	4.10951e-08	3.24316e-07	CRYBA1
ENSG00000273706	13.9264	-2.33551	3.73399e-05	0.000198867	LHX1
ENSG00000285103	9.06128	-2.36704	0.000889196	0.00371489	NA
ENSG00000089116	1438.31	-2.37721	0	0	LHX5
ENSG00000289069	10.1915	-2.3791	0.000409889	0.0018357	NA
ENSG00000273540	594.495	-2.38942	2.39186e-155	3.39949e-153	AGBL1
ENSG00000267095	11.4069	-2.39307	0.00037007	0.00167261	NA
ENSG00000283010	9.30211	-2.39868	0.000621709	0.00268532	NA
ENSG00000184985	815.867	-2.40699	9.22509e-173	1.48596e-170	SORCS2
ENSG00000081138	138.526	-2.42222	1.25836e-36	3.8938e-35	CDH7
ENSG00000116985	21.9935	-2.42587	1.71518e-07	1.26282e-06	BMP8B
ENSG00000154553	40.987	-2.42682	5.41435e-13	6.4629e-12	PDLIM3
ENSG00000276116	149.113	-2.42821	2.59338e-42	9.22606e-41	NA
ENSG00000289162	109.332	-2.42863	6.64993e-33	1.87922e-31	NA
ENSG00000238230	141.554	-2.44604	1.98505e-37	6.31081e-36	LINC00391
ENSG00000225938	8.55652	-2.45106	0.00150026	0.00596852	NA
ENSG00000175426	53.5747	-2.4643	1.46674e-16	2.18085e-15	PCSK1
ENSG00000260455	104.623	-2.4673	6.37226e-29	1.57508e-27	NA
ENSG00000197261	676.078	-2.47427	4.5428e-180	7.65778e-178	C6orf141
ENSG00000169302	418.89	-2.48372	1.26547e-119	1.38456e-117	STK32A
ENSG00000232862	8.71921	-2.48427	0.000619107	0.00267557	NA
ENSG00000272549	11.9266	-2.48731	9.37581e-05	0.000468209	LINC02538
ENSG00000227064	9.75452	-2.48988	0.000302149	0.00138945	NA
ENSG00000111799	37.1328	-2.49161	1.22664e-12	1.42661e-11	COL12A1
ENSG00000263372	9.83434	-2.49602	0.000281677	0.00130421	MIR548AO
ENSG00000274868	40.5459	-2.4981	2.0831e-13	2.56682e-12	NA
ENSG00000257935	1632.41	-2.50108	0	0	NA
ENSG00000275664	40.7249	-2.50543	1.67025e-13	2.07308e-12	NA
ENSG00000105880	15.4785	-2.51322	4.11014e-06	2.54039e-05	DLX5
ENSG00000276197	38.8806	-2.51962	9.27412e-13	1.08908e-11	NA
ENSG00000273937	38.8962	-2.52009	9.93716e-13	1.16411e-11	NA
ENSG00000187210	2049.76	-2.52284	0	0	GCNT1
ENSG00000266378	96.028	-2.53469	1.33464e-25	2.90952e-24	NA
ENSG00000138131	34.7438	-2.53479	4.97686e-12	5.49921e-11	LOXL4
ENSG00000278775	39.3935	-2.54265	3.4345e-13	4.17526e-12	NA
ENSG00000277671	39.4091	-2.54311	3.71578e-13	4.50775e-12	NA
ENSG00000276312	38.3747	-2.54636	1.18431e-12	1.37904e-11	NA
ENSG00000147509	182.006	-2.55264	4.06893e-54	1.86668e-52	RGS20
ENSG00000273739	38.568	-2.55529	6.00357e-13	7.1427e-12	NA
ENSG00000172478	7.89531	-2.56507	0.00122567	0.00496744	MAB21L4
ENSG00000256442	6.80106	-2.56712	0.00232271	0.00885881	LOC105369728
ENSG00000198576	90.7589	-2.57556	1.63421e-27	3.85222e-26	ARC
ENSG00000237054	13.876	-2.58974	1.36336e-05	7.81521e-05	PRMT5-AS1
ENSG00000280304	8.14159	-2.59992	0.000882283	0.00368973	NA
ENSG00000230832	12.7579	-2.60004	2.70992e-05	0.000147885	NA
ENSG00000168229	6.92597	-2.60229	0.00219815	0.00843591	PTGDR
ENSG00000175592	16.24	-2.6055	5.11637e-06	3.11909e-05	FOSL1
ENSG00000279584	14.331	-2.64987	8.74085e-06	5.1605e-05	NA
ENSG00000185386	113.271	-2.65933	1.76785e-37	5.63264e-36	MAPK11
ENSG00000140015	247.596	-2.66416	3.24931e-76	2.17075e-74	KCNH5
ENSG00000257800	14.696	-2.68747	4.91451e-06	2.99982e-05	NA
ENSG00000257869	6.21607	-2.70403	0.00232434	0.00886387	NA
ENSG00000276786	8.69006	-2.7085	0.000298052	0.00137214	NA
ENSG00000151376	881.042	-2.73031	2.08377e-254	5.49244e-252	ME3
ENSG00000150687	3174.06	-2.73304	0	0	PRSS23
ENSG00000248441	11.56	-2.76201	6.54042e-05	0.000336348	LETR1
ENSG00000143632	73.3649	-2.77167	3.58666e-25	7.69168e-24	ACTA1
ENSG00000265788	6.47023	-2.78482	0.00206681	0.00797513	NA
ENSG00000256463	3990.63	-2.78921	4.82487e-259	1.33231e-256	SALL3
ENSG00000233290	31.3044	-2.79055	2.79217e-12	3.15004e-11	NA
ENSG00000175505	28.7419	-2.79235	1.32509e-10	1.32299e-09	CLCF1
ENSG00000053328	189.004	-2.8017	2.64771e-63	1.41899e-61	METTL24
ENSG00000135423	6.55605	-2.8115	0.00188805	0.00734793	GLS2
ENSG00000284705	10.4854	-2.81653	0.000118112	0.000581826	NA
ENSG00000269895	83.3703	-2.83902	3.47561e-29	8.62773e-28	NA
ENSG00000078401	29.5941	-2.84434	7.75194e-12	8.46871e-11	EDN1
ENSG00000254656	9.45675	-2.84957	0.000112841	0.00055717	RTL1
ENSG00000249532	92.9303	-2.86219	2.15133e-30	5.6245e-29	MIR302CHG
ENSG00000118495	554.702	-2.86353	1.6186e-176	2.69711e-174	PLAGL1
ENSG00000242278	9.6287	-2.87742	8.27744e-05	0.000418185	RPS3AP48
ENSG00000263146	292.854	-2.87912	4.61429e-96	4.10388e-94	NA
ENSG00000181143	43.9729	-2.88203	3.58523e-16	5.21576e-15	MUC16
ENSG00000231764	20.7256	-2.88534	1.33256e-08	1.11248e-07	NA
ENSG00000225156	11.6569	-2.9749	1.28282e-05	7.38272e-05	NA
ENSG00000250616	106.763	-2.97892	2.63826e-40	8.98869e-39	NA
ENSG00000197921	2181.17	-3.00542	0	0	HES5
ENSG00000164841	859.676	-3.04231	8.21116e-263	2.3114e-260	TMEM74
ENSG00000215029	10.6037	-3.0425	2.36536e-05	0.000130333	TCP11X2
ENSG00000198822	181.254	-3.14335	1.20941e-67	7.18557e-66	GRM3
ENSG00000197406	24.5063	-3.15854	7.06497e-11	7.20259e-10	DIO3
ENSG00000075290	463.5	-3.18393	2.13058e-170	3.33914e-168	WNT8B
ENSG00000145198	19.9076	-3.18737	5.02642e-09	4.37777e-08	VWA5B2
ENSG00000163395	197.494	-3.19551	2.02649e-73	1.3174e-71	IGFN1
ENSG00000288595	51.1025	-3.22724	2.22584e-21	4.11057e-20	NA
ENSG00000219404	88.1207	-3.24955	8.92169e-34	2.56877e-32	NA
ENSG00000163873	885.237	-3.26838	9.66402e-293	3.07911e-290	GRIK3
ENSG00000255693	7.01247	-3.26923	0.00037294	0.00168506	LINC02389
ENSG00000283122	48.4788	-3.30793	1.28511e-18	2.11226e-17	HYMAI
ENSG00000004848	1181.88	-3.3134	0	0	ARX
ENSG00000128610	1119.15	-3.31933	0	0	FEZF1
ENSG00000278989	63.5406	-3.42175	1.45973e-26	3.31689e-25	NA
ENSG00000164220	86.9162	-3.42295	1.73596e-34	5.10471e-33	F2RL2
ENSG00000230316	1787.22	-3.43722	0	0	FEZF1-AS1
ENSG00000204618	7.81879	-3.43839	0.000143805	0.000698469	RNF39
ENSG00000287594	66.2018	-3.4397	4.23519e-27	9.85514e-26	NA
ENSG00000115386	17.6806	-3.44683	2.19689e-08	1.78372e-07	REG1A
ENSG00000225937	40.1413	-3.48877	1.45321e-17	2.26529e-16	PCA3
ENSG00000287372	31.4761	-3.55171	1.31536e-12	1.52672e-11	NA
ENSG00000229201	6.37906	-3.57071	0.000506006	0.00222256	NA
ENSG00000153266	1086.35	-3.60209	0	0	FEZF2
ENSG00000234840	28.2501	-3.61083	2.17915e-13	2.67948e-12	LINC01239
ENSG00000173673	488.629	-3.61341	6.37743e-193	1.2007e-190	HES3
ENSG00000271824	21.7947	-3.6246	1.98431e-05	0.000110471	SMIM32
ENSG00000189127	40.1865	-3.65158	7.31156e-18	1.16096e-16	ANKRD34B
ENSG00000225386	32.301	-3.70293	4.7398e-15	6.45192e-14	LOC105377003
ENSG00000184156	500.291	-3.72337	1.49403e-199	2.96698e-197	KCNQ3
ENSG00000176399	1338.98	-3.7545	0	0	DMRTA1
ENSG00000154133	4.80638	-3.76349	0.00223404	0.00855664	ROBO4
ENSG00000198028	7.38731	-3.80159	0.00019074	0.000907951	ZNF560
ENSG00000189431	166.626	-3.81922	2.25395e-70	1.41147e-68	RASSF10
ENSG00000188869	5.04801	-3.82719	0.00188756	0.00734701	TMC3
ENSG00000267605	30.0753	-3.83093	5.06312e-14	6.49558e-13	NA
ENSG00000225217	37.5833	-3.83111	2.40495e-17	3.71493e-16	NA
ENSG00000145908	98.0123	-3.83421	3.17255e-43	1.14267e-41	ZNF300
ENSG00000134571	7.8067	-3.89049	0.000100555	0.000499143	MYBPC3
ENSG00000176840	32.4132	-3.94771	1.83005e-15	2.54731e-14	MIR7-3HG
ENSG00000289426	19.1457	-3.96471	2.06835e-09	1.87055e-08	NA
ENSG00000230450	5.52123	-3.97868	0.00105703	0.00433857	NA
ENSG00000185149	5.59451	-3.98833	0.00104656	0.00429808	NPY2R
ENSG00000288631	8.92467	-4.09178	5.97791e-05	0.000308954	NA
ENSG00000134438	120.639	-4.1145	4.77547e-51	2.03617e-49	RAX
ENSG00000180938	12.2521	-4.13351	1.07199e-06	7.16816e-06	ZNF572
ENSG00000148488	153.368	-4.13893	1.86121e-65	1.04988e-63	ST8SIA6
ENSG00000287076	9.42249	-4.16852	1.95594e-05	0.000109017	NA
ENSG00000179796	278.471	-4.20407	7.38274e-112	7.61762e-110	LRRC3B
ENSG00000143032	155.622	-4.2565	2.8285e-67	1.66011e-65	BARHL2
ENSG00000168309	86.3917	-4.26226	9.00038e-38	2.88669e-36	FAM107A
ENSG00000245719	10.8045	-4.38052	4.28127e-06	2.63996e-05	LOC101929076
ENSG00000220184	7.24297	-4.38649	0.000178717	0.000854647	HMGB3P18
ENSG00000124610	39.9397	-4.39216	1.3818e-18	2.26862e-17	H1-1
ENSG00000125414	19.1683	-4.48291	1.31853e-09	1.20864e-08	MYH2
ENSG00000137462	4.19546	-4.50706	0.00130397	0.00525028	TLR2
ENSG00000235779	4.30529	-4.54913	0.00106465	0.00436737	NA
ENSG00000205056	8.24532	-4.59394	8.52668e-05	0.000430027	NA
ENSG00000277118	4.70514	-4.67623	0.000693643	0.00296586	NA
ENSG00000287054	2.33102	-4.68124	0.00261455	0.00986805	NA
ENSG00000277047	2.3417	-4.68602	0.00253085	0.00957457	NA
ENSG00000226746	2.45933	-4.76396	0.00210379	0.00810597	SMCR5
ENSG00000286329	2.50025	-4.78182	0.0017964	0.00702898	LOC105377177
ENSG00000270409	2.51004	-4.78612	0.00177459	0.00695208	NA
ENSG00000288607	9.44121	-4.78774	3.85857e-05	0.000204788	ELOA3BP
ENSG00000255250	2.55097	-4.804	0.00196378	0.00761609	NA
ENSG00000173110	143.796	-4.81265	3.47327e-60	1.76674e-58	HSPA6
ENSG00000165816	2.63169	-4.86038	0.00191711	0.00745102	VWA2
ENSG00000230563	2.66371	-4.87367	0.00124687	0.0050414	NA
ENSG00000242781	2.67438	-4.8779	0.0013429	0.00539581	LINC02050
ENSG00000272457	2.68994	-4.88429	0.00146941	0.00585783	NA
ENSG00000230647	3.01597	-5.05061	0.000661933	0.00284285	NA
ENSG00000198353	3.02174	-5.0525	0.000624459	0.00269589	HOXC4
ENSG00000236956	6.2935	-5.11623	0.000114362	0.000564299	NF1P8
ENSG00000264706	3.24169	-5.14841	0.000490661	0.00216171	RN7SL217P
ENSG00000121691	6.47776	-5.15685	9.79951e-05	0.000487604	CAT
ENSG00000224549	3.59773	-5.31315	0.000331996	0.00151404	NA
ENSG00000223587	3.62396	-5.32171	0.000225447	0.00106096	LINC01986
ENSG00000171540	3.6502	-5.32952	0.000188271	0.000896965	OTP
ENSG00000125462	364.051	-5.37712	4.09296e-134	4.90377e-132	MIR9-1HG
ENSG00000095261	7.77561	-5.42188	4.39171e-05	0.000231137	PSMD5
ENSG00000261367	8.17835	-5.50029	2.21337e-05	0.000122494	NA
ENSG00000112333	290.527	-5.50556	5.49612e-106	5.36548e-104	NR2E1
ENSG00000234710	4.29912	-5.56687	6.67155e-05	0.000342605	NA
ENSG00000275553	4.39565	-5.59177	0.000102893	0.000510273	NA
ENSG00000254919	4.79437	-5.72418	3.59086e-05	0.000191985	NA
ENSG00000287460	17.7464	-5.7256	1.236e-07	9.29374e-07	NA
ENSG00000288616	6.24611	-6.09906	8.08613e-06	4.78761e-05	ELOA3DP
ENSG00000165118	6.29834	-6.11691	4.09926e-06	2.53474e-05	C9orf64
ENSG00000275371	13.4715	-6.23675	7.21639e-07	4.92195e-06	NA
ENSG00000174080	8.72364	-6.58245	4.08797e-07	2.86434e-06	CTSF
ENSG00000188393	9.43684	-6.70066	1.71701e-07	1.26385e-06	CLEC2A
ENSG00000289578	10.0984	-6.79236	1.09623e-07	8.29009e-07	NA
ENSG00000279398	10.5568	-6.85799	6.951e-08	5.3686e-07	NA
ENSG00000289456	72.0693	-7.18047	3.83857e-17	5.87002e-16	NA
ENSG00000225174	14.215	-7.28825	7.52348e-09	6.44039e-08	OSTM1-AS1
ENSG00000286449	20.1677	-7.79383	2.12548e-10	2.08761e-09	NA
ENSG00000227124	339.101	-8.00246	6.57064e-54	2.9767e-52	ZNF717

## Sheet: Sheet3
Differentially expressed genes identified from cHAR123-KI vs WT (hHAR123) hESCs (q<0.01,|Log2FC|>1)
	baseMean	log2FoldChange	pvalue	padj	symbol
ENSG00000205358	37.6727	2.38603	3.83883e-12	2.19172e-10	MT1H
ENSG00000162722	59.4131	2.2988	1.92257e-17	2.33065e-15	TRIM58
ENSG00000180543	281.23	2.20878	1.19002e-71	1.31639e-68	TSPYL5
ENSG00000142185	37.7927	2.03355	3.37523e-09	1.12501e-07	TRPM2
ENSG00000169715	25.7199	1.82724	1.16915e-05	0.000161159	MT1E
ENSG00000166869	50.5244	1.75295	4.7582e-10	1.89248e-08	CHP2
ENSG00000164241	24.1422	1.74273	1.02404e-05	0.000145344	C5orf63
ENSG00000248663	34.7004	1.73	2.65638e-07	5.70635e-06	NA
ENSG00000254951	68.9854	1.72245	5.24182e-13	3.50094e-11	LOC283299
ENSG00000138172	56.9672	1.69582	2.91597e-11	1.4376e-09	CALHM2
ENSG00000186094	24.3367	1.65231	0.000120527	0.00122739	AGBL4
ENSG00000125144	160.66	1.63869	6.26171e-27	1.60617e-24	MT1G
ENSG00000267374	222.827	1.63318	2.77487e-36	1.22781e-33	MIR924HG
ENSG00000141096	73.0961	1.5865	2.25689e-12	1.35406e-10	DPEP3
ENSG00000183378	40.8174	1.57343	5.02688e-07	1.00418e-05	OVCH2
ENSG00000170891	85.8321	1.56588	8.84389e-14	6.63254e-12	CYTL1
ENSG00000261121	31.8388	1.5249	8.27853e-06	0.000120178	LINC02473
ENSG00000092607	180.841	1.49626	2.29655e-23	4.67203e-21	TBX15
ENSG00000169031	39.7149	1.41485	1.51397e-05	0.000203306	COL4A3
ENSG00000189430	58.7859	1.40972	1.15169e-08	3.39728e-07	NCR1
ENSG00000146592	60.2698	1.38072	7.11681e-08	1.77659e-06	CREB5
ENSG00000253348	56.3499	1.3806	2.67459e-07	5.724e-06	NA
ENSG00000105971	33.6428	1.32862	0.000157737	0.00153817	CAV2
ENSG00000276476	270.77	1.32848	2.1671e-26	5.25417e-24	LINC00540
ENSG00000197182	93.2579	1.31435	2.80323e-11	1.39759e-09	MIRLET7BHG
ENSG00000105205	53.516	1.26585	7.52591e-07	1.43846e-05	CLC
ENSG00000274317	242.912	1.2615	6.91311e-26	1.6314e-23	NA
ENSG00000118473	78.3851	1.25097	5.59542e-09	1.76845e-07	SGIP1
ENSG00000248019	40.1364	1.23471	6.60918e-05	0.00072386	FAM13A-AS1
ENSG00000240280	26.4769	1.21473	0.00127484	0.0089573	TCAM1P
ENSG00000143632	665.684	1.20944	9.67035e-50	6.84622e-47	ACTA1
ENSG00000168961	33.1291	1.20919	0.000587858	0.00476397	LGALS9
ENSG00000198417	92.8136	1.20684	3.12347e-09	1.049e-07	MT1F
ENSG00000147869	80.0387	1.17679	2.37742e-08	6.63692e-07	CER1
ENSG00000163017	179.011	1.16147	7.38003e-17	8.37302e-15	ACTG2
ENSG00000166183	49.2131	1.15536	2.74975e-05	0.000344429	ASPG
ENSG00000272918	41.1742	1.15502	7.5896e-05	0.000812142	NA
ENSG00000182261	51.533	1.14299	1.50602e-05	0.000202392	NLRP10
ENSG00000251600	38.3879	1.13405	0.000194799	0.00184569	LOC101927636
ENSG00000100311	472.847	1.13323	7.76412e-38	3.52352e-35	PDGFB
ENSG00000251533	34.7796	1.10586	0.000751133	0.00580791	LINC00605
ENSG00000136167	294.298	1.10202	2.03529e-22	3.83219e-20	LCP1
ENSG00000006555	71.4479	1.0985	1.14435e-06	2.12751e-05	TTC22
ENSG00000230131	112.973	1.09518	4.72878e-10	1.88927e-08	NA
ENSG00000204556	51.6133	1.09097	2.71575e-05	0.000340652	NA
ENSG00000288597	314.704	1.07381	1.94418e-23	4.00118e-21	RAB9B
ENSG00000254339	406.675	1.0724	1.09579e-28	3.17942e-26	NA
ENSG00000211459	92.4428	1.06654	7.88373e-08	1.95153e-06	NA
ENSG00000157542	105.656	1.05499	4.4325e-09	1.44476e-07	KCNJ6
ENSG00000143768	507.897	1.03742	1.00316e-31	3.48137e-29	LEFTY2
ENSG00000151892	106.363	1.03446	1.17155e-08	3.45014e-07	GFRA1
ENSG00000140945	56.2213	1.0303	8.48115e-05	0.000896702	CDH13
ENSG00000172965	427.959	1.02465	1.02577e-24	2.29812e-22	MIR4435-2HG
ENSG00000106366	96.0047	1.01119	1.22099e-07	2.90072e-06	SERPINE1
ENSG00000101825	446.526	1.00907	2.14746e-30	6.78713e-28	MXRA5
ENSG00000160712	181.506	1.00459	1.54225e-12	9.54415e-11	IL6R
ENSG00000164219	760.05	-1.04222	1.07095e-49	7.02025e-47	PGGT1B
ENSG00000185839	72.3734	-1.04568	2.34482e-06	4.04887e-05	AK2P1
ENSG00000255836	37.0285	-1.06732	0.000602105	0.00483953	LOC100419928
ENSG00000136960	37.3737	-1.12432	0.000282495	0.00255356	ENPP2
ENSG00000233058	46.9927	-1.14571	2.91022e-05	0.000361967	NA
ENSG00000225542	42.8572	-1.1995	3.06068e-05	0.000376973	ZNF385D-AS1
ENSG00000185869	159.04	-1.25642	2.58863e-16	2.76001e-14	ZNF829
ENSG00000230426	37.2437	-1.41603	6.39898e-06	9.68825e-05	LINC01036
ENSG00000227640	26.4815	-1.43823	0.000125356	0.00126927	SOX21-AS1
ENSG00000286733	30.1091	-1.46634	3.00925e-05	0.000372713	LINC02348
ENSG00000119125	32.7157	-1.49424	1.81779e-05	0.000238673	GDA
ENSG00000277011	23.9983	-1.5006	0.000207362	0.00194494	NA
ENSG00000150594	57.9251	-1.55446	1.55848e-09	5.58371e-08	ADRA2A
ENSG00000167637	105.611	-2.06397	1.26827e-24	2.80588e-22	ZNF283
ENSG00000242242	84.6485	-2.20639	1.26587e-21	2.26309e-19	NA
ENSG00000288595	508.911	-2.21486	1.02418e-116	4.53172e-113	NA
ENSG00000250616	94.4543	-2.37372	1.60344e-26	3.94158e-24	NA
ENSG00000188580	22.8295	-2.42863	2.27676e-07	4.96874e-06	NKAIN2
ENSG00000204065	21.8682	-2.44878	1.20154e-07	2.85833e-06	TCEAL5
ENSG00000240253	99.01	-2.59483	1.11999e-31	3.81206e-29	NA
ENSG00000178162	234.784	-3.29223	3.0196e-88	6.68049e-85	NA
ENSG00000289069	31.3975	-3.65603	1.86415e-13	1.3412e-11	NA
ENSG00000143869	41.9241	-3.79111	1.51319e-17	1.85985e-15	GDF7
ENSG00000140403	31.9479	-3.93621	1.61851e-14	1.39736e-12	DNAJA4
ENSG00000164430	30.5435	-4.17077	5.08166e-14	4.0332e-12	CGAS
ENSG00000145908	113.934	-4.74449	6.94783e-46	3.72635e-43	ZNF300
ENSG00000228065	292.262	-5.15282	2.86972e-107	1.01582e-103	NA
ENSG00000275126	1148.93	-5.44266	0	0	H4C13
ENSG00000231689	87.7826	-5.60051	1.3343e-30	4.37328e-28	LINC01090
ENSG00000289456	136.769	-6.7661	1.54169e-33	6.06364e-31	NA
ENSG00000286449	21.5907	-7.77861	2.20949e-10	9.34096e-09	NA

## Sheet: Sheet4
Differentially expressed genes identified from cHAR123-KI vs WT (hHAR123) human neuroectodermal cells (q<0.01,|Log2FC|>1)
	baseMean	log2FoldChange	pvalue	padj	symbol
ENSG00000187140	255.276	2.96488	8.43302e-72	1.0346e-68	FOXD3
ENSG00000132854	193.152	2.71754	4.75017e-62	4.20891e-59	KANK4
ENSG00000204065	80.8164	2.6243	1.36531e-25	2.90338e-23	TCEAL5
ENSG00000008196	498.015	2.57944	4.38604e-146	2.33177e-142	TFAP2B
ENSG00000180543	138.19	2.54882	4.77024e-36	1.90202e-33	TSPYL5
ENSG00000009709	137.839	2.40428	7.87115e-40	3.58677e-37	PAX7
ENSG00000189056	183.107	2.38312	2.6768e-47	1.52473e-44	RELN
ENSG00000230798	55.3099	2.28174	4.62667e-16	4.7607e-14	FOXD3-AS1
ENSG00000019549	142.387	2.23632	6.47423e-35	2.45851e-32	SNAI2
ENSG00000100146	784.577	2.23413	6.62356e-184	5.28196e-180	SOX10
ENSG00000092607	75.8707	2.12589	2.96546e-19	4.14878e-17	TBX15
ENSG00000166106	217.324	2.11708	5.14542e-47	2.8298e-44	ADAMTS15
ENSG00000138172	55.688	2.08404	3.51341e-14	2.81585e-12	CALHM2
ENSG00000077943	95.7857	1.99561	1.00977e-21	1.62676e-19	ITGA8
ENSG00000151617	220.059	1.99063	3.16367e-45	1.62765e-42	EDNRA
ENSG00000134954	433.213	1.98393	4.15933e-81	7.37079e-78	ETS1
ENSG00000103710	38.1297	1.95222	5.42741e-08	1.55129e-06	RASL12
ENSG00000204248	247.115	1.94214	1.20632e-48	7.1258e-46	COL11A2
ENSG00000080573	190.109	1.93822	1.70634e-38	7.16168e-36	COL5A3
ENSG00000280219	70.1163	1.86189	1.42832e-14	1.20531e-12	NA
ENSG00000113389	142.58	1.76079	4.96078e-26	1.13028e-23	NPR3
ENSG00000177098	80.4538	1.75835	1.22601e-15	1.18507e-13	SCN4B
ENSG00000266524	39.8922	1.69363	1.2755e-07	3.28112e-06	GDF10
ENSG00000125378	44.5796	1.63952	7.12931e-08	1.96722e-06	BMP4
ENSG00000111077	87.7724	1.62336	5.09247e-13	3.45616e-11	TNS2
ENSG00000061337	97.5638	1.6085	3.0705e-16	3.22181e-14	LZTS1
ENSG00000164318	37.5391	1.60261	4.46952e-07	1.00291e-05	EGFLAM
ENSG00000112175	125.649	1.57724	5.28969e-18	6.64293e-16	BMP5
ENSG00000104368	176.57	1.54535	1.13857e-25	2.48754e-23	PLAT
ENSG00000166183	48.8121	1.52591	9.50378e-07	1.9533e-05	ASPG
ENSG00000182168	103.202	1.49733	3.41209e-14	2.74845e-12	UNC5C
ENSG00000136944	169.106	1.4834	3.17492e-22	5.16703e-20	LMX1B
ENSG00000087510	188.736	1.4609	4.27439e-25	8.41632e-23	TFAP2C
ENSG00000267374	140.163	1.46009	4.89256e-18	6.19297e-16	MIR924HG
ENSG00000186603	44.5838	1.45776	1.8614e-06	3.50915e-05	HPDL
ENSG00000152192	1087.24	1.43454	3.67515e-103	9.76916e-100	POU4F1
ENSG00000170961	136.981	1.40302	1.06055e-16	1.2082e-14	HAS2
ENSG00000138650	194.986	1.38834	2.73624e-22	4.499e-20	PCDH10
ENSG00000184232	50.8188	1.37883	8.24778e-07	1.71504e-05	OAF
ENSG00000075223	76.9187	1.34435	9.66632e-10	3.83512e-08	SEMA3C
ENSG00000224957	184.785	1.30795	3.57128e-20	5.17803e-18	LINC01266
ENSG00000165617	259.403	1.30669	8.58483e-26	1.92844e-23	DACT1
ENSG00000065361	579.464	1.2911	2.29021e-50	1.58811e-47	ERBB3
ENSG00000154760	48.9603	1.28543	4.08156e-06	7.01474e-05	SLFN13
ENSG00000075891	250.852	1.27192	9.32781e-25	1.77106e-22	PAX2
ENSG00000187122	233.686	1.26598	1.57739e-22	2.64819e-20	SLIT1
ENSG00000154856	250.439	1.26372	5.90824e-24	1.0957e-21	APCDD1
ENSG00000162733	38.7047	1.22956	9.31057e-05	0.00105017	DDR2
ENSG00000136160	68.5244	1.22263	1.717e-07	4.29224e-06	EDNRB
ENSG00000158887	97.1179	1.20304	1.89828e-09	7.19138e-08	MPZ
ENSG00000162878	671.416	1.19262	7.97659e-51	6.05803e-48	PKDCC
ENSG00000144596	113.796	1.18697	3.09183e-11	1.61677e-09	GRIP2
ENSG00000106789	146.317	1.17524	2.17061e-13	1.58078e-11	CORO2A
ENSG00000260802	50.8747	1.17155	9.21382e-06	0.000142257	SERTM2
ENSG00000114529	61.3316	1.1701	1.94759e-06	3.65438e-05	C3orf52
ENSG00000269113	257.891	1.15184	1.8389e-18	2.42385e-16	TRABD2B
ENSG00000112769	115.448	1.1341	2.72764e-10	1.21517e-08	LAMA4
ENSG00000153823	68.4586	1.13168	1.92173e-06	3.61009e-05	PID1
ENSG00000198417	45.0484	1.13112	4.89426e-05	0.000606515	MT1F
ENSG00000050767	189.951	1.12299	1.56274e-14	1.31179e-12	COL23A1
ENSG00000144063	38.7418	1.12273	0.000590994	0.00496878	MALL
ENSG00000154310	237.499	1.10866	4.14693e-19	5.70167e-17	TNIK
ENSG00000166825	81.9929	1.10577	1.13053e-07	2.93662e-06	ANPEP
ENSG00000111432	169.035	1.09273	4.76458e-14	3.78061e-12	FZD10
ENSG00000188783	204.696	1.08037	5.05104e-15	4.5005e-13	PRELP
ENSG00000134323	421.944	1.07835	1.5987e-30	5.09954e-28	MYCN
ENSG00000250208	100.284	1.0776	1.03613e-08	3.4356e-07	FZD10-AS1
ENSG00000198598	174.99	1.07646	2.1576e-12	1.31845e-10	MMP17
ENSG00000107984	76.9423	1.07202	7.522e-07	1.58479e-05	DKK1
ENSG00000164692	2912.72	1.05313	1.43765e-133	5.73226e-130	COL1A2
ENSG00000157404	326.009	1.04797	3.45668e-23	5.99246e-21	KIT
ENSG00000172123	68.079	1.04446	1.01151e-05	0.000153678	SLFN12
ENSG00000149633	97.616	1.03759	9.10541e-08	2.43253e-06	KIAA1755
ENSG00000100599	41.2737	1.0348	0.000699843	0.00570936	RIN3
ENSG00000189120	58.0491	1.02654	5.7354e-05	0.000699877	SP6
ENSG00000134463	84.1273	1.02369	2.23469e-06	4.14913e-05	ECHDC3
ENSG00000162552	84.1895	1.02203	1.53517e-06	2.97864e-05	WNT4
ENSG00000064300	1513.27	1.01553	7.64244e-73	1.01574e-69	NGFR
ENSG00000171466	1336.84	1.0126	2.23189e-74	3.23604e-71	ZNF562
ENSG00000145526	90.7508	1.01003	2.49768e-07	5.95449e-06	CDH18
ENSG00000137203	201.953	1.00973	2.80816e-13	1.99055e-11	TFAP2A
ENSG00000145147	413.405	1.00332	1.00385e-22	1.70323e-20	SLIT2
ENSG00000286358	45.7143	-1.00698	0.000543703	0.00464214	NA
ENSG00000249252	37.7419	-1.02055	0.00133801	0.00960983	C1QTNF7-AS1
ENSG00000130513	38.5919	-1.02954	0.00125162	0.00911097	GDF15
ENSG00000250420	49.7196	-1.07206	8.05931e-05	0.000934822	AACSP1
ENSG00000237978	54.3907	-1.086	3.84671e-05	0.000493796	NA
ENSG00000230863	111.121	-1.08831	8.74175e-10	3.49429e-08	NA
ENSG00000145741	4042.18	-1.10446	6.03891e-205	9.63146e-201	BTF3
ENSG00000233290	40.4718	-1.11829	0.000136824	0.00146555	NA
ENSG00000176840	44.6965	-1.16146	6.65919e-05	0.000796755	MIR7-3HG
ENSG00000143632	92.721	-1.2209	2.86282e-09	1.04007e-07	ACTA1
ENSG00000132274	40.8223	-1.23776	3.45893e-05	0.000450706	TRIM22
ENSG00000166415	44.0132	-1.25443	3.98932e-05	0.000508599	WDR72
ENSG00000242242	80.8587	-1.2557	2.53483e-09	9.35832e-08	NA
ENSG00000277671	47.2482	-1.36624	9.92272e-07	2.02634e-05	NA
ENSG00000273739	46.255	-1.37195	1.19278e-06	2.38649e-05	NA
ENSG00000276197	46.3996	-1.37854	1.02114e-06	2.07731e-05	NA
ENSG00000273937	46.4156	-1.37899	1.06481e-06	2.15895e-05	NA
ENSG00000276312	45.9006	-1.38148	1.19813e-06	2.38862e-05	NA
ENSG00000274868	48.2134	-1.38418	4.84484e-07	1.07619e-05	NA
ENSG00000278775	47.0587	-1.38423	7.28155e-07	1.54228e-05	NA
ENSG00000275664	48.2423	-1.40867	3.15535e-07	7.32529e-06	NA
ENSG00000266573	69.9757	-1.41898	4.14962e-10	1.78871e-08	NA
ENSG00000234352	37.3519	-1.45489	3.36529e-06	5.95044e-05	LOC349160
ENSG00000225217	48.2638	-1.48525	1.20306e-07	3.11993e-06	NA
ENSG00000175548	433.884	-1.62469	3.06473e-62	2.87526e-59	ALG10B
ENSG00000240253	53.4125	-1.65882	4.60348e-09	1.63157e-07	NA
ENSG00000242715	62.6729	-1.73033	2.65925e-12	1.61236e-10	CCDC169
ENSG00000173110	181.807	-1.76556	9.98651e-32	3.4625e-29	HSPA6
ENSG00000148942	135.78	-1.80522	8.42702e-24	1.54486e-21	SLC5A12
ENSG00000178162	138.102	-2.07951	9.81137e-33	3.47737e-30	NA
ENSG00000250616	109.423	-2.82595	3.6311e-39	1.60868e-36	NA
ENSG00000145908	101.447	-3.42051	1.06788e-41	5.00932e-39	ZNF300
ENSG00000167637	136.777	-3.43838	4.9498e-56	4.15497e-53	ZNF283
ENSG00000124610	40.6599	-4.18846	4.27457e-19	5.82694e-17	H1-1
ENSG00000289456	72.915	-7.21407	2.86753e-17	3.38772e-15	NA

## Sheet: Sheet5
Differentially expressed genes identified from mHAR123-KI vs WT (hHAR123) hESCs (q<0.01,|Log2FC|>1)
	baseMean	log2FoldChange	pvalue	padj	symbol
ENSG00000205358	64.2237	3.19153	2.24858e-26	3.91707e-24	MT1H
ENSG00000204065	160.244	2.86023	1.64847e-57	1.04337e-54	TCEAL5
ENSG00000169715	43.5356	2.65965	4.01411e-14	2.13501e-12	MT1E
ENSG00000125144	290.141	2.60667	8.88383e-85	9.92272e-82	MT1G
ENSG00000180543	281.604	2.12687	2.24771e-67	2.03236e-64	TSPYL5
ENSG00000282057	20.6658	1.96256	8.94557e-06	0.000114152	NA
ENSG00000254951	79.5223	1.89545	2.38627e-15	1.54643e-13	LOC283299
ENSG00000261121	40.3986	1.88563	2.33232e-09	6.51265e-08	LINC02473
ENSG00000198417	137.47	1.88298	5.08512e-27	9.10909e-25	MT1F
ENSG00000166869	55.3779	1.83808	8.0603e-12	3.13625e-10	CHP2
ENSG00000204121	85.2448	1.81558	2.93324e-16	2.15044e-14	NA
ENSG00000253348	73.8155	1.81159	1.14604e-13	5.80292e-12	NA
ENSG00000275613	17.1404	1.77198	0.000150468	0.00135023	NA
ENSG00000234546	28.3973	1.75322	1.83483e-06	2.78051e-05	LNCTAM34A
ENSG00000243004	291.804	1.74123	1.36718e-48	6.48999e-46	NA
ENSG00000169031	48.0366	1.68357	2.05229e-08	4.82886e-07	COL4A3
ENSG00000267374	239.897	1.68311	6.33343e-41	2.26904e-38	MIR924HG
ENSG00000237087	23.2284	1.66898	5.01473e-05	0.000522523	NA
ENSG00000189430	70.3884	1.66756	6.20575e-13	2.78851e-11	NCR1
ENSG00000164241	24.1269	1.64534	3.6697e-05	0.000397039	C5orf63
ENSG00000231490	18.6792	1.64163	0.00022531	0.00191589	RPL7L1P2
ENSG00000231918	19.78	1.62512	0.000214947	0.00184345	LOC730100
ENSG00000142185	31.4643	1.60615	4.68833e-06	6.45737e-05	TRPM2
ENSG00000183378	43.3943	1.60209	2.02702e-07	3.84505e-06	OVCH2
ENSG00000238090	15.8223	1.6015	0.00111075	0.00739516	LOC100421336
ENSG00000274317	299.426	1.58244	4.08771e-46	1.68733e-43	NA
ENSG00000106366	130.14	1.53777	2.65504e-18	2.42375e-16	SERPINE1
ENSG00000249158	459.728	1.51427	8.07189e-60	5.67663e-57	PCDHA11
ENSG00000224167	22.362	1.50984	0.000228638	0.00193812	NA
ENSG00000165507	18.4392	1.49839	0.000756659	0.00533708	DEPP1
ENSG00000254339	524.091	1.49165	1.85744e-65	1.46955e-62	NA
ENSG00000288718	18.3496	1.48296	0.00125785	0.00820284	NA
ENSG00000255234	19.9696	1.46022	0.000601391	0.00441407	CCDC90B-AS1
ENSG00000205592	101.047	1.44333	5.48288e-14	2.86013e-12	MUC19
ENSG00000105971	37.2829	1.43611	4.79364e-05	0.000503717	CAV2
ENSG00000173862	19.0775	1.42367	0.00126779	0.00825258	FLJ20712
ENSG00000092607	181.058	1.40448	2.12957e-22	2.71385e-20	TBX15
ENSG00000146592	63.8225	1.39999	1.02996e-08	2.60411e-07	CREB5
ENSG00000130513	64.7584	1.38149	3.06728e-09	8.38007e-08	GDF15
ENSG00000287492	47.5984	1.37068	5.25721e-07	9.03384e-06	NA
ENSG00000188290	28.1629	1.36027	0.00018606	0.00162582	HES4
ENSG00000248019	44.7462	1.3572	4.49691e-06	6.22357e-05	FAM13A-AS1
ENSG00000109906	27.1721	1.35282	0.000360095	0.00284895	ZBTB16
ENSG00000171246	1364.51	1.35028	9.01815e-138	4.28091e-134	NPTX1
ENSG00000138172	50.005	1.3492	3.32128e-07	5.95509e-06	CALHM2
ENSG00000166183	56.6301	1.34385	2.34287e-07	4.37858e-06	ASPG
ENSG00000288597	375.304	1.34167	8.41525e-41	2.95905e-38	RAB9B
ENSG00000254365	64.9337	1.33804	1.34575e-08	3.31428e-07	NA
ENSG00000287830	28.6464	1.33803	0.000128674	0.00117465	NA
ENSG00000225542	110.374	1.33775	2.32337e-13	1.10203e-11	ZNF385D-AS1
ENSG00000188984	44.0902	1.33409	1.34768e-05	0.000163826	AADACL3
ENSG00000143632	737.393	1.32228	8.25049e-69	7.83301e-66	ACTA1
ENSG00000226673	163.677	1.29945	1.05396e-18	1.00063e-16	LINC01108
ENSG00000276476	279.07	1.29537	3.03048e-28	6.12156e-26	LINC00540
ENSG00000172965	508.397	1.28477	3.22831e-48	1.4951e-45	MIR4435-2HG
ENSG00000226636	25.9404	1.27829	0.000614995	0.00449481	NA
ENSG00000182070	74.4184	1.27687	1.36611e-08	3.36005e-07	OR52A1
ENSG00000244694	41.523	1.27194	1.707e-05	0.000202073	PTCHD4
ENSG00000254297	72.8524	1.27076	2.65515e-08	6.13332e-07	NA
ENSG00000288967	182.221	1.26431	2.36526e-18	2.16964e-16	NA
ENSG00000122679	26.3405	1.26152	0.00115859	0.0076625	RAMP3
ENSG00000240280	28.25	1.24389	0.000420006	0.00324586	TCAM1P
ENSG00000129194	65.106	1.22778	1.90925e-07	3.63619e-06	SOX15
ENSG00000244280	27.7977	1.2268	0.00105067	0.00704173	ECEL1P2
ENSG00000124762	212.291	1.22536	4.2039e-20	4.48448e-18	CDKN1A
ENSG00000105205	55.0259	1.22365	1.58775e-06	2.44115e-05	CLC
ENSG00000250508	25.7846	1.22362	0.00128057	0.00832477	LINC02701
ENSG00000251095	136.451	1.21567	1.98945e-12	8.43206e-11	NA
ENSG00000157542	119.451	1.21284	1.90812e-12	8.12365e-11	KCNJ6
ENSG00000125148	141.546	1.21263	4.87121e-14	2.54806e-12	MT2A
ENSG00000228526	250.974	1.20984	1.28631e-22	1.67291e-20	MIR34AHG
ENSG00000111432	27.2412	1.20556	0.000665682	0.00479696	FZD10
ENSG00000261786	100.237	1.20521	2.13361e-10	6.99708e-09	NA
ENSG00000232293	38.9848	1.19561	5.76642e-05	0.000587407	PAICSP7
ENSG00000124092	121.537	1.18672	1.21204e-11	4.59365e-10	CTCFL
ENSG00000136167	320.074	1.18067	4.97012e-28	9.83048e-26	LCP1
ENSG00000282048	383.809	1.17646	5.34979e-34	1.45117e-31	NA
ENSG00000248663	27.5704	1.17494	0.00115728	0.00765927	NA
ENSG00000180347	54.7899	1.1692	3.13888e-06	4.50839e-05	ITPRID1
ENSG00000234787	316.931	1.15893	4.59101e-28	9.17622e-26	LINC00458
ENSG00000054356	263.471	1.15696	5.40132e-23	7.27377e-21	PTPRN
ENSG00000125804	28.8169	1.15268	0.00125068	0.0081692	FAM182A
ENSG00000222041	293.402	1.15257	2.49414e-24	3.67123e-22	CYTOR
ENSG00000122733	43.6708	1.1499	8.03826e-05	0.000780718	PHF24
ENSG00000174403	29.4556	1.14913	0.00142402	0.00909495	NA
ENSG00000197182	90.2068	1.14567	5.19449e-08	1.11576e-06	MIRLET7BHG
ENSG00000251533	36.9036	1.13345	0.000369025	0.00290869	LINC00605
ENSG00000251271	69.9963	1.12946	6.81811e-06	9.00921e-05	NA
ENSG00000173535	37.9564	1.12309	0.000645732	0.00468162	TNFRSF10C
ENSG00000178235	89.6021	1.10879	2.71432e-08	6.25481e-07	SLITRK1
ENSG00000187193	256.414	1.10768	9.44408e-21	1.06741e-18	MT1X
ENSG00000233056	1429.84	1.10565	5.20676e-97	8.98781e-94	ERVH48-1
ENSG00000183117	106.917	1.10216	4.10431e-09	1.10543e-07	CSMD1
ENSG00000259033	61.7772	1.09485	1.05394e-05	0.00013192	NA
ENSG00000151892	114.648	1.08999	6.29817e-10	1.92887e-08	GFRA1
ENSG00000118194	76.9853	1.08713	2.38263e-07	4.43543e-06	TNNT2
ENSG00000173210	37.6316	1.07384	0.00049078	0.00370977	ABLIM3
ENSG00000164265	479.643	1.07305	3.7284e-34	1.0411e-31	SCGB3A2
ENSG00000286511	76.0465	1.06639	2.4455e-06	3.61927e-05	NA
ENSG00000160712	195.5	1.06314	2.82669e-15	1.80111e-13	IL6R
ENSG00000118473	75.2051	1.05918	3.67236e-06	5.18059e-05	SGIP1
ENSG00000283417	31.9631	1.05339	0.00139885	0.00896437	NA
ENSG00000187730	50.6709	1.04986	5.24689e-05	0.00054234	GABRD
ENSG00000223704	36.0873	1.04692	0.00109214	0.0072891	NA
ENSG00000196668	37.8614	1.03964	0.000690433	0.00494341	LINC00173
ENSG00000162039	47.1221	1.0335	0.000161186	0.00143286	MEIOB
ENSG00000006555	72.3296	1.03259	6.14791e-06	8.2151e-05	TTC22
ENSG00000178222	156.301	1.03073	1.11714e-11	4.26806e-10	RNF212
ENSG00000174307	529.283	1.02686	8.30527e-37	2.62834e-34	PHLDA3
ENSG00000064042	116.926	1.02127	2.74412e-07	5.01496e-06	LIMCH1
ENSG00000081052	170.621	1.01714	6.45254e-13	2.88284e-11	COL4A4
ENSG00000100678	46.6951	1.01443	0.000308628	0.00249041	SLC8A3
ENSG00000184611	37.8691	1.00979	0.00103808	0.00696975	KCNH7
ENSG00000204556	52.1646	1.00934	0.000157147	0.00140155	NA
ENSG00000250337	869.868	1.00709	4.55954e-48	2.01341e-45	PURPL
ENSG00000182261	50.6752	1.00561	0.000121778	0.00111815	NLRP10
ENSG00000242759	378.324	1.00361	2.82033e-23	3.96685e-21	NA
ENSG00000286733	34.6221	-1.02494	0.0012143	0.00797547	LINC02348
ENSG00000113369	196.34	-1.04283	2.89101e-15	1.83594e-13	ARRDC3
ENSG00000188816	107.088	-1.11561	2.52505e-09	6.99937e-08	HMX2
ENSG00000145741	6727.09	-1.12006	0	0	BTF3
ENSG00000119125	36.577	-1.15981	0.000193004	0.00167954	GDA
ENSG00000248360	29.9112	-1.18927	0.000537004	0.00401601	LINC00504
ENSG00000253873	222.789	-1.19369	2.201e-20	2.41576e-18	PCDHGA11
ENSG00000230426	40.5493	-1.22174	3.05637e-05	0.000337409	LINC01036
ENSG00000198797	37.1927	-1.4852	2.53482e-06	3.74853e-05	BRINP2
ENSG00000278915	45.2596	-1.61112	2.87347e-08	6.58159e-07	NA
ENSG00000175548	113.905	-1.64482	1.18384e-19	1.20854e-17	ALG10B
ENSG00000242242	92.0814	-1.92596	4.57601e-19	4.43313e-17	NA
ENSG00000188580	24.2164	-2.27686	7.71563e-07	1.28288e-05	NKAIN2
ENSG00000250616	97.1589	-2.56109	8.38032e-31	1.94056e-28	NA
ENSG00000167637	104.156	-2.6145	6.78388e-34	1.81426e-31	ZNF283
ENSG00000226530	16.2798	-2.8033	1.09027e-06	1.7559e-05	NA
ENSG00000240253	101.243	-2.88361	2.39401e-36	7.33186e-34	NA
ENSG00000289069	33.0873	-3.58305	1.39656e-14	7.93949e-13	NA
ENSG00000178162	240.779	-3.6882	1.5868e-99	3.01302e-96	NA
ENSG00000164430	32.4048	-3.89213	3.59313e-15	2.24429e-13	CGAS
ENSG00000145908	122.884	-3.9127	1.95854e-52	1.06254e-49	ZNF300
ENSG00000143869	43.2371	-4.22416	2.30071e-19	2.29926e-17	GDF7
ENSG00000287460	20.2198	-5.27233	4.91553e-09	1.31274e-07	NA
ENSG00000140403	31.7832	-6.5343	5.90835e-10	1.81828e-08	DNAJA4
ENSG00000289456	142.968	-7.39002	2.68406e-29	5.85803e-27	NA
ENSG00000286449	22.6415	-7.91499	9.94384e-11	3.38376e-09	NA

## Sheet: Sheet6
Differentially expressed genes identified from mHAR123-KI vs WT (hHAR123) human neuroectodermal cells (q<0.01,|Log2FC|>1)
	baseMean	log2FoldChange	pvalue	padj	symbol
ENSG00000009709	162.089	2.68759	8.3152e-54	6.62514e-51	PAX7
ENSG00000189056	204.42	2.58161	1.85738e-60	1.74102e-57	RELN
ENSG00000187140	181.774	2.41021	6.83033e-52	4.94733e-49	FOXD3
ENSG00000187821	38.1078	2.3176	1.59887e-11	1.13741e-09	HELT
ENSG00000180543	118.796	2.29962	1.15694e-27	2.63369e-25	TSPYL5
ENSG00000132854	141.033	2.18945	3.4408e-35	1.01535e-32	KANK4
ENSG00000138172	57.9682	2.16658	1.44117e-15	1.55169e-13	CALHM2
ENSG00000092607	73.715	2.08186	2.88513e-18	3.64877e-16	TBX15
ENSG00000008196	371.202	2.08124	2.89552e-83	6.59144e-80	TFAP2B
ENSG00000162552	140.919	2.04021	2.21597e-31	5.78877e-29	WNT4
ENSG00000077943	95.8352	2.00925	1.3709e-21	2.16289e-19	ITGA8
ENSG00000204248	227.45	1.80088	2.40381e-40	1.06402e-37	COL11A2
ENSG00000166106	171.912	1.69855	1.24718e-27	2.76024e-25	ADAMTS15
ENSG00000197587	480.643	1.64469	2.0336e-73	2.94594e-70	DMBX1
ENSG00000182168	110.432	1.6388	4.46383e-19	6.02806e-17	UNC5C
ENSG00000280219	61.8471	1.63725	7.53745e-11	5.00455e-09	NA
ENSG00000111432	219.755	1.62926	3.79251e-34	1.07917e-31	FZD10
ENSG00000151617	177.943	1.60859	6.06919e-27	1.30693e-24	EDNRA
ENSG00000100146	548.687	1.59086	1.4455e-75	2.55934e-72	SOX10
ENSG00000154856	282.573	1.51845	2.60099e-37	8.81845e-35	APCDD1
ENSG00000261210	91.8885	1.51736	5.85042e-14	5.51635e-12	CLEC19A
ENSG00000019549	95.5802	1.51584	1.76262e-14	1.72315e-12	SNAI2
ENSG00000267374	141.714	1.4942	1.03716e-19	1.44975e-17	MIR924HG
ENSG00000125084	325.819	1.48181	3.36472e-41	1.67553e-38	WNT1
ENSG00000125378	40.5505	1.47059	9.17026e-07	2.91673e-05	BMP4
ENSG00000136944	165.85	1.4587	1.24532e-22	2.18068e-20	LMX1B
ENSG00000186094	122.913	1.45544	6.86053e-15	6.87563e-13	AGBL4
ENSG00000250208	119.161	1.44518	2.42752e-16	2.76304e-14	FZD10-AS1
ENSG00000260802	57.7645	1.44042	4.16639e-08	1.76573e-06	SERTM2
ENSG00000134954	317.784	1.40936	7.18871e-39	2.72743e-36	ETS1
ENSG00000152192	1067.04	1.40926	5.23625e-108	1.66879e-104	POU4F1
ENSG00000075223	76.8878	1.35635	1.1336e-09	6.59269e-08	SEMA3C
ENSG00000224957	187.49	1.34755	3.41661e-22	5.73092e-20	LINC01266
ENSG00000113389	113.514	1.3297	4.64361e-14	4.45759e-12	NPR3
ENSG00000080573	136.341	1.31509	3.75112e-15	3.80726e-13	COL5A3
ENSG00000107984	84.5538	1.28327	1.19285e-09	6.90765e-08	DKK1
ENSG00000087510	171.056	1.27545	1.61648e-18	2.12881e-16	TFAP2C
ENSG00000163132	146.951	1.23012	2.52862e-15	2.63468e-13	MSX1
ENSG00000165617	248.222	1.22818	4.66418e-24	8.84805e-22	DACT1
ENSG00000023839	37.2921	1.21281	0.000111554	0.00180652	ABCC2
ENSG00000269113	259.095	1.17496	3.91326e-20	5.56766e-18	TRABD2B
ENSG00000112175	101.505	1.16368	1.37222e-09	7.83739e-08	BMP5
ENSG00000136099	253.154	1.15816	1.80767e-21	2.76974e-19	PCDH8
ENSG00000145824	45.5558	1.15637	2.80337e-05	0.000559094	CXCL14
ENSG00000158270	533.656	1.15349	4.54899e-41	2.16899e-38	COLEC12
ENSG00000181541	442.853	1.14947	2.23587e-30	5.74656e-28	MAB21L2
ENSG00000184232	45.1221	1.14945	6.2459e-05	0.00111081	OAF
ENSG00000113361	892.244	1.14521	3.85612e-69	4.72672e-66	CDH6
ENSG00000170961	119.938	1.14404	1.09931e-10	7.1793e-09	HAS2
ENSG00000166183	40.0632	1.14229	0.000271632	0.00383049	ASPG
ENSG00000061337	76.6708	1.13918	1.27343e-07	4.97355e-06	LZTS1
ENSG00000122012	469.124	1.12579	2.34383e-37	8.11932e-35	SV2C
ENSG00000111077	67.7816	1.11968	1.4715e-06	4.44939e-05	TNS2
ENSG00000139352	60.1897	1.1068	2.14956e-05	0.000447171	ASCL1
ENSG00000111262	286.168	1.08232	1.15545e-21	1.8598e-19	KCNA1
ENSG00000120149	60.3713	1.07922	7.42538e-06	0.000181478	MSX2
ENSG00000171466	1369.02	1.07716	4.18554e-85	1.11161e-81	ZNF562
ENSG00000143869	260.561	1.07695	2.88396e-20	4.17781e-18	GDF7
ENSG00000196660	47.8637	1.06935	9.89573e-05	0.00163408	SLC30A10
ENSG00000144668	99.5814	1.06271	7.37881e-08	2.96923e-06	ITGA9
ENSG00000136160	62.6449	1.04489	1.38263e-05	0.000309007	EDNRB
ENSG00000135903	2919.7	1.03301	4.03479e-143	2.14315e-139	PAX3
ENSG00000152977	618.051	1.0216	2.71296e-39	1.08078e-36	ZIC1
ENSG00000189120	57.6147	1.02046	4.53505e-05	0.000848193	SP6
ENSG00000112769	108.671	1.0184	1.50424e-08	7.11276e-07	LAMA4
ENSG00000172123	66.8347	1.01375	9.88487e-06	0.000233356	SLFN12
ENSG00000169884	95.9841	1.01323	1.7545e-07	6.55016e-06	WNT10B
ENSG00000184408	116.587	1.01322	3.89011e-09	2.04584e-07	KCND2
ENSG00000149633	95.5837	1.00505	5.19821e-07	1.76995e-05	KIAA1755
ENSG00000100599	40.3476	1.00218	0.000802088	0.00929548	RIN3
ENSG00000275379	1551.71	-1.02845	3.93398e-80	7.83599e-77	H3C11
ENSG00000185869	269.61	-1.03269	1.19168e-18	1.58245e-16	ZNF829
ENSG00000176840	45.4343	-1.05229	0.000118897	0.00190033	MIR7-3HG
ENSG00000164219	552.74	-1.06374	3.90195e-38	1.41313e-35	PGGT1B
ENSG00000258743	277.647	-1.07579	2.34832e-18	2.99364e-16	LINC02301
ENSG00000172965	71.9123	-1.09078	6.27484e-07	2.08747e-05	MIR4435-2HG
ENSG00000237978	53.7377	-1.11161	3.10913e-05	0.000608648	NA
ENSG00000276312	48.1433	-1.12249	5.58703e-05	0.00100598	NA
ENSG00000277671	49.3478	-1.12958	3.82295e-05	0.000735734	NA
ENSG00000176532	62.533	-1.13494	1.19296e-06	3.66986e-05	PRR15
ENSG00000280142	47.2344	-1.13989	2.24664e-05	0.000463132	NA
ENSG00000269994	71.6858	-1.14341	6.46313e-07	2.14116e-05	LINC02893
ENSG00000276197	48.3327	-1.15265	3.66684e-05	0.000709114	NA
ENSG00000134438	166.367	-1.15312	4.51329e-15	4.55185e-13	RAX
ENSG00000137968	460.402	-1.16756	2.97978e-38	1.10425e-35	SLC44A5
ENSG00000278775	48.8085	-1.17729	1.94984e-05	0.000412626	NA
ENSG00000084453	292.001	-1.18187	3.03873e-26	6.2886e-24	SLCO1A2
ENSG00000273937	47.9807	-1.18705	2.17441e-05	0.000449576	NA
ENSG00000105976	81.3931	-1.18726	3.70847e-08	1.6102e-06	MET
ENSG00000273739	47.6659	-1.19583	2.13799e-05	0.000445345	NA
ENSG00000230863	106.263	-1.26967	4.17365e-12	3.13713e-10	NA
ENSG00000225217	49.9515	-1.27571	8.37115e-06	0.000202419	NA
ENSG00000275664	49.1856	-1.28371	2.64564e-06	7.46163e-05	NA
ENSG00000166415	43.4445	-1.29068	3.23777e-05	0.000633054	WDR72
ENSG00000241743	5864.66	-1.3076	4.73853e-273	7.55084e-269	NA
ENSG00000274868	48.6564	-1.31086	1.86734e-06	5.51037e-05	NA
ENSG00000267284	161.054	-1.31778	7.96934e-18	9.694e-16	NA
ENSG00000250420	46.2914	-1.39296	1.53328e-06	4.59263e-05	AACSP1
ENSG00000240253	55.5522	-1.39589	8.00055e-08	3.18722e-06	NA
ENSG00000173110	190.892	-1.44638	7.61489e-25	1.51679e-22	HSPA6
ENSG00000132274	37.8964	-1.60925	2.49225e-07	8.9648e-06	TRIM22
ENSG00000242242	75.1272	-1.619	5.78288e-13	4.92782e-11	NA
ENSG00000148942	136.876	-1.71339	7.68759e-24	1.4412e-21	SLC5A12
ENSG00000266573	65.4319	-1.77744	3.54773e-13	3.14073e-11	NA
ENSG00000178162	142.98	-1.79484	1.18879e-27	2.66808e-25	NA
ENSG00000167637	148.001	-2.40814	7.13296e-43	4.20977e-40	ZNF283
ENSG00000288595	54.3054	-2.56406	2.32756e-18	2.9911e-16	NA
ENSG00000250616	110.719	-2.62907	6.19531e-37	1.93573e-34	NA
ENSG00000124610	41.652	-3.54379	7.51727e-19	1.00662e-16	H1-1
ENSG00000145908	94.799	-5.13329	6.23652e-39	2.42388e-36	ZNF300
ENSG00000228065	618.501	-5.33485	8.409e-223	6.69987e-219	NA
ENSG00000289456	73.4508	-5.61208	1.1454e-27	2.63369e-25	NA
ENSG00000231689	66.3541	-6.05581	1.29336e-22	2.2161e-20	LINC01090
ENSG00000275126	385.307	-7.8694	1.76294e-64	1.87283e-61	H4C13
