# Supplementary material for: An ancient enhancer rapidly evolving in the human lineage promotes neural development and cognitive flexibility
Source: Sci Adv. 2025 Aug 13;11(33):eadt0534. doi: 10.1126/sciadv.adt0534 (PMC12346275; doi:10.1126/sciadv.adt0534)
Supplement: Supplementary file 2 — Tables S1 to S4 [file sciadv.adt0534_tables_s1_to_s4.zip › adt0534_table_s3.xlsx]

## Sheet: Legend
	Tables Content
	Sheet1. Statistically-significant HAR123-interacting sites identified by Hi-C analysis of hESCs (p < 1e-10)
	Sheet2. Statistically-significant HAR123-interacting sites identified by Hi-C analysis of human neuroectodermal cells (p < 1e-10)

## Sheet: Sheet1
Statistically-significant HAR123-interacting sites identified by Hi-C analysis of hESCs (p < 1e-10)
Rep1
InteractionID	PeakID	chr	start	end	strand	Total Reads	Distance	Interaction Reads	Expected Reads	Z-score	LogP	Annotation	Distance to TSS	Nearest PromoterID	Gene Name
interaction1	chr17-2239000	chr17	2234500	2244500	+	1314	133	183	0.004471	400.485	-789.55	intron (NM_001256827, intron 2 of 11)	-2653	NM_001256828	SMG6
interaction2	chr17-2217000	chr17	2212500	2222500	+	1937	20970	35	0.006591	51.9599	-93.5872	intron (NM_001256827, intron 3 of 11)	-15178	NR_110888	LOC101927839
interaction3	chr17-2174000	chr17	2169500	2179500	+	1756	64989	29	0.005975	47.4902	-72.5456	intron (NM_001256827, intron 5 of 11)	-58178	NR_110888	LOC101927839
interaction4	chr17-2261000	chr17	2256500	2266500	+	1549	21286	26	0.005271	48.2672	-62.4798	intron (NM_017575, intron 8 of 18)	4685	NM_001256827	SMG6
interaction5	chr17-2097000	chr17	2092500	2102500	+	2103	141549	25	0.007156	34.1846	-59.1997	intron (NM_001256827, intron 6 of 11)	-8739	NM_001282326	SMG6
interaction6	chr17-2061000	chr17	2056500	2066500	+	881	178255	18	0.002998	58.7526	-37.4976	exon (NM_001282326, exon 7 of 7)	5190	NM_001098202	HIC1
interaction7	chr17-2273000	chr17	2268500	2278500	+	1456	33671	18	0.004954	35.5501	-37.4574	intron (NM_017575, intron 8 of 18)	-7315	NM_001256827	SMG6
interaction8	chr17-2137000	chr17	2132500	2142500	+	1833	99530	16	0.006237	25.1008	-31.7009	intron (NM_001256827, intron 6 of 11)	-48739	NM_001282326	SMG6
interaction9	chr17-2123000	chr17	2118500	2128500	+	1467	114654	13	0.004992	25.4826	-23.5348	intron (NM_001256827, intron 6 of 11)	-34739	NM_001282326	SMG6
interaction10	chr17-2288000	chr17	2283500	2293500	+	1183	49751	10	0.004025	24.3078	-16.0408	intron (NM_017575, intron 6 of 18)	15285	NM_017575	SMG6
interaction11	chr17-2316000	chr17	2311500	2321500	+	1467	78032	10	0.004992	19.602	-16.0407	intron (NM_021947, intron 2 of 7)	12550	NM_021947	SRR
interaction12	chr17-2302000	chr17	2297500	2307500	+	1715	64484	8	0.005835	13.4139	-11.5064	intron (NM_017575, intron 1 of 18)	1285	NM_017575	SMG6
Rep2
InteractionID	PeakID	chr	start	end	strand	Total Reads	Distance	Interaction Reads	Expected Reads	Z-score	LogP	Annotation	Distance to TSS	Nearest PromoterID	Gene Name
interaction1	chr17-2239000	chr17	2234500	2244500	+	1301	211	168	0.004246	387.215	-709.89	intron (NM_001256827, intron 2 of 11)	-2653	NM_001256828	SMG6
interaction2	chr17-2214000	chr17	2209500	2219500	+	2225	25612	27	0.007261	36.3876	-65.8044	intron (NM_001256827, intron 3 of 11)	-18178	NR_110888	LOC101927839
interaction3	chr17-2200000	chr17	2195500	2205500	+	1932	38720	26	0.006305	40.354	-62.4853	intron (NM_001256827, intron 3 of 11)	-32178	NR_110888	LOC101927839
interaction4	chr17-2096000	chr17	2091500	2101500	+	2210	142596	21	0.007212	28.4936	-46.4991	intron (NM_001256827, intron 6 of 11)	-7739	NM_001282326	SMG6
interaction6	chr17-2139000	chr17	2134500	2144500	+	1910	101509	18	0.006233	28.2592	-37.4599	intron (NM_001256827, intron 6 of 11)	-50739	NM_001282326	SMG6
interaction5	chr17-2174000	chr17	2169500	2179500	+	1922	64458	18	0.006272	28.0827	-37.4599	intron (NM_001256827, intron 5 of 11)	-58178	NR_110888	LOC101927839
interaction7	chr17-2077000	chr17	2072500	2082500	+	1213	162285	16	0.003959	39.553	-31.7029	intron (NM_001256827, intron 8 of 11)	11261	NM_001282326	SMG6
interaction8	chr17-2287000	chr17	2282500	2292500	+	1235	47926	14	0.00403	33.9923	-26.1905	intron (NM_017575, intron 6 of 18)	16285	NM_017575	SMG6
interaction9	chr17-2051000	chr17	2046500	2056500	+	1141	188348	13	0.003724	34.1647	-23.5369	Intergenic	-1120	NR_029625	MIR212
interaction10	chr17-2114000	chr17	2109500	2119500	+	1925	123451	13	0.006282	20.2504	-23.536	intron (NM_001256827, intron 6 of 11)	-25739	NM_001282326	SMG6
interaction11	chr17-2159000	chr17	2154500	2164500	+	1841	80470	13	0.006008	21.1743	-23.536	intron (NM_001256827, intron 6 of 11)	-70739	NM_001282326	SMG6
interaction12	chr17-1910000	chr17	1905500	1915500	+	1763	328638	10	0.005753	17.0086	-16.0414	Intergenic	80495	NM_001355120	RPA1

## Sheet: Sheet2
Statistically-significant HAR123-interacting sites identified by Hi-C analysis of human neuroectodermal cells (p < 1e-10)
Rep1
InteractionID	PeakID	chr	start	end	strand	Total Reads	Distance	Interaction Reads	Expected Reads	Z-score	LogP	Annotation	Distance to TSS	Nearest PromoterID	Gene Name
interaction1	chr17-2239000	chr17	2234500	2244500	+	1544	51	168	0.006098	269.337	-707.221	intron (NM_001256827, intron 2 of 11)	-2653	NM_001256828	SMG6
interaction2	chr17-2055000	chr17	2050500	2060500	+	938	183575	11	0.003705	29.0284	-18.4645	promoter-TSS (NM_001098202)	397	NM_006497	HIC1
interaction3	chr17-2082000	chr17	2077500	2087500	+	2000	156514	10	0.007899	12.3767	-16.035	intron (NM_001256827, intron 7 of 11)	6261	NM_001282326	SMG6
interaction4	chr17-2191000	chr17	2186500	2196500	+	1849	48594	9	0.007303	12.0487	-13.7171	intron (NM_001256827, intron 3 of 11)	-41178	NR_110888	LOC101927839
interaction5	chr17-2182000	chr17	2177500	2187500	+	1655	56233	8	0.006536	11.9654	-11.503	intron (NM_001256827, intron 5 of 11)	-50178	NR_110888	LOC101927839
interaction6	chr17-2287000	chr17	2282500	2292500	+	1502	51466	8	0.005932	13.1842	-11.503	intron (NM_017575, intron 6 of 18)	16285	NM_017575	SMG6
interaction7	chr17-2159000	chr17	2154500	2164500	+	1922	80513	8	0.007591	10.3032	-11.503	intron (NM_001256827, intron 6 of 11)	-70739	NM_001282326	SMG6
Rep2
InteractionID	PeakID	chr	start	end	strand	Total Reads	Distance	Interaction Reads	Expected Reads	Z-score	LogP	Annotation	Distance to TSS	Nearest PromoterID	Gene Name
interaction1	chr17-2239000	chr17	2234500	2244500	+	1589	138	190	0.006489	286.206	-823.693	intron (NM_001256827, intron 2 of 11)	-2653	NM_001256828	SMG6
interaction2	chr17-2214000	chr17	2209500	2219500	+	2036	24416	14	0.008315	16.4588	-26.1743	intron (NM_001256827, intron 3 of 11)	-18178	NR_110888	LOC101927839
interaction3	chr17-2183000	chr17	2178500	2188500	+	1805	55958	12	0.007371	15.913	-20.9442	intron (NM_001256827, intron 5 of 11)	-49178	NR_110888	LOC101927839
interaction4	chr17-2196000	chr17	2191500	2201500	+	1941	41403	11	0.007927	13.5649	-18.4459	intron (NM_001256827, intron 3 of 11)	-36178	NR_110888	LOC101927839
interaction5	chr17-2174000	chr17	2169500	2179500	+	2079	65320	11	0.00849	12.6645	-18.4459	intron (NM_001256827, intron 5 of 11)	-58178	NR_110888	LOC101927839
interaction6	chr17-2066000	chr17	2061500	2071500	+	1222	175160	10	0.004991	19.5875	-16.0398	intron (NM_001256827, intron 9 of 11)	10190	NM_001098202	HIC1
interaction7	chr17-2095000	chr17	2090500	2100500	+	1980	145695	10	0.008086	12.0888	-16.0339	intron (NM_001256827, intron 6 of 11)	-6739	NM_001282326	SMG6
interaction8	chr17-2267000	chr17	2262500	2272500	+	1689	29815	9	0.006898	12.7545	-13.7163	intron (NM_017575, intron 8 of 18)	-1315	NM_001256827	SMG6
interaction9	chr17-2286000	chr17	2281500	2291500	+	1640	46219	9	0.006698	13.1355	-13.7163	intron (NM_017575, intron 6 of 18)	17285	NM_017575	SMG6
