# Supplementary material for: An ancient enhancer rapidly evolving in the human lineage promotes neural development and cognitive flexibility
Source: Sci Adv. 2025 Aug 13;11(33):eadt0534. doi: 10.1126/sciadv.adt0534 (PMC12346275; doi:10.1126/sciadv.adt0534)
Supplement: Supplementary file 2 — Tables S1 to S4 [file sciadv.adt0534_tables_s1_to_s4.zip › adt0534_table_s4.xlsx]

## Sheet: Legend
	Tables Content
	Sheet1. Elevated Plus Maze Test
	Sheet2. Locomotor Activity Test
	Sheet3. Optomotor Test
	Sheet4. Y Maze Test
	Sheet5. Open Field Test
	Sheet6. Novel Object Recognition Test
	Sheet7. Rotarod Test
	Sheet8. Barnes Maze Test
	Sheet9. Barnes Maze Reversal Test
	Sheet10. Water Maze Test
	Sheet11. Water Maze Reversal Test

## Sheet: Sheet1
Elevated Plus Maze Test
Mouse #	Sex	Genotype	Time			Arm Entries			Stretch Attend	Time Past Midline
			Open	Closed	% Time in Open	Open	Closed	Total Arm Entires
1	Male	wt	134.24	120.28	52.7424	9	9	18	5	74.85
2	Male	wt	56.26	128.84	30.3944	6	16	22	15	31.07
3	Female	ko	50.04	196.7	20.2805	4	12	16	4	16.62
4	Female	wt	49.51	194.13	20.321	4	11	15	5	29.74
5	Female	ko	45.55	193.76	19.0339	3	12	15	6	31.6
6	Female	ko	79.46	148.37	34.8769	4	10	14	4	38.15
7	Female	ko	154.04	97.2	61.3119	9	5	14	7	97.66
8	Female	ko	97.75	150.79	39.3297	8	11	19	6	61.02
9	Male	ko	51.16	172.27	22.8976	4	12	16	6	19.96
10	Male	ko	110.33	133.84	45.1857	9	13	22	7	56.88
11	Female	wt	51.81	160.24	24.4329	9	20	29	12	13.01
12	Female	wt	85.91	114.85	42.7924	9	11	20	11	45.86
13	Male	ko	173.82	80.59	68.3228	6	7	13	3	131.94
14	Male	wt	92.37	161.85	36.3347	8	11	19	8	35.72
15	Female	wt	35.28	189.03	15.7282	5	16	21	9	13.31
16	Female	ko	77.72	146.74	34.6253	6	9	15	5	35.1
17	Female	wt	65.42	165.25	28.3609	6	14	20	4	19.38
18	Male	wt	19.16	192.98	9.03177	4	11	15	6	0
19	Male	wt	295.7	0	100	2	0	2	0	238.03
20	Female	wt	102.68	91.23	52.9524	7	8	15	6	28.77
21	Male	ko	67.25	116.44	36.6106	5	9	14	6	39.12
22	Male	wt	109.02	126.2	46.3481	6	9	15	5	32.87
23	Male	ko	123.04	100.14	55.1304	7	7	14	11	41.15
24	Male	wt	76.2	145.93	34.3042	6	14	20	5	44.6
25	Male	wt	30.89	172.08	15.219	5	20	25	11	14.56
26	Male	ko	45.25	205.86	18.02	5	16	21	8	22.04
27	Male	ko	133.5	130.78	50.5146	7	8	15	2	81.57
28	Male	ko	19.73	217.28	8.32454	3	22	25	8	10.36
29	Female	ko	98.26	97.47	50.2018	7	10	17	8	49.95
30	Female	wt	81.12	111.51	42.1118	9	10	19	10	38.88
31	Female	wt	76.9	153.45	33.384	6	13	19	10	50.38
32	Female	ko	64.92	154.44	29.5952	8	13	21	8	31.26

## Sheet: Sheet2
Locomotor Activity Test
Mouse #	Sex	Genotype	Ambulation																								Center
			1	2	3	4	5	6	7	8	9	10	11	12	13	14	15	16	17	18	19	20	21	22	23	24	1	2	3	4	5	6	7	8	9	10	11	12	13	14	15	16	17	18	19	20	21	22	23
1	Male	wt	515	380	289	278	214	200	160	134	132	123	139	139	190	119	11	110	71	30	66	2	0	0	0	0	173	152	139	146	89	137	53	73	38	63	61	76	81	54	0	52	21	0	16	2	0	0	0
2	Male	wt	516	316	268	238	187	178	216	150	91	174	131	98	103	104	113	50	47	19	0	0	0	174	65	117	213	139	98	87	79	92	78	72	32	54	63	46	50	34	29	14	13	4	0	0	0	77	26
3	Female	ko	411	318	290	226	215	204	230	204	320	225	233	293	152	134	182	172	172	335	283	280	421	243	184	72	162	120	90	131	129	81	101	114	187	135	104	137	69	77	109	102	112	57	99	123	127	151	123
4	Female	wt	580	425	295	230	242	212	181	176	186	126	106	157	129	148	75	104	27	1	35	30	138	43	45	3	145	177	105	91	112	112	88	99	71	53	49	58	52	64	37	35	7	0	13	13	25	29	31
5	Female	ko	402	339	316	220	314	281	286	275	396	262	192	297	237	194	195	266	220	205	221	233	160	179	248	118	138	125	150	140	159	121	110	228	197	141	162	203	117	141	120	116	110	150	128	92	80	129	110
6	Female	ko	403	329	315	225	265	198	237	196	259	264	127	219	190	83	267	254	180	145	203	151	185	185	134	182	202	193	180	151	199	94	148	198	129	129	81	192	102	56	198	177	115	78	147	108	102	156	114
7	Female	ko	553	353	338	349	322	321	216	204	264	219	224	194	270	161	170	230	166	183	246	172	110	178	159	178	192	146	151	126	167	116	155	128	148	101	164	124	140	107	141	99	129	160	110	107	148	118	87
8	Female	ko	437	344	222	262	216	227	181	254	246	199	210	229	244	264	129	275	135	201	158	132	173	150	113	104	234	219	157	188	115	123	167	180	154	151	142	148	139	163	88	150	113	127	106	70	104	107	76
9	Male	ko	454	231	220	244	201	206	216	170	254	173	221	148	200	132	117	130	183	150	146	107	72	10	58	33	135	110	73	107	139	116	97	99	102	109	118	113	118	78	52	59	131	87	73	66	66	4	16
10	Male	ko	547	453	399	341	344	315	339	343	291	257	219	214	308	204	221	198	256	182	219	174	208	12	145	10	202	208	189	210	183	178	159	172	147	133	108	108	117	110	116	105	140	91	85	55	122	6	62
11	Female	wt	453	423	269	235	147	187	140	125	154	82	118	98	133	73	31	112	56	90	106	143	23	43	19	0	183	246	144	140	85	78	76	52	54	43	66	52	75	37	9	59	34	71	77	61	1	9	6
12	Female	wt	663	461	428	517	396	531	353	370	400	307	302	355	269	325	333	198	153	231	206	134	257	178	79	13	307	240	174	174	122	158	179	104	125	123	85	123	97	134	103	90	48	94	80	48	128	75	23
13	Male	ko	442	313	174	270	348	293	355	191	357	109	289	213	233	251	237	164	144	80	120	77	184	150	42	105	157	125	55	109	105	98	120	85	111	20	74	99	113	93	76	68	81	30	35	44	66	115	34
14	Male	wt	457	373	282	304	321	309	393	298	383	449	436	397	468	324	431	395	400	340	410	392	199	291	370	249	230	202	160	156	168	140	151	139	166	244	254	230	305	231	158	186	284	192	215	155	116	190	157
15	Female	wt	599	397	388	416	395	263	341	348	193	359	356	365	359	281	316	302	288	162	250	106	183	238	220	10	166	159	92	122	109	137	162	159	106	188	167	105	99	134	154	117	80	96	101	22	66	62	54
16	Female	ko	465	373	292	304	344	307	309	235	335	252	231	154	275	244	249	319	327	276	136	225	277	258	198	218	153	154	166	101	140	156	169	148	106	132	102	64	102	185	138	96	181	133	79	122	187	152	113
17	Female	wt	465	334	333	307	349	309	328	239	353	284	313	188	207	219	215	213	132	240	198	135	200	168	417	439	201	185	183	177	178	165	204	157	202	160	186	116	110	121	115	133	108	125	115	43	65	115	177
18	Male	wt	415	275	251	270	244	247	240	173	163	177	201	141	108	117	113	170	111	10	69	43	30	0	201	42	135	139	140	127	145	112	121	85	79	91	93	90	38	62	36	68	28	5	10	8	12	0	75
19	Male	wt	596	369	333	403	283	201	187	84	105	37	4	0	35	48	0	1	1	0	0	0	107	226	142	28	217	150	150	200	130	65	78	38	36	19	0	0	11	11	0	0	0	0	0	0	38	75	61
20	Female	wt	440	280	235	269	221	135	238	173	229	211	167	162	179	213	185	184	241	153	199	159	152	108	94	91	156	136	99	95	82	51	124	81	114	90	73	79	80	113	105	61	66	76	48	50	81	39	42
21	Male	ko	523	334	231	242	288	266	240	275	240	267	201	227	194	201	191	141	183	156	226	178	180	157	218	149	240	175	145	139	175	134	136	146	103	166	111	157	153	119	79	116	122	88	104	97	98	88	196
22	Male	wt	438	312	276	318	242	265	223	218	220	232	254	220	217	170	192	250	278	217	284	257	203	201	169	120	249	163	197	187	161	157	139	134	105	147	141	129	138	116	121	130	165	131	164	128	132	142	77
23	Male	ko	486	343	271	185	239	276	269	217	195	227	173	149	200	173	125	189	119	41	168	7	119	108	7	14	224	129	135	77	126	113	117	95	78	102	54	84	98	103	63	87	81	17	67	13	75	58	0
24	Male	wt	575	355	285	264	305	246	185	187	190	192	188	160	139	170	124	115	146	23	130	176	129	147	194	160	219	172	123	131	111	82	67	90	79	86	92	59	57	108	54	39	57	7	42	74	41	65	79
25	Male	wt	358	330	313	310	349	301	328	265	201	300	257	303	158	234	115	175	175	50	66	94	0	0	0	0	224	196	183	172	182	137	134	126	105	159	136	171	107	80	61	59	105	42	27	38	0	0	0
26	Male	ko	474	333	307	276	304	271	189	194	179	198	174	192	174	216	165	175	99	183	76	48	124	0	111	129	198	177	179	133	150	139	93	71	88	104	112	135	110	150	110	122	49	89	64	23	64	0	67
27	Male	ko	535	264	252	232	327	237	253	274	226	276	263	275	231	240	237	288	210	271	243	98	146	134	200	93	195	136	85	126	169	131	159	166	135	131	113	126	189	158	120	129	122	103	126	91	97	57	143
28	Male	ko	539	321	286	257	324	239	220	266	297	210	213	261	226	100	239	216	246	180	127	216	115	255	248	240	234	156	142	123	159	115	102	116	123	130	120	108	116	64	95	92	130	48	42	101	47	86	128
29	Female	ko	486	347	278	279	293	108	292	245	294	279	167	211	177	159	185	101	110	17	163	4	0	34	157	0	142	100	99	142	144	49	94	118	133	103	76	83	66	44	76	38	32	1	48	0	0	28	42
30	Female	wt	538	349	262	283	260	268	100	212	145	134	120	120	168	121	194	272	108	147	188	261	149	182	61	164	176	134	115	177	144	129	88	157	100	59	88	104	115	50	143	181	38	77	175	148	89	159	54
31	Female	wt	596	305	267	249	249	284	203	310	307	331	232	257	280	154	303	314	266	359	187	256	290	354	319	280	319	166	177	193	190	161	149	203	213	233	170	167	180	106	199	238	184	240	154	161	229	246	243
32	Female	ko	777	532	471	513	456	461	390	448	472	308	319	323	343	375	267	227	57	301	257	272	391	77	308	363	269	223	217	225	227	214	194	227	219	125	134	170	126	166	135	107	25	100	131	93	141	25	107
[truncated: 49 more columns]

## Sheet: Sheet3
Optomotor Test
Mouse #	Sex	Genotype	Reverse	Forward	Total	Intact vision?
1	Male	wt	7	4	11	Yes
2	Male	wt	14	6	20	Yes
3	Female	ko	0	2	2	Yes
4	Female	wt	13	9	22	Yes
5	Female	ko	5	7	12	Yes
6	Female	ko	5	2	7	Yes
7	Female	ko	2	3	5	Yes
8	Female	ko	4	6	10	Yes
9	Male	ko	15	7	22	Yes
10	Male	ko	8	4	12	Yes
11	Female	wt	10	2	12	Yes
12	Female	wt	6	3	9	Yes
13	Male	ko	7	8	15	Yes
14	Male	wt	10	8	18	Yes
15	Female	wt	18	6	24	Yes
16	Female	ko	8	9	17	Yes
17	Female	wt	7	6	13	Yes
18	Male	wt	7	4	11	Yes
19	Male	wt	10	5	15	Yes
20	Female	wt	6	7	13	Yes
21	Male	ko	5	3	8	Yes
22	Male	wt	4	7	11	Yes
23	Male	ko	7	11	18	Yes
24	Male	wt	7	6	13	Yes
25	Male	wt	8	7	15	Yes
26	Male	ko	8	9	17	Yes
27	Male	ko	3	6	9	Yes
28	Male	ko	0	12	12	Yes
29	Female	ko	8	6	14	Yes
30	Female	wt	11	14	25	Yes
31	Female	wt	4	4	8	Yes
32	Female	ko	5	3	8	Yes

## Sheet: Sheet4
Y Maze Test
Mouse #	Sex	Genotype	Arm Entries	Total	% Spontaneous Alternations
1	Male	wt	14	24	58.3333
2	Male	wt	19	27	70.3704
3	Female	ko	14	27	51.8519
4	Female	wt	19	30	63.3333
5	Female	ko	13	25	52
6	Female	ko	11	21	52.381
7	Female	ko	24	34	70.5882
8	Female	ko	16	25	64
9	Male	ko	20	28	71.4286
10	Male	ko	16	35	45.7143
11	Female	wt	16	32	50
12	Female	wt	10	27	37.037
13	Male	ko	9	18	50
14	Male	wt	17	28	60.7143
15	Female	wt	18	29	62.069
16	Female	ko	17	30	56.6667
17	Female	wt	13	20	65
18	Male	wt	16	24	66.6667
19	Male	wt	24	38	63.1579
20	Female	wt	17	31	54.8387
21	Male	ko	23	32	71.875
22	Male	wt	20	28	71.4286
23	Male	ko	13	26	50
24	Male	wt	13	28	46.4286
25	Male	wt	18	29	62.069
26	Male	ko	16	34	47.0588
27	Male	ko	16	30	53.3333
28	Male	ko	14	30	46.6667
29	Female	ko	10	22	45.4545
30	Female	wt	14	33	42.4242
31	Female	wt	12	26	46.1538
32	Female	ko	15	32	46.875

## Sheet: Sheet5
Open Field Test
Mouse #	Sex	Genotype	Distance					Velocity					Time in Center
			1	2	3	4	5	1	2	3	4	5	1	2	3	4	5
1	Male	wt	806.819	510.694	455.184	593.926	719.908	13.4485	8.51254	7.58726	9.8999	11.9932	7.28077	8.8353	2.1021	6.17282	7.77442
2	Male	wt	612.701	613.798	403.819	185.35	394.806	10.2128	10.2311	6.73108	3.08951	6.57719	4.10409	3.67033	0	1.26793	0.133466
3	Female	ko	765.477	533.027	533.175	415.92	476.22	12.7594	8.88479	8.88727	6.93279	7.93349	2.66933	4.30429	1.4014	1.96863	2.4024
4	Female	wt	763.26	405.243	421.235	334.913	368.33	12.7225	6.75483	7.02138	5.58253	6.13612	2.66933	0.500499	1.86853	0.066733	6.60659
5	Female	ko	728.072	627.687	688.149	213.9	301.281	12.1359	10.4626	11.4705	3.56541	5.01913	3.87052	3.37003	5.52605	1.68114	1.93526
6	Female	ko	469.314	274.974	405.208	306.691	185.447	7.82279	4.58343	6.75424	5.11209	3.08942	5.07172	5.07172	3.10309	0.333666	1.001
7	Female	ko	693.183	476.454	554.153	507.24	501.396	11.5544	7.94181	9.23694	8.45497	8.3529	1.83516	0.834164	1.6016	1.13446	11.1111
8	Female	ko	669.951	451.36	478.586	441.698	502.025	11.1671	7.52353	7.97735	7.36247	8.36339	1.66833	2.23556	7.37402	2.36903	0.734065
9	Male	ko	360.888	387.05	300.583	335.652	420.299	6.01549	6.45158	5.01029	5.59484	7.0019	4.47112	0	1.63496	0	14.6479
10	Male	ko	656.436	559.365	453.438	358.966	429.782	10.9418	9.32382	7.55816	5.98344	7.15986	1.001	2.33566	1.26793	0.333666	2.76943
11	Female	wt	847.677	543.645	760.102	474.195	435.507	14.1296	9.06179	12.6698	7.90416	7.25524	3.40339	0.333666	7.94125	4.97162	13.1464
12	Female	wt	1012.99	643.732	539.393	551.114	728.988	16.8852	10.7301	8.99091	9.18628	12.1444	4.93826	5.03836	2.83616	3.73706	2.002
13	Male	ko	421.478	365.577	415.779	448.887	318.07	7.02544	6.09364	6.93044	7.4823	5.29883	1.93526	1.46813	7.24055	3.00299	1.26793
14	Male	wt	644.841	522.489	404.525	479.201	312.051	10.7486	8.70914	6.74285	7.9876	5.19855	0.533865	4.20419	0.867531	13.4134	1.5015
15	Female	wt	411.015	319.048	614.368	361.192	379.075	6.85103	5.31807	10.2406	6.02055	6.31513	0	0.166833	2.76943	0.794845	4.61054
16	Female	ko	534.082	478.797	412.217	546.185	358.158	8.90238	7.98087	6.87106	9.10413	5.96666	6.67332	4.73806	2.76943	3.37003	5.00499
17	Female	wt	568.944	583.575	556.062	412.608	477.948	9.48349	9.72737	9.26877	6.87758	7.96228	2.13546	0.166833	1.76843	1.76248	2.50845
18	Male	wt	511.563	386.762	279.365	353.485	317.459	8.52702	6.44677	4.65662	5.89209	5.28864	7.87452	6.74005	3.20319	2.80279	8.44265
19	Male	wt	723.258	645.119	370.719	536.029	409.524	12.0557	10.7532	6.17935	8.93483	6.82239	2.76943	2.40239	2.1021	5.97262	1.63496
20	Female	wt	784.458	631.079	591.271	384.505	465.097	13.0758	10.5192	9.85565	6.40914	7.74819	1.001	5.03836	6.67332	1.93526	4.50449
21	Male	ko	549.864	400.032	529.477	239.82	395.435	9.16545	6.66797	8.82563	3.99746	6.58768	6.74005	3.40339	11.1111	0	4.73806
22	Male	wt	563.277	471.759	125.616	501.58	323.603	9.38901	7.86354	2.09385	8.36063	5.391	2.30229	1.46813	0	1.4014	10.7783
23	Male	ko	578.18	489.562	440.265	418.418	30.2249	9.63743	8.1603	7.33858	6.97444	0.503527	2.13546	0.734065	1.33466	2.40239	0
24	Male	wt	691.449	578.435	452.166	442.413	421.841	11.5255	9.64168	7.53696	7.37439	7.02757	3.13646	0.934265	2.50249	4.29834	3.50945
25	Male	wt	739.101	550.188	513.113	545.989	580.051	12.3198	9.17085	8.55287	9.10085	9.66324	0.300299	3.37003	2.33566	6.03935	3.20319
26	Male	ko	797.337	442.719	571.754	389.897	542.174	13.2905	7.3795	9.53031	6.49902	9.03225	2.56923	0	7.00699	8.20818	10.2102
27	Male	ko	461.451	329.168	212.336	449.347	442.138	7.69172	5.48677	3.53933	7.48997	7.36571	0.233566	1.001	0.834165	4.16487	4.67728
28	Male	ko	577.871	330.705	337.801	449.199	341.357	9.63229	5.51237	5.63066	7.48751	5.68678	2.36903	10.9913	4.09038	5.93926	1.73506
29	Female	ko	552.304	288.556	362.787	327.939	71.7834	9.20612	4.80982	6.04714	5.46628	1.19586	2.70269	3.10309	0.333666	11.4114	0
30	Female	wt	920.915	554.576	519.143	423.757	281.394	15.3503	9.24399	8.65338	7.06343	4.68783	4.43776	3.00299	9.44275	3.13646	0.500499
31	Female	wt	702.703	429.414	416.627	142.37	276.123	11.713	7.15772	6.94457	2.3731	4.60002	2.70269	0.200199	2.93626	0	0.166833
32	Female	ko	663.899	577.481	544.684	446.61	140.899	11.0663	9.62578	9.0791	7.44434	2.34728	3.40339	1.06773	3.33666	1.06773	0

## Sheet: Sheet6
Novel Object Recognition Test
			Time (s)				Familiar Object	Novel Object
Mouse #	Sex	Genotype	Object A - learning #1	Object A - learning #2	Object B - learning #1	Object B - learning #2	Object A	Object C
1	Male	wt	27.15	41.6	15.56	12	10.42	18.22
2	Male	wt	15.46	21.04	6.12	17.94	4.88	22.86
3	Female	ko	27.86	11.49	17.55	9.98	7.2	11.86
4	Female	wt	14.88	15.22	12.69	5.54	6.11	16.41
5	Female	ko	48.6	38.75	20.05	26.6	16.45	29.9
6	Female	ko	14.64	4.92	14.15	8.46	5.73	16.64
7	Female	ko	31.82	27.19	14.77	23.24	20.77	34.05
8	Female	ko	38.22	40.72	16.08	19.38	15.27	34.73
9	Male	ko	11.38	12.52	24.55	16.1	13.6	20.75
10	Male	ko	40.92	30.28	15.66	16.44	14.9	30.08
11	Female	wt	18.98	19.1	5.9	12.52	6.75	11.28
12	Female	wt	14.71	30.5	3.66	16.51	10.27	26.25
13	Male	ko	6.84	12.18	2.4	14.76	5.38	4.12
14	Male	wt	29.32	24.88	8.86	14.22	12.88	15.22
15	Female	wt	22.91	22.17	14.99	20.99	12.05	30.3
16	Female	ko	7.06	13.47	7.82	5.61	0	3.38
17	Female	wt	18.93	7.61	20.74	8.72	11.01	15.87
18	Male	wt	21.38	28.46	12.84	13.68	7.6	27.22
19	Male	wt	34.24	28.86	12.68	8.06	9.96	24.1
20	Female	wt	30.63	21.03	15.47	38.45	14.09	34.18
21	Male	ko	11.44	21.3	10.14	7.1	20.78	21.8
22	Male	wt	9.4	9.22	6.92	7.9	2.24	7.6
23	Male	ko	18.68	20.58	9.76	7.12	7.32	11.06
24	Male	wt	24.12	16.4	18.08	13.92	8.02	22.66
25	Male	wt	22.16	23.02	18.68	15.82	7.12	15.18
26	Male	ko	17.12	14.56	11.38	12.92	4.74	25.14
27	Male	ko	17.7	18.36	6.02	4.26	15.02	32.08
28	Male	ko	19.26	27.24	9.04	16.14	14.42	40.22
29	Female	ko	11.41	9.54	10.38	7.33	6.67	6.34
30	Female	wt	30.06	8.03	22.31	21.04	10.23	15.18
31	Female	wt	15.87	13.45	14.45	16.77	19.96	24.19
32	Female	ko	24.26	12.09	14.32	15.1	12.42	20.02

## Sheet: Sheet7
Rotarod Test
Mouse #	Sex	Genotype	Day 1			Day 2			Day 3			Day 4			3 week Retest
			1	2	3	4	5	6	7	8	9	10	11	12	13	14	15
1	Male	wt	129.5	112.9	190.9	169.7	181.3	197.4	247.3	261.1	262.7	154.5	269.1	225.5	202.6	183.8	205.1
2	Male	wt	13.4	110	79.3	173.2	156.7	131.6	136.2	176.7	186.6	216.5	193.3	236.8	157.8	212.7	220.6
3	Female	ko	124.1	218	199.5	143.1	222.7	245.6	153.2	167.4	252.5	134.7	164	181.9	163.2	155.5	166.5
4	Female	wt	156.1	163.7	148.8	124.1	152.6	161.3	94.3	196.3	170.1	159.8	170.6	201.2	137.2	160.6	165.8
5	Female	ko	100.6	113.2	103.1	168	142.2	182.3	135.3	198.5	101.9	188.1	148	153.7	166.8	167.9	182.7
6	Female	ko	128.3	70.6	165.9	174.3	185.8	199.6	233.2	242.2	246.6	256.6	249.8	289.2	168.9	167.7	179.7
7	Female	ko	62.1	194.8	179.3	163.8	182	185	256.1	268.7	252.7	232.6	182.5	151.5	198.7	150.2	137.1
8	Female	ko	103.9	150.9	164	149	206.8	224.7	196	205.3	247.2	157.1	171.3	265	224.4	224.1	223.6
9	Male	ko	75.5	103.5	104.8	100.3	28.3	115.6	94.6	113.4	144.6	98.9	155.5	127.8	133.7	107.7	24.3
10	Male	ko	110.7	142.7	146	95.8	193.9	165.8	137.5	195.3	214.6	115.7	109.8	204.5	127.5	147.7	166
11	Female	wt	116.3	137.3	162.6	153.4	149	171.5	131.3	217.9	176.1	225	196	222.2	138.7	158.8	209.8
12	Female	wt	158.6	200.9	99.1	166.6	155.6	205.7	139.5	155.4	242.7	141.3	185.9	161.5	140.6	209	223.5
13	Male	ko	131.9	140.3	146.3	168.2	156	141.6	148.1	174.5	190	139.1	166.8	156.6	161	144.6	152.5
14	Male	wt	105.6	89.6	103.9	83.9	149.3	103.1	212.9	169.7	194	153.2	172.9	190.1	154.8	81.4	190.3
15	Female	wt	83.8	131.8	91.6	187.5	230.5	206.2	230.4	259	231.6	261.6	195.4	270.1	185.7	168.7	208.2
16	Female	ko	101.1	133.7	80.7	136.7	153.6	138.2	153.5	127.9	132.6	224.5	197.7	192.1	189.5	178.2	136.4
17	Female	wt	57.3	103.5	25.8	116.9	85.9	64.6	79.1	84.4	100.3	164.3	153.5	171.9	106.8	120.8	99.6
18	Male	wt	104.9	144	137.5	121.9	124.9	139.9	181	186.4	173.8	161	126.7	112.3	90	96.6	144.4
19	Male	wt	126.8	123.9	90.4	141.6	158.6	198.7	98.7	222.7	205.2	211.3	227.8	224.3	186.1	182.4	150.3
20	Female	wt	92.3	114.4	174	134.6	180.2	144.7	168.2	158.3	191.2	159.3	152.3	181.7	44.9	127.5	147.7
21	Male	ko	94.2	143.3	203.7	183.7	205	185.3	225.6	216.8	228.3	173.1	215.8	228	159.6	110.5	190.5
22	Male	wt	135	159.1	181.3	201.9	184.9	221.4	188.4	198	258.1	173.4	210.8	223	160.3	201.6	221.8
23	Male	ko	125.1	133.8	149.8	150.9	158.6	146.2	179.3	200	199.9	178	197.7	195.3	144.5	187.1	194.2
24	Male	wt	139.5	31	87.5	168.4	102.1	205.8	285	253	243.7	238.6	233.7	226.9	241.8	202.9	238.2
25	Male	wt	100.4	138.3	179.2	207.9	251.7	258.9	133.4	243.9	278	154.6	262.9	300	189.8	228.2	216
26	Male	ko	120.4	139.7	207.7	221.4	173.2	217	225.8	254.3	105.5	142.8	201	189	163.4	234.4	239.2
27	Male	ko	76.5	153.1	149	169.1	193.1	185.3	204.5	174.1	230.9	244.8	254.2	276.5	124.1	122.8	146.2
28	Male	ko	96.6	118	160.3	167.3	171	194.7	190.4	181.5	152.2	215.2	221.1	164.2	103	186.6	167.5
29	Female	ko	167	24.7	105.2	147.4	189.1	171.2	244.3	152.3	236.7	152.6	86.2	103.2	166.4	162.9	205.1
30	Female	wt	46.6	142.3	194.7	142.7	171.6	169.7	183.2	208.9	244.2	170	192.6	153.5	199.5	225.4	196.1
31	Female	wt	205.6	88	101.3	232.2	260.7	255.3	218.2	285.4	282.1	264	300	300	222.3	185.8	189.9
32	Female	ko	139.7	138	127.8	110.1	148.9	182.5	145.8	163.1	178.8	153.4	195.1	177.5	168	185.9	177.1

## Sheet: Sheet8
Barnes Maze Test
Mouse #	Sex	Genotype	Latency				Errors				Probe				Target	Other Quadrants	Distance (cm)	Velocity (cm/s)
			1	2	3	4	1	2	3	4	Target	Adjacent Right	Opposite	Adjacent Left
1	Male	wt	48.69	6.21	35.13	135.78	9	0	5	20	44.1106	38.2381	59.3925	38.3716	24.4905	25.1698	1142.39	6.34499
2	Male	wt	29.87	180	17.01	67.53	6	34	1	10	60.1933	25.5588	59.7929	34.5678	33.4198	22.1934	994.984	5.52627
3	Female	ko	13.19	29.28	127.09	9.84	1	2	25	0	85.2183	15.749	39.2391	39.9065	47.3138	17.5621	882.4	4.90097
4	Female	wt	29.87	21.75	31.72	34.31	7	3	5	22	58.2581	47.5808	32.766	41.508	32.3453	22.5516	1822.4	10.1219
5	Female	ko	180	50.84	28.02	60.53	36	10	1	15	61.6615	52.9862	29.5628	35.9025	34.2349	21.9217	1292.31	7.17764
6	Female	ko	61.38	54.06	46.55	46.31	6	7	3	4	81.8816	31.4313	52.2521	14.5478	45.4613	18.1796	820.775	4.55869
7	Female	ko	53.96	27.22	12.78	21.91	8	3	1	2	51.3846	46.9802	51.5848	30.1634	28.5291	23.8236	1021.87	5.67558
8	Female	ko	97.38	98.66	49.31	28.34	17	16	16	13	59.1923	33.7003	34.8347	52.3856	32.864	22.3787	1050.32	5.83361
9	Male	ko	180	37.84	146.93	20.09	25	0	11	0	74.2073	0.667332	31.6983	73.54	41.2004	19.5999	552.287	3.06747
10	Male	ko	178.65	91.57	23.81	19.56	34	14	5	5	69.0689	41.3746	36.0359	33.6335	38.3476	20.5508	1035.79	5.75292
11	Female	wt	9.54	167.47	28.41	131.25	0	21	6	23	48.3148	44.1774	48.0479	39.5728	26.8247	24.3918	1452.82	8.06917
12	Female	wt	10.5	40.03	36.35	20.82	1	4	7	8	54.3208	69.6027	31.6315	24.5578	30.1593	23.2802	1244.95	6.9146
13	Male	ko	180	70.81	180	47.56	17	4	19	0	77.277	31.6983	18.2182	52.9194	42.9048	19.0317	640.049	3.55491
14	Male	wt	89.5	14.72	57.54	13.97	22	3	7	1	55.1884	20.8208	47.9144	56.1894	30.641	23.1197	1323.57	7.35129
15	Female	wt	21.62	74.87	16.41	12.81	5	19	6	3	83.2899	30.6973	30.7272	35.3985	46.2432	17.9189	1291.04	7.17063
16	Female	ko	83.65	43.75	21.44	26.09	16	16	5	7	59.3925	43.8437	42.3088	34.5678	32.9752	22.3416	1498.92	8.32521
17	Female	wt	143.84	31.75	15.06	8.6	17	6	4	3	51.4513	50.2501	49.3826	29.0289	28.5661	23.8113	1514.06	8.40931
18	Male	wt	158.59	42.94	61.91	10.9	22	3	7	1	86.1126	25.779	21.5081	26.7132	53.7824	15.4059	942.895	5.23696
19	Male	wt	8.47	91.47	25.03	23.47	3	21	4	9	66.0659	36.7033	28.6953	48.6485	36.6803	21.1066	1645.43	9.13896
20	Female	wt	121.01	72.47	27.12	19.87	17	15	8	11	44.1106	48.782	45.1784	42.0419	24.4905	25.1698	1873.08	10.4033
21	Male	ko	162.79	138.4	122.6	50.47	16	24	10	10	72.0051	44.2441	33.1664	30.6973	39.9778	20.0074	1235.71	6.86327
22	Male	wt	87.34	44.03	81.94	15.91	12	11	26	4	55.8557	39.5061	38.1047	46.6465	31.0115	22.9962	1410.31	7.83307
23	Male	ko	17.54	80.85	27.21	39.88	2	28	9	8	51.1176	39.2391	41.6415	48.1146	28.3809	23.873	1374.96	7.63671
24	Male	wt	70.62	36.47	34.03	15.12	16	9	5	3	66.7033	34.1874	41.3846	37.8377	37.0341	20.9886	1415.99	7.86461
25	Male	wt	109.35	71.25	7.69	12.03	27	10	1	5	59.2591	33.7003	40.3736	46.78	32.9011	22.3663	1349.65	7.49614
26	Male	ko	50.1	23.34	25.94	36.06	12	10	5	8	34.5011	39.0389	48.5818	57.9912	19.1553	26.9482	1696.95	9.42507
27	Male	ko	81.87	180	35.56	57.97	23	29	6	13	39.9732	49.7162	26.5598	63.8637	22.1934	25.9355	842.153	4.67743
28	Male	ko	94.34	61.69	23.97	30.03	24	12	5	5	68.0011	49.5828	35.3686	27.1604	37.7547	20.7484	958.729	5.32491
29	Female	ko	18.75	41.68	37.84	69.13	2	8	9	17	64.1306	46.1126	36.8367	33.0329	35.6058	21.4647	1388.23	7.71043
30	Female	wt	12.44	88.66	16.31	21.15	1	13	5	7	71.0709	42.6425	38.772	27.6275	39.4591	20.1803	1240.88	6.892
31	Female	wt	26.63	16.54	37.9	26.81	4	3	7	6	77.0101	22.6226	14.2809	66.1993	42.7566	19.0811	1219.4	6.77271
32	Female	ko	180	180	111.57	48.59	37	22	27	20	34.9682	85.3518	37.7043	22.0887	19.4146	26.8618	1093.61	6.07403

## Sheet: Sheet9
Barnes Maze Reversal Test
Mouse #	Sex	Genotype	Latency				Errors				Probe				Target	Other Quadrants	Distance (cm)	Velocity (cm/s)
			1	2	3	4	1	2	3	4	Target	Adjacent Right	Opposite	Adjacent Left
1	Male	wt	29.19	11.22	50.66	28.56	9	0	9	9	95.8956	18.752	46.3796	16.8168	53.9212	15.3596	875.43	4.92431
2	Male	wt	51.06	10.06	68.96	33.28	12	2	23	15	89.0221	27.5608	12.6126	48.7152	50.0375	16.6542	865.467	4.86644
3	Female	ko	27.25	29.5	7.37	79.25	6	4	0	20	62.0619	36.3029	22.022	58.3916	34.7144	21.7619	981.763	5.49356
4	Female	wt	21.37	17.54	5.27	11.72	17	12	1	5	73.9772	28.1047	45.522	29.9732	41.6592	19.4469	1429.09	8.05072
5	Female	ko	155.12	16.28	21.15	25.91	33	7	20	18	55.9224	45.3786	37.0369	40.0399	31.3505	22.8832	1353.7	7.5918
6	Female	ko	53.81	30.35	41.35	8.31	13	5	7	0	62.9961	51.4513	32.1654	33.3666	35.0018	21.6661	1037.55	5.76698
7	Female	ko	180	180	108.19	29.47	28	30	12	5	0	2.06873	176.176	0	0	33.3333	85.0561	0.477367
8	Female	ko	62.07	7.16	26.06	18.28	43	1	14	3	65.2651	37.3706	26.8935	48.6485	36.6292	21.1236	904.526	5.07844
9	Male	ko	180	180	180	180	27	11	16	13	0	0.867531	173.306	4.27092	0	33.3333	144.666	0.81101
10	Male	ko	42.28	20.46	45.25	60.37	23	3	14	27	42.9762	27.0269	54.3876	53.0529	24.2196	25.2601	1174.21	6.61985
11	Female	wt	121.32	36.15	15.6	132.31	45	13	2	61	43.8437	83.3498	26.2929	23.757	24.7364	25.0879	787.176	4.44289
12	Female	wt	64.56	22.75	17.78	59.92	38	5	2	27	45.3118	35.0349	39.7063	57.9244	25.4593	24.8469	1219.13	6.85247
13	Male	ko	178.75	136.59	156.13	49.81	11	10	7	15	68.4015	6.74005	9.80978	92.8926	38.4615	20.5128	381.017	2.14323
14	Male	wt	41.91	31.31	42.94	46.65	21	16	29	34	57.9244	36.9702	46.1794	37.3706	32.4607	22.5131	1144.84	6.41804
15	Female	wt	16.63	6.63	25.19	9.72	9	1	18	1	101.368	26.8935	14.2142	34.7013	57.2128	14.2624	968.983	5.47108
16	Female	ko	28.91	7.13	11.65	4.62	14	0	2	0	81.8816	29.763	33.5001	33.4333	45.852	18.0493	1201.02	6.728
17	Female	wt	34.5	38.58	12.03	8.44	14	10	1	3	70.6037	44.5778	38.9722	24.2242	39.581	20.1397	1187.85	6.66164
18	Male	wt	26.69	42.9	12.85	10.36	10	11	3	5	66.9334	26.1594	51.785	34.1007	37.3975	20.8675	1111.65	6.21341
19	Male	wt	9.22	40.79	13.47	12.5	0	13	3	3	64.531	29.5628	24.1574	61.0609	35.9881	21.3373	1076.22	6.00419
20	Female	wt	58.57	12.6	9.15	5.22	53	5	7	1	56.1226	35.0349	51.1844	37.771	31.1597	22.9468	1404.14	7.79875
21	Male	ko	47.25	48.59	44.78	29.66	12	7	12	6	61.3945	55.5888	46.0459	14.6146	34.5605	21.8132	1063.29	5.99229
22	Male	wt	179.88	180	180	180	32	57	28	35	148.481	0	0.066733	31.5648	82.4379	5.85403	167.136	0.928295
23	Male	ko	13.94	19.4	27.72	6.94	4	9	16	1	41.7083	54.6545	56.5898	25.4253	23.382	25.5393	1012.25	5.67688
24	Male	wt	28.72	43.18	26.19	14.03	11	15	12	3	51.3178	46.6465	31.4981	48.6485	28.8123	23.7292	1346.04	7.56012
25	Male	wt	17.5	8.84	17.37	7.84	1	1	3	1	44.3776	49.5828	57.1236	27.2939	24.8784	25.0405	954.079	5.35064
26	Male	ko	11.31	76.13	8.47	10.97	1	43	2	2	55.5888	35.9692	35.3686	50.9174	31.2571	22.9143	1436.36	8.0856
27	Male	ko	9.03	25.09	180	180	2	8	35	36	38.2381	31.5648	12.9462	95.7621	21.4206	26.1931	454.478	2.54688
28	Male	ko	29.47	17.53	13.37	11.53	10	10	8	3	62.3955	31.6315	50.9842	33.767	34.9011	21.6996	1240.5	6.94138
29	Female	ko	51.03	10.09	21.97	11.53	43	1	5	1	76.3428	33.4333	33.1664	35.8357	42.7025	19.0992	1217.48	6.82016
30	Female	wt	22.59	17.59	6.25	9.91	7	7	0	4	63.6635	18.8188	50.9842	44.1106	35.8512	21.3829	1103.37	6.2158
31	Female	wt	110.73	35.78	9.09	20.56	60	13	2	10	51.785	38.5718	32.1654	56.1226	28.9877	23.6708	1369.7	7.67003
32	Female	ko	87.63	46.72	36	29.85	36	12	14	10	20.754	71.2711	41.5748	44.2441	11.6698	29.4434	1014.18	5.70477

[truncated: 2 more sheets: Sheet10, Sheet11]
